# Supplementary material for: GASZ Is Essential for Male Meiosis and Suppression of Retrotransposon Expression in the Male Germline
Source: PLoS Genet. 2009 Sep 4;5(9):e1000635. doi: 10.1371/journal.pgen.1000635 (PMC2727916; doi:10.1371/journal.pgen.1000635)
Supplement: Table S1 — Primers for quantitative RT-PCR assessment of nuage components. (0.02 MB XLS) [file pgen.1000635.s012.xls]

## Sheet: Sheet1
Gene	Amplicon	Forward primer	Reverse primer	Size
Ddx4 (MVH)	932-994 NM_010029.1	AGGACGAGATTTGATGGCTTGT	GGCAAGAGAAAAGCTGCAGTCT	63bp
Piwil1 (Miwi)	1336-1421 NM_021311.3	GCTCATCCCTGAACTCTGCTATC	TGTGCACTGCCAGGTCCTT	86bp
Piwil2 (Mili)	1139-1212 NM_021308.1	TGACCTGTGCATCCCCTTCT	TCCCCACAAGCTTCATATCCA	74bp
Piwil4 (Miwi2)	1530-1603 NM_177905.3	CCTCTCCCCGGGAATCC	CAGCAAATGCAGGTTGACACA	74bp
Mael	889-968 NM_175296.4	GATGTGGCCATGTGGGACTAT	GCTAAAGCACAGAAGAGAATATCATTTTC	80bp
Tdrd1	2422-2508 NM_001002238.1	GGAGATCTTACCAAGTGGGAATGT	ATCGCCTGGAGTTGGTCTGT	87bp
Actb	839-938 NM_007393.3	CGGTTCCGATGCCCTGAGGCTCTT	CGTCACACTTCATGATGGAATTGA	100bp
Gapdh	758-838 NM_008084.2	CAATGTGTCCGTCGTGGATCT	GCCTGCTTCACCACCTTCTT	81bp
