# Supplementary material for: GASZ Is Essential for Male Meiosis and Suppression of Retrotransposon Expression in the Male Germline
Source: PLoS Genet. 2009 Sep 4;5(9):e1000635. doi: 10.1371/journal.pgen.1000635 (PMC2727916; doi:10.1371/journal.pgen.1000635)
Supplement: Table S2 — Non-repeat-associated piRNAs are reduced in Gasz −/− testes. The average number of reads for piRNAs from two Gasz−/− (KO) and control testes from postnatal day 7, 10, and 14 (P7, P10, and P14) mice are shown along with their percentage of the total reads from each testis. All piRNAs that were absent or reduced greater than three-fold in Gasz−/− from controls are highlighted in gray. piRNAs with greater abundance on D7 and D14 were analyzed separately. piRNA ID is the accession assigned by piRNABank (http://pirnabank.ibab.in) followed by the Genbank accession. The fold-change represents the degree of reduction in Gasz−/− from controls and was calculated for age-matched samples. (17.58 MB XLS) [file pgen.1000635.s013.xls]

## Sheet: Non-Repeat piRNAs
Table S2 Non-repeat-associated piRNAs are reduced in Gasz-/- testes
The average number of reads for piRNAs from two Gasz-/- (KO) and control testes from postnatal day 7, 10, and 14 (P7, P10, and P14) mice are shown along with their percentage of the total reads from each testis. All piRNAs that were absent or reduced greater than three-fold in Gasz-/- from controls are highlighted in gray. piRNAs with greater abundance on D7 and D14 were analyzed separately. piRN…
	WT P7		KO P7		Fold	WT P10		KO P10		Fold	WT P14		KO P14		Fold	Sequence	Length
Total number of mapped reads	8774851		10194360		Change	7162589		9148924		Change	4577696		7143653		Change
piRNA ID	reads	%	reads	%		reads	%	reads	%		reads	%	reads	%
ABUNDANT AT D7
mmu_piR_024563|gb|DQ707492|	10312	0.117518	4	3.92374e-05	2995.04	7392	0.103203	18	0.000196744	524.553	3300	0.0720887	34	0.000475947	151.464	AAAGAACUCAAGAAGGUGGACUUCA	25
mmu_piR_010584|gb|DQ686747|	10220	0.116469	7	6.86654e-05	1696.18	15181	0.211949	27	0.000295117	718.185	5308	0.115954	22	0.000307966	376.514	UGAUCGCUAAUUGAGAAAAUGCCUUA	26
mmu_piR_028466|gb|DQ713132|	7819	0.0891069	13	0.000127521	698.76	8311	0.116033	44	0.000480931	241.268	4064	0.0887783	38	0.000531941	166.895	CUGUAACAUAUACUGAGAAAGACUUUUUA	29
mmu_piR_027581|gb|DQ711869|	7818	0.0890955	13	0.000127521	698.671	8311	0.116033	42	0.00045907	252.757	4059	0.0886691	38	0.000531941	166.69	UGUAACAUAUACUGAGAAAGACUUUUUAAC	30
mmu_piR_029938|gb|DQ715260|	7258	0.0827137	20	0.000196187	421.606	5050	0.0705052	38	0.000415349	169.749	1847	0.0403478	77	0.00107788	37.4326	AGACAAAGUUUGGAGCUGA	19
mmu_piR_038212|gb|DQ727260|	5463	0.0622575	14	0.000137331	453.339	5832	0.0814231	47	0.000513722	158.496	2368	0.0517291	50	0.000699922	73.9069	UGAUCCAUCAGUAUAUACCACAAUCCC	27
mmu_piR_013007|gb|DQ690490|	5193	0.0591805	14	0.000137331	430.934	5408	0.0755034	41	0.00044814	168.482	2228	0.0486708	44	0.000615931	79.0198	CUAUGCCAGUUUUUGAUCCAUCAGUAUA	28
mmu_piR_038126|gb|DQ727125|	4734	0.0539496	2	1.96187e-05	2749.91	3496	0.0488092	12	0.000131163	372.126	1143	0.0249689	26	0.000363959	68.6035	UGGGGUUAUUUGUUUUUCUGGAGUCCACCU	30
mmu_piR_028051|gb|DQ712541|	4268	0.048639	354	0.00347251	14.0069	5905	0.0824423	727	0.00794629	10.3749	1986	0.0433843	795	0.0111288	3.89839	UUUAAUCCCAGCACUUAGGAGGCAGA	26
mmu_piR_029261|gb|DQ714299|	4163	0.0474424	15	0.00014714	322.43	2507	0.0350013	50	0.000546512	64.0449	996	0.0217577	79	0.00110588	19.6746	UGAAAGGAUGGACCAUGUAGAGACUGCC	28
mmu_piR_034454|gb|DQ721809|	3339	0.0380519	122	0.00119674	31.7963	3225	0.0450256	311	0.00339931	13.2455	999	0.0218232	279	0.00390556	5.58772	UUCUGGAGUGUCUGAAGACAGCUACAGUG	29
mmu_piR_003704|gb|DQ550610|	2987	0.0340405	204	0.00200111	17.0108	4227	0.059015	688	0.00752001	7.84773	1369	0.0299059	596	0.00834307	3.58452	UGCCUUCCGAGUGCUGGGAUUAAAGG	26
mmu_piR_020907|gb|DQ702175|	2943	0.033539	2	1.96187e-05	1709.54	2784	0.0388686	6	6.55815e-05	592.677	1266	0.0276558	5	6.99922e-05	395.127	UGGGCUCUAUCCUUCCCUGUUCUUGAUGUCC	31
mmu_piR_032695|gb|DQ719177|	2885	0.0328781	10	9.80935e-05	335.171	1659	0.023162	13	0.000142093	163.006	469	0.0102453	17	0.000237973	43.0524	CUGCAUAUGGCAAUCACUAGAUGGUCCA	28
mmu_piR_012871|gb|DQ690275|	2766	0.0315219	6	5.88561e-05	535.576	1173	0.0163768	4	4.3721e-05	374.574	380	0.00830112	14	0.000195978	42.3574	UAUUGCUGGAUCCUCCGGUAGUACUAUGU	29
mmu_piR_021767|gb|DQ703395|	2764	0.0314991	3	2.9428e-05	1070.38	3136	0.0437831	13	0.000142093	308.129	1234	0.0269568	10	0.000139984	192.57	UACUUCUGAUAGACUGUCUUGAAUUUCGU	29
mmu_piR_034927|gb|DQ722495|	2356	0.0268495	0	0	2356	2914	0.0406836	9	9.83722e-05	413.568	1174	0.0256461	7	9.79891e-05	261.724	UGAUAGACUGUCUUGAAUUUCGUUAGAAAGU	31
mmu_piR_009480|gb|DQ684987|	2249	0.0256301	9	8.82841e-05	290.313	3254	0.0454305	18	0.000196744	230.911	779	0.0170173	15	0.000209977	81.0438	UACAAGAUGGCGCUGACAGCUGUGU	25
mmu_piR_006817|gb|DQ562029|	2236	0.0254819	14	0.000137331	185.551	1843	0.0257309	28	0.000306047	84.0751	668	0.0145925	33	0.000461949	31.589	UUGGAGCUGAGACGAAAGGAUGGACCAU	28
mmu_piR_000905|gb|DQ541719|	2137	0.0243537	2	1.96187e-05	1241.35	840	0.0117276	31	0.000338838	34.6113	367	0.00801713	49	0.000685924	11.6881	GGACUAGACAAGGCUGCCCACUUUCUCCC	29
mmu_piR_038011|gb|DQ726971|	2134	0.0243195	6	5.88561e-05	413.203	2108	0.0294307	4	4.3721e-05	673.148	624	0.0136313	7	9.79891e-05	139.111	UCAUCACCAAGGAAGCCAGGACUGGAACUC	30
mmu_piR_020867|gb|DQ702122|	2064	0.0235218	15	0.00014714	159.86	1781	0.0248653	272	0.00297303	8.36363	533	0.0116434	256	0.0035836	3.24908	UGUGAGUUUGAGACCAACCUGGUCUACAG	29
mmu_piR_034734|gb|DQ722204|	2015	0.0229634	0	0	2015	3101	0.0432944	2	2.18605e-05	1980.49	970	0.0211897	2	2.79969e-05	756.859	UGUAAAGCUGAAUUGCGAAUGUGUGU	26
mmu_piR_029602|gb|DQ714779|	2005	0.0228494	0	0	2005	2432	0.0339542	3	3.27907e-05	1035.48	979	0.0213863	2	2.79969e-05	763.882	UGAUAGACUGUCUUGAAUUUCGUUAGAAA	29
mmu_piR_010292|gb|DQ686272|	2003	0.0228266	5	4.90467e-05	465.405	2894	0.0404044	17	0.000185814	217.445	754	0.0164712	12	0.000167981	98.0536	ACCACUUAGAACACAGCUGUCAGCGCCA	28
mmu_piR_023201|gb|DQ705497|	1997	0.0227582	3	2.9428e-05	773.352	762	0.0106386	4	4.3721e-05	243.33	477	0.0104201	5	6.99922e-05	148.875	UCUUUGUGUAGAAAAAGGCCAUUGACU	27
mmu_piR_024277|gb|DQ707092|	1935	0.0220517	8	7.84748e-05	281.003	1504	0.020998	18	0.000196744	106.727	517	0.0112939	23	0.000321964	35.0781	UGAGCAUCCACUUCUGUGUUUGCUAG	26
mmu_piR_001295|gb|DQ542958|	1745	0.0198864	1	9.80935e-06	2027.29	1746	0.0243767	2	2.18605e-05	1115.1	913	0.0199445	1	1.39984e-05	1424.77	UCCGGUAUCAAGGAUGCCUUCAAACUCUU	29
mmu_piR_003706|gb|DQ550613|	1710	0.0194875	162	0.00158911	12.2631	2422	0.0338146	276	0.00301675	11.209	741	0.0161872	274	0.00383557	4.22028	UGCCUUCUGAGUGCUGGGAUUAAAGGCGUG	30
mmu_piR_026384|gb|DQ710151|	1536	0.0175046	1	9.80935e-06	1784.48	1493	0.0208444	4	4.3721e-05	476.76	647	0.0141337	0	0	647	UGCUCGUCGAGAUUCAAAAAAUUAAGUGUG	30
mmu_piR_013059|gb|DQ690565|	1525	0.0173792	1	9.80935e-06	1771.7	1171	0.0163488	6	6.55815e-05	249.29	348	0.00760208	4	5.59938e-05	135.767	AUAGAAUUGAAGACACAGAAAUGAACCCACA	31
mmu_piR_014936|gb|DQ693367|	1428	0.0162738	4	3.92374e-05	414.752	1422	0.0198532	8	8.7442e-05	227.044	369	0.00806082	5	6.99922e-05	115.167	UGUAGAUUGCUUUUGGCAAGAUAGCCA	27
mmu_piR_028257|gb|DQ712842|	1408	0.0160459	1	9.80935e-06	1635.77	705	0.00984281	4	4.3721e-05	225.128	237	0.00517728	3	4.19953e-05	123.282	UAGUACUAUGUCCAAUUUUCGGAGAA	26
mmu_piR_004544|gb|DQ553334|	1375	0.0156698	8	7.84748e-05	199.679	1096	0.0153017	27	0.000295117	51.8498	482	0.0105293	31	0.000433952	24.2638	UGGAGCUGAGACGAAAGGAUGGACCAUGU	29
mmu_piR_006456|gb|DQ561173|	1331	0.0151683	2	1.96187e-05	773.158	1711	0.023888	15	0.000163954	145.7	543	0.0118619	34	0.000475947	24.9227	UUCAUUUUUCUUGAGUUUCAUGUGUUUAGG	30
mmu_piR_035969|gb|DQ724038|	1295	0.0147581	12	0.000117712	125.374	1030	0.0143803	8	8.7442e-05	164.455	372	0.00812636	20	0.000279969	29.0259	UACCUCACUCAGGAUGAUGCC	21
mmu_piR_020013|gb|DQ700871|	1217	0.0138692	0	0	1217	511	0.00713429	3	3.27907e-05	217.57	269	0.00587632	3	4.19953e-05	139.928	CAAAGGUUUGGGUACGUUG	19
mmu_piR_020221|gb|DQ701171|	1206	0.0137438	16	0.00015695	87.5684	1253	0.0174937	58	0.000633954	27.5945	399	0.00871618	52	0.000727919	11.9741	CCAUCUGUAACAAGAUCUGAC	21
mmu_piR_027762|gb|DQ712132|	1180	0.0134475	6	5.88561e-05	228.481	1340	0.0187083	75	0.000819769	22.8215	345	0.00753654	95	0.00132985	5.6672	UGCUAUACAGAGAAACCCUGUCUCCAA	27
mmu_piR_006816|gb|DQ562028|	1136	0.0129461	12	0.000117712	109.981	806	0.0112529	16	0.000174884	64.345	302	0.00659721	18	0.000251972	26.1823	UUGGAGCUGAGACGAAAGGAUGGACCA	27
mmu_piR_036128|gb|DQ724264|	1134	0.0129233	4	3.92374e-05	329.362	1564	0.0218357	7	7.65117e-05	285.39	514	0.0112284	8	0.000111988	100.264	UUGGUGAUGAACAGCAGUAUGGAAGUGUA	29
mmu_piR_025023|gb|DQ708153|	1076	0.0122623	0	0	1076	1323	0.018471	6	6.55815e-05	281.649	493	0.0107696	5	6.99922e-05	153.869	CCAAACUCCUUAAGACUGAUAAUGGACCAGC	31
mmu_piR_020951|gb|DQ702236|	1047	0.0119318	14	0.000137331	86.8838	312	0.00435597	51	0.000557443	7.8142	147	0.00321122	44	0.000615931	5.2136	UCCAGAAGCUGUCAGGUUCUCUGGCGCAC	29
mmu_piR_014958|gb|DQ693396|	1024	0.0116697	37	0.000362946	32.1528	1113	0.0155391	149	0.00162861	9.54133	320	0.00699042	123	0.00172181	4.05993	UCCGUAACAAGAUCUGACUCCCUCUUC	27
mmu_piR_017123|gb|DQ696583|	1017	0.0115899	1	9.80935e-06	1181.52	465	0.00649207	1	1.09302e-05	593.954	289	0.00631322	7	9.79891e-05	64.4278	GCAAUCUACAGCAAACCAGUAGCCAACAUC	30
mmu_piR_036994|gb|DQ725499|	995	0.0113392	1	9.80935e-06	1155.96	906	0.0126491	3	3.27907e-05	385.751	345	0.00753654	6	8.39906e-05	89.7307	UGAUAGAUUGCCCUGAAUUUCAUCCAGAAU	30
mmu_piR_024027|gb|DQ706732|	995	0.0113392	3	2.9428e-05	385.32	1500	0.0209421	7	7.65117e-05	273.712	492	0.0107478	7	9.79891e-05	109.683	UGGAGGCAUUUCCCCAACUGAAGCUCC	27
mmu_piR_018417|gb|DQ698521|	972	0.0110771	6	5.88561e-05	188.207	1190	0.0166141	19	0.000207675	80.0006	260	0.00567971	65	0.000909899	6.24214	UGGAUGCUCACAGUCAGCUAUUGGAUG	27
mmu_piR_025892|gb|DQ709412|	943	0.0107466	11	0.000107903	99.5954	1141	0.01593	42	0.00045907	34.7005	400	0.00873802	31	0.000433952	20.1359	AGAAGAUUCUGGUCUGUGGUGUUCUU	26
mmu_piR_033476|gb|DQ720389|	942	0.0107352	3	2.9428e-05	364.796	1107	0.0154553	13	0.000142093	108.769	369	0.00806082	5	6.99922e-05	115.167	ACCUAUUGCCUAAGCAUAGAUAUAUCAGGG	30
mmu_piR_031358|gb|DQ717257|	928	0.0105757	11	0.000107903	98.0112	678	0.00946585	83	0.000907211	10.434	242	0.0052865	60	0.000839906	6.29416	UGCUAUGAACAUAGUGGAGCAUGUGUCCU	29
mmu_piR_014668|gb|DQ692951|	921	0.0104959	13	0.000127521	82.3069	864	0.0120627	17	0.000185814	64.918	247	0.00539573	42	0.000587934	9.17743	AUCAUCCUGAGUGAGGUAACCCAAUCACAA	30
mmu_piR_032674|gb|DQ719151|	918	0.0104617	1	9.80935e-06	1066.51	571	0.00797198	4	4.3721e-05	182.338	276	0.00602923	6	8.39906e-05	71.7846	UUAACUCAAACAAGUCAAUGGCCUUUCUCUA	31
mmu_piR_012785|gb|DQ690122|	897	0.0102224	10	9.80935e-05	104.211	929	0.0129702	11	0.000120233	107.876	293	0.0064006	13	0.00018198	35.172	UAUAAUAGCCAGAAGCUGGAAAGAACCC	28
mmu_piR_022067|gb|DQ703857|	883	0.0100628	266	0.00260929	3.85655	1044	0.0145757	179	0.00195651	7.44985	309	0.00675012	141	0.00197378	3.41989	UGGGAUUAAAGGCGUGCGCCACCACCGC	28
mmu_piR_005591|gb|DQ556817|	862	0.00982353	15	0.00014714	66.7631	482	0.00672941	62	0.000677675	9.93014	353	0.0077113	83	0.00116187	6.63697	UGUAGACCAGGCUGGCCUUGAACUUACCAA	30
mmu_piR_008545|gb|DQ567789|	859	0.00978934	5	4.90467e-05	199.592	745	0.0104013	5	5.46512e-05	190.321	284	0.00620399	29	0.000405955	15.2825	UAUAAGUUUCAGUGUCUCUGGUUUUAUGU	29
mmu_piR_003710|gb|DQ550618|	855	0.00974376	15	0.00014714	66.2209	466	0.00650603	60	0.000655815	9.92052	299	0.00653167	81	0.00113387	5.76049	UGCCUUGACUGUCCUGGAAUUUACUCUGU	29
mmu_piR_023152|gb|DQ705429|	822	0.00936768	7	6.86654e-05	136.425	946	0.0132075	15	0.000163954	80.5564	280	0.00611661	9	0.000125986	48.55	UGAGCAUCCACUUCUGUAUUUGCCAGGC	28
mmu_piR_032638|gb|DQ719096|	800	0.00911696	6	5.88561e-05	154.903	680	0.00949377	15	0.000163954	57.9052	226	0.00493698	7	9.79891e-05	50.383	UGUGAGCAUCCACUUCUGUAUUUGCCAGG	29
mmu_piR_014623|gb|DQ692888|	799	0.00910557	2	1.96187e-05	464.127	870	0.0121464	9	9.83722e-05	123.474	284	0.00620399	2	2.79969e-05	221.596	AGCCUCGUGGGGUGCAAGAGCUGAGUGGC	29
mmu_piR_026168|gb|DQ709826|	784	0.00893462	4	3.92374e-05	227.707	974	0.0135984	11	0.000120233	113.101	278	0.00607292	5	6.99922e-05	86.7657	UGGAAGUCCAGUCAGGUGGGUUACGUCCA	29
mmu_piR_003707|gb|DQ550614|	774	0.00882066	102	0.00100055	8.81579	733	0.0102337	158	0.00172698	5.9258	332	0.00725256	134	0.00187579	3.8664	UGCCUUCUGAGUGCUGGGAUUAAAGGCGUGU	31
mmu_piR_002081|gb|DQ545218|	743	0.00846738	0	0	743	790	0.0110295	12	0.000131163	84.0903	335	0.00731809	8	0.000111988	65.3474	UGAAAGGCUGCGAAUCCUCAAUACGUUGUA	30
mmu_piR_009360|gb|DQ684767|	732	0.00834202	40	0.000392374	21.2604	791	0.0110435	116	0.00126791	8.71001	340	0.00742732	158	0.00221175	3.35811	UCCGAAGGUCCAGAGUUC	18
mmu_piR_007446|gb|DQ563922|	727	0.00828504	0	0	727	649	0.00906097	3	3.27907e-05	276.327	269	0.00587632	2	2.79969e-05	209.892	UAAUGUCAAGAUACAGAGAGGUCUCAUGC	29
mmu_piR_027972|gb|DQ712424|	722	0.00822806	1	9.80935e-06	838.798	639	0.00892136	6	6.55815e-05	136.035	286	0.00624768	3	4.19953e-05	148.771	UGCGCAUCGCACCCUCAAAGCCUAUCUUAU	30
mmu_piR_011436|gb|DQ688047|	715	0.00814829	46	0.00045123	18.0579	831	0.011602	111	0.00121326	9.56265	273	0.0059637	99	0.00138585	4.30329	UGGGAUUAAAGGCGUGCGCCACCACGCCCAG	31
mmu_piR_018258|gb|DQ698277|	691	0.00787478	1	9.80935e-06	802.783	901	0.0125793	2	2.18605e-05	575.433	308	0.00672828	1	1.39984e-05	480.645	UGCCAGAAUCGGGCCAGAACCCUAAG	26
mmu_piR_021293|gb|DQ702709|	651	0.00741893	2	1.96187e-05	378.156	339	0.00473293	9	9.83722e-05	48.1124	153	0.00334229	23	0.000321964	10.3809	UACUGGUAUAGAGACAGACAAGUGGACCA	29
mmu_piR_024918|gb|DQ708004|	640	0.00729357	0	0	640	623	0.00869797	4	4.3721e-05	198.943	158	0.00345152	8	0.000111988	30.8206	AUCAGGAGUAAGAAUAACAGGAUCAUCUUG	30
mmu_piR_013744|gb|DQ691599|	640	0.00729357	9	8.82841e-05	82.6148	638	0.00890739	13	0.000142093	62.687	210	0.00458746	21	0.000293967	15.6053	ACCCCGGAGCUCUUGACUCUAGCUGCAU	28
mmu_piR_031421|gb|DQ717346|	636	0.00724799	1	9.80935e-06	738.886	459	0.0064083	0	0	459	218	0.00476222	2	2.79969e-05	170.098	GGAUAAUGGGCCAGCAUAUACUUCUAC	27
mmu_piR_018440|gb|DQ698557|	626	0.00713402	4	3.92374e-05	181.817	396	0.00552873	8	8.7442e-05	63.2274	151	0.0032986	5	6.99922e-05	47.1281	UGAGCAUCCACUUCUGUGUUUGCUAGGCCA	30
mmu_piR_000180|gb|DQ539962|	618	0.00704285	8	7.84748e-05	89.7467	568	0.00793009	10	0.000109302	72.5518	250	0.00546126	18	0.000251972	21.6741	AAUCUUGCUAGUGUAUGCAAUGGUGUCA	28
mmu_piR_033285|gb|DQ720098|	608	0.00692889	1	9.80935e-06	706.356	221	0.00308548	0	0	221	107	0.00233742	0	0	107	UGAAACAAAUGGACCUGACAGAUAUCUAC	29
mmu_piR_009978|gb|DQ685782|	605	0.0068947	2	1.96187e-05	351.435	634	0.00885155	7	7.65117e-05	115.689	192	0.00419425	11	0.000153983	27.2384	AAAUGUGGUACAUUUACACAAUGGAGUAC	29
mmu_piR_014404|gb|DQ692584|	603	0.00687191	99	0.000971125	7.07624	240	0.00335074	75	0.000819769	4.08743	177	0.00386657	43	0.000601933	6.4236	UCCAAUCGCGCAGAACCUGAGACUG	25
mmu_piR_001493|gb|DQ543521|	600	0.00683772	0	0	600	762	0.0106386	4	4.3721e-05	243.33	285	0.00622584	1	1.39984e-05	444.752	UCCUUGAGGAUUAUAAGGAAGGCCAGU	27
mmu_piR_020914|gb|DQ702186|	591	0.00673516	2	1.96187e-05	343.303	551	0.00769275	5	5.46512e-05	140.761	241	0.00526466	3	4.19953e-05	125.363	UGGCAAGAACUCACAGCAGCUUUGACAUU	29
mmu_piR_002548|gb|DQ546860|	581	0.0066212	5	4.90467e-05	134.998	667	0.00931228	9	9.83722e-05	94.6637	277	0.00605108	8	0.000111988	54.0335	UGACUUGUUAACGGGUCAGGGAGCUUAUUCUG	32
mmu_piR_036942|gb|DQ725422|	573	0.00653003	4	3.92374e-05	166.424	475	0.00663168	15	0.000163954	40.4485	185	0.00404133	14	0.000195978	20.6214	UGUUGUUCCACCUAUAGGGUUGCAGAU	27
mmu_piR_012132|gb|DQ689121|	561	0.00639327	3	2.9428e-05	217.251	776	0.0108341	1	1.09302e-05	991.201	273	0.0059637	5	6.99922e-05	85.2052	UAAGGGCAAGCUGUGCAAUUGCAUCAGGAU	30
mmu_piR_018895|gb|DQ699219|	555	0.00632489	5	4.90467e-05	128.956	444	0.00619888	8	8.7442e-05	70.8913	210	0.00458746	12	0.000167981	27.3094	UGGUUAGUUCAUAAUGUUGUUCCACCUAUA	30
mmu_piR_038290|gb|DQ727377|	541	0.00616535	17	0.000166759	36.9716	413	0.00576607	64	0.000699536	8.24271	207	0.00452193	57	0.000797911	5.6672	UUACAUAUAAUAAUAAAUAAAUCUUUGGGC	30
mmu_piR_016730|gb|DQ696010|	538	0.00613116	3	2.9428e-05	208.344	699	0.00975904	1	1.09302e-05	892.847	256	0.00559233	5	6.99922e-05	79.8994	UAGAUUGGUAUCCUGAUGCAAUUGCACAGC	30
mmu_piR_007142|gb|DQ562903|	533	0.00607418	10	9.80935e-05	61.9223	701	0.00978696	12	0.000131163	74.6168	244	0.00533019	15	0.000209977	25.3847	UAACCACCUUGUCUCUCCUAGUUUGGGC	28
mmu_piR_025774|gb|DQ709248|	529	0.00602859	6	5.88561e-05	102.429	495	0.00691091	14	0.000153023	45.1624	206	0.00450008	6	8.39906e-05	53.5784	UGCUAGUGUAUGCAAUGGUGUCAGCGUU	28
mmu_piR_037077|gb|DQ725614|	514	0.00585765	5	4.90467e-05	119.43	538	0.00751125	9	9.83722e-05	76.3554	189	0.00412871	2	2.79969e-05	147.471	AGUGUAUGCAAUGGUGUCAGCAUUUG	26
mmu_piR_004430|gb|DQ552934|	507	0.00577788	0	0	507	465	0.00649207	0	0	465	126	0.00275248	0	0	126	UGGAAGUGUAAGCCGAAGUGUAAGCCGAAU	30
mmu_piR_013406|gb|DQ691080|	505	0.00575508	1	9.80935e-06	586.694	411	0.00573815	4	4.3721e-05	131.245	187	0.00408502	3	4.19953e-05	97.2733	UAGGCUUUGAGGGUGCGAUGCGCACGCU	28
mmu_piR_017980|gb|DQ697835|	498	0.00567531	26	0.000255043	22.2524	607	0.00847459	74	0.000808838	10.4775	203	0.00443455	80	0.00111988	3.95986	UGGGAUUAAAGGCGUGCGCCACCACGCCCA	30
mmu_piR_029954|gb|DQ715283|	494	0.00562973	5	4.90467e-05	114.783	577	0.00805575	15	0.000163954	49.1343	258	0.00563602	12	0.000167981	33.5515	CACCUAUACCAGUUUUUGA	19
mmu_piR_004471|gb|DQ553066|	488	0.00556135	38	0.000372755	14.9196	529	0.0073856	100	0.00109302	6.75703	177	0.00386657	89	0.00124586	3.10354	UGGAAUUGAACUCAGGACCUCUGGAAGA	28
mmu_piR_037521|gb|DQ726256|	488	0.00556135	0	0	488	710	0.00991262	4	4.3721e-05	226.724	189	0.00412871	1	1.39984e-05	294.941	UAAUGUGUAAGAGUCACUCAGGUGGUAC	28
mmu_piR_023157|gb|DQ705437|	487	0.00554995	0	0	487	489	0.00682714	2	2.18605e-05	312.305	151	0.0032986	1	1.39984e-05	235.641	ACAGAUAGAUUAUGGGUUAAUUUACCAAU	29
mmu_piR_019253|gb|DQ699728|	484	0.00551576	5	4.90467e-05	112.459	425	0.00593361	12	0.000131163	45.2384	182	0.0039758	14	0.000195978	20.2869	UGCUAGUGUAUGCAAUGGUGUCAG	24
mmu_piR_025111|gb|DQ708287|	476	0.00542459	6	5.88561e-05	92.1671	349	0.00487254	8	8.7442e-05	55.7231	112	0.00244665	25	0.000349961	6.9912	AUGUUCAACAUCCUUAAUCAUCAGGGAAA	29
mmu_piR_023416|gb|DQ705821|	476	0.00542459	0	0	476	493	0.00688299	1	1.09302e-05	629.719	131	0.0028617	2	2.79969e-05	102.215	AUGUGGUACAUUUACACAAUGGAGUACUAU	30
mmu_piR_026718|gb|DQ710619|	470	0.00535622	1	9.80935e-06	546.032	292	0.00407674	0	0	292	72	0.00157284	1	1.39984e-05	112.358	UAAUGGACCAGGAAAUUGUAUCAACCUC	28
mmu_piR_018805|gb|DQ699095|	460	0.00524225	4	3.92374e-05	133.604	394	0.0055008	13	0.000142093	38.7126	165	0.00360443	16	0.000223975	16.093	UAUGAACUAACCAGUACCCCGGAG	24
mmu_piR_029597|gb|DQ714768|	454	0.00517388	19	0.000186378	27.7602	529	0.0073856	71	0.000776048	9.51694	192	0.00419425	73	0.00102189	4.10442	UGGGAUUAAAGGCGUGCGCCACCAAUGC	28
mmu_piR_025648|gb|DQ709063|	453	0.00516248	0	0	453	629	0.00878174	0	0	629	109	0.00238111	0	0	109	UGGGAACAAAGCAGGUGGUAGACCGAC	27
mmu_piR_025101|gb|DQ708275|	450	0.00512829	3	2.9428e-05	174.266	301	0.00420239	11	0.000120233	34.9521	96	0.00209712	19	0.00026597	7.88481	UAGUGGAGCAUGUGUCCUUCUUACCAGU	28
mmu_piR_031231|gb|DQ717071|	444	0.00505991	5	4.90467e-05	103.165	364	0.00508196	4	4.3721e-05	116.236	136	0.00297093	4	5.59938e-05	53.0582	UAGAACUCACUACAUAUACCAAGCUGGAACUC	32
mmu_piR_003488|gb|DQ550009|	439	0.00500293	5	4.90467e-05	102.003	315	0.00439785	10	0.000109302	40.2356	136	0.00297093	6	8.39906e-05	35.3721	UGCCAUAGCCAGGGAUCCACCCCAUAAUCAGC	32
mmu_piR_019800|gb|DQ700547|	436	0.00496875	1	9.80935e-06	506.532	300	0.00418843	5	5.46512e-05	76.6392	135	0.00294908	6	8.39906e-05	35.112	UGAUCAUGUGGUUUUUGUCUUUGAGUUUGU	30
mmu_piR_000604|gb|DQ540921|	433	0.00493456	1	9.80935e-06	503.046	268	0.00374166	3	3.27907e-05	114.107	125	0.00273063	8	0.000111988	24.3834	CCUUAGUCCAUGGUGAUCUGAUAGGAUGC	29
mmu_piR_038102|gb|DQ727095|	430	0.00490037	1	9.80935e-06	499.561	590	0.00823724	3	3.27907e-05	251.206	185	0.00404133	4	5.59938e-05	72.1747	UGGCCAGCGACCUAUUGCUUAAGCAUAG	28
mmu_piR_004119|gb|DQ551746|	415	0.00472943	0	0	415	347	0.00484462	0	0	347	122	0.0026651	1	1.39984e-05	190.385	UGGAACUCAUAGACUUCUGCCUGCCUUUGC	30
mmu_piR_037624|gb|DQ726397|	415	0.00472943	13	0.000127521	37.0873	458	0.00639434	25	0.000273256	23.4005	145	0.00316753	31	0.000433952	7.29927	UAGCUGCAUAUGUAUCAAAAGA	22
mmu_piR_020871|gb|DQ702126|	413	0.00470663	11	0.000107903	43.6192	345	0.00481669	4	4.3721e-05	110.169	101	0.00220635	35	0.000489945	4.50326	GUUACCUCACUCAGGAUGAUAUCCUCCAG	29
mmu_piR_037182|gb|DQ725759|	404	0.00460407	11	0.000107903	42.6686	343	0.00478877	4	4.3721e-05	109.53	105	0.00229373	9	0.000125986	18.2062	UCCAUUUGCCUAAGAAUUUCAUGAAUUCA	29
mmu_piR_007068|gb|DQ562749|	402	0.00458127	1	9.80935e-06	467.032	172	0.00240137	1	1.09302e-05	219.699	97	0.00211897	0	0	97	UUUGAUGGGGUGCUUGCAUUGAAUCUGUA	29
mmu_piR_032696|gb|DQ719178|	400	0.00455848	2	1.96187e-05	232.354	343	0.00478877	6	6.55815e-05	73.0202	138	0.00301462	3	4.19953e-05	71.7846	UUCCACCUAUAGGGUUGCAGUUCCCUUUA	29
mmu_piR_023098|gb|DQ705352|	390	0.00444452	8	7.84748e-05	56.6363	341	0.00476085	7	7.65117e-05	62.2238	125	0.00273063	16	0.000223975	12.1917	UGCUAGUGUAUGCAAUGGUGU	21
mmu_piR_020574|gb|DQ701691|	386	0.00439894	29	0.000284471	15.4636	447	0.00624076	70	0.000765117	8.15661	148	0.00323307	57	0.000797911	4.05191	UGGGAUUAAAGGCGUGUGCCACCACCAC	28
mmu_piR_031905|gb|DQ718019|	384	0.00437614	50	0.000490467	8.92239	324	0.0045235	69	0.000754187	5.99785	124	0.00270879	64	0.0008959	3.02354	UGGGAUUAAAGGUGUGCGCCACCACACCUGG	31
mmu_piR_010529|gb|DQ686664|	378	0.00430777	1	9.80935e-06	439.149	218	0.00304359	4	4.3721e-05	69.614	57	0.00124517	3	4.19953e-05	29.6502	UGGUGUAAUUCUGAUAGGCUUGCCUUUAU	29
mmu_piR_036007|gb|DQ724091|	375	0.00427358	9	8.82841e-05	48.4071	349	0.00487254	7	7.65117e-05	63.6836	108	0.00235927	8	0.000111988	21.0672	UCAAGCAGGUCAGGAAGCAGGAGCUGAUGU	30
mmu_piR_022918|gb|DQ705086|	373	0.00425078	33	0.000323708	13.1315	412	0.00575211	55	0.000601164	9.56829	130	0.00283986	41	0.000573936	4.94804	UGGGAUUAAAGGUGUGUGCCACCAUG	26
mmu_piR_031490|gb|DQ717445|	372	0.00423939	1	9.80935e-06	432.178	454	0.00633849	13	0.000142093	44.608	193	0.00421609	7	9.79891e-05	43.0262	UAAUGCUCAAGUAUUCUCCUGCUUUUUUA	29
mmu_piR_012794|gb|DQ690140|	371	0.00422799	0	0	371	311	0.00434201	0	0	311	77	0.00168207	0	0	77	CGAGAGCAAGACUCCCUUC	19
mmu_piR_022919|gb|DQ705087|	370	0.0042166	0	0	370	135	0.00188479	0	0	135	82	0.00179129	0	0	82	UGCAAAUUGCCCUUUGUAACUCUGUGA	27
mmu_piR_016327|gb|DQ695413|	369	0.0042052	3	2.9428e-05	142.898	335	0.00467708	13	0.000142093	32.9156	121	0.00264325	7	9.79891e-05	26.975	UGCUCAUGGAUUGGCAGGAUCA	22
mmu_piR_010874|gb|DQ687179|	369	0.0042052	13	0.000127521	32.9764	324	0.0045235	51	0.000557443	8.11474	167	0.00364812	51	0.00071392	5.10999	UACAUAUAAUAAUAAAUAAAUCUUUGGGCU	30
mmu_piR_038009|gb|DQ726966|	367	0.00418241	2	1.96187e-05	213.185	391	0.00545892	6	6.55815e-05	83.2387	122	0.0026651	10	0.000139984	19.0385	UGAAAGUCAAGAAAAAUGAAGACUGAAGUGU	31
mmu_piR_019843|gb|DQ700604|	366	0.00417101	0	0	366	298	0.00416051	1	1.09302e-05	380.642	72	0.00157284	3	4.19953e-05	37.4528	UGGUGAGCCUUCCAAUUCCGGAUUGUAGU	29
mmu_piR_034517|gb|DQ721893|	366	0.00417101	0	0	366	167	0.00233156	4	4.3721e-05	53.3281	76	0.00166022	3	4.19953e-05	39.5335	UACCAAAGUUGAAUCAGGAUCAAGUUGACC	30
mmu_piR_005972|gb|DQ557916|	366	0.00417101	0	0	366	513	0.00716221	2	2.18605e-05	327.633	164	0.00358259	4	5.59938e-05	63.9819	UGUGUAGGUAAAGGAGCCAUGUACAGGAUU	30
mmu_piR_029173|gb|DQ714174|	360	0.00410263	0	0	360	146	0.00203837	2	2.18605e-05	93.2444	79	0.00172576	3	4.19953e-05	41.0941	UGUAUGAUAAAAACUUCAAGUCCCUGAAGAA	31
mmu_piR_014923|gb|DQ693344|	358	0.00407984	0	0	358	506	0.00706448	2	2.18605e-05	323.162	162	0.0035389	4	5.59938e-05	63.2017	UGUACAUGGCUCCUUUACCUACACACUG	28
mmu_piR_030868|gb|DQ716562|	354	0.00403426	1	9.80935e-06	411.267	149	0.00208025	10	0.000109302	19.0321	94	0.00205343	9	0.000125986	16.2989	CUCUACCAUCAUCAUGAGAUAUGCUUUU	28
mmu_piR_018780|gb|DQ699057|	347	0.00395448	4	3.92374e-05	100.784	348	0.00485858	20	0.000218605	22.2254	178	0.00388842	7	9.79891e-05	39.6822	CCCAAUGACGGUGAUGUAUAAUGCUC	26
mmu_piR_022439|gb|DQ704428|	345	0.00393169	0	0	345	304	0.00424428	2	2.18605e-05	194.153	76	0.00166022	0	0	76	UGAUCCACUUGGACUUGAGGUUUGUACA	28
mmu_piR_032201|gb|DQ718455|	342	0.0038975	26	0.000255043	15.2817	402	0.0056125	68	0.000743257	7.55122	122	0.0026651	52	0.000727919	3.66125	UGGGAUUAAAGGCGUGUGCCACCAUGCCUGG	31
mmu_piR_035549|gb|DQ723396|	337	0.00384052	3	2.9428e-05	130.506	290	0.00404882	5	5.46512e-05	74.0846	119	0.00259956	11	0.000153983	16.8821	UGAACUAACCAGUACCCCAGAGCUCUUGAC	30
mmu_piR_008718|gb|DQ568251|	337	0.00384052	1	9.80935e-06	391.517	325	0.00453747	2	2.18605e-05	207.565	176	0.00384473	3	4.19953e-05	91.5514	UAUGAGUUGAUUAACCAGCAUGAGACCUCCC	31
mmu_piR_016195|gb|DQ695220|	331	0.00377214	30	0.00029428	12.8182	254	0.0035462	73	0.000797908	4.44438	136	0.00297093	54	0.000755916	3.93024	UUCCGAAGGUCCCGAGUUCAAAU	23
mmu_piR_019818|gb|DQ700569|	328	0.00373796	3	2.9428e-05	127.02	163	0.00227571	5	5.46512e-05	41.6407	49	0.00107041	4	5.59938e-05	19.1165	CCUGAAAAAAUGUACAACA	19
mmu_piR_021157|gb|DQ702524|	322	0.00366958	0	0	322	405	0.00565438	3	3.27907e-05	172.438	136	0.00297093	1	1.39984e-05	212.233	UGAGGAUUAUAAGGAAGGCCAGUA	24
mmu_piR_032359|gb|DQ718688|	321	0.00365818	3	2.9428e-05	124.309	227	0.00316925	6	6.55815e-05	48.3253	70	0.00152915	4	5.59938e-05	27.3094	UACAACAGGCAUUUCCAGUCUUUGAAGGA	29
mmu_piR_011953|gb|DQ688845|	316	0.0036012	13	0.000127521	28.24	298	0.00416051	40	0.00043721	9.51604	80	0.0017476	29	0.000405955	4.30492	CACAACCACCCGUAAUGAGAUCUGAUGCC	29
mmu_piR_033010|gb|DQ719660|	314	0.00357841	4	3.92374e-05	91.199	93	0.00129841	2	2.18605e-05	59.3954	54	0.00117963	5	6.99922e-05	16.8538	UGAUGAGUAUGAAGUGUCCCUCCUUGU	27
mmu_piR_008481|gb|DQ567603|	305	0.00347584	1	9.80935e-06	354.34	269	0.00375563	2	2.18605e-05	171.8	101	0.00220635	1	1.39984e-05	157.614	UAGUGUAUGCAAUGGUGUCAGCAUUUGGAU	30
mmu_piR_031468|gb|DQ717415|	303	0.00345305	3	2.9428e-05	117.339	317	0.00442577	2	2.18605e-05	202.455	85	0.00185683	3	4.19953e-05	44.2151	UGCUAGUGUAUGCAAUGGUGUCAUCGUU	28
mmu_piR_005227|gb|DQ555541|	300	0.00341886	0	0	300	491	0.00685506	0	0	491	107	0.00233742	1	1.39984e-05	166.977	UGGUAAUUAGUGUCCGCCUGAACUUGGAA	29
mmu_piR_029909|gb|DQ715208|	297	0.00338467	0	0	297	483	0.00674337	3	3.27907e-05	205.649	143	0.00312384	2	2.79969e-05	111.578	UGCAGUGUUUUGGAGAUGCCAGUA	24
mmu_piR_031331|gb|DQ717214|	296	0.00337328	0	0	296	404	0.00564042	5	5.46512e-05	103.208	152	0.00332045	14	0.000195978	16.9429	UCUACAUAGCAAGCACCAGGACAACUAGAA	30
mmu_piR_028127|gb|DQ712666|	294	0.00335048	0	0	294	658	0.00918662	0	0	658	149	0.00325491	1	1.39984e-05	232.52	UACAUUUGGAUUGCAGAUAAACAAGAGGUU	30
mmu_piR_000665|gb|DQ541162|	290	0.0033049	33	0.000323708	10.2095	247	0.00344847	86	0.000940001	3.66858	128	0.00279617	65	0.000909899	3.07305	CUCGAACUCAGAGAGAUCCGCCUGCCUGC	29
mmu_piR_034758|gb|DQ722235|	290	0.0033049	0	0	290	653	0.00911682	0	0	653	149	0.00325491	1	1.39984e-05	232.52	UGGAUUGCAGAUAAACAAGAGGUUUUAGAAUC	32
mmu_piR_014742|gb|DQ693063|	285	0.00324792	2	1.96187e-05	165.552	291	0.00406278	7	7.65117e-05	53.1001	86	0.00187867	7	9.79891e-05	19.1723	AUUGUUUUUAAUAGCUGAG	19
mmu_piR_016888|gb|DQ696243|	281	0.00320233	4	3.92374e-05	81.6144	235	0.00328094	4	4.3721e-05	75.0426	77	0.00168207	0	0	77	UGUUAUUCCAGAUGAAUUUGCAAAUUGCC	29
mmu_piR_012412|gb|DQ689554|	280	0.00319094	8	7.84748e-05	40.662	308	0.00430012	11	0.000120233	35.765	110	0.00240296	8	0.000111988	21.4574	UGGUUUGUUGCGUCUUUCUUGCCGGUC	27
mmu_piR_008241|gb|DQ566739|	280	0.00319094	1	9.80935e-06	325.296	536	0.00748333	6	6.55815e-05	114.107	127	0.00277432	17	0.000237973	11.6581	UAGGACGUGUCACUCCCUGAUUGGCUGC	28
mmu_piR_032692|gb|DQ719173|	269	0.00306558	2	1.96187e-05	156.258	160	0.00223383	9	9.83722e-05	22.7079	43	0.000939337	5	6.99922e-05	13.4206	AAGAAAUGUUCAACAUCCU	19
mmu_piR_025029|gb|DQ708165|	269	0.00306558	0	0	269	416	0.00580796	0	0	416	133	0.00290539	0	0	133	UACACAUUGAGGCACAUAGGAAGAA	25
mmu_piR_005301|gb|DQ555738|	266	0.00303139	0	0	266	212	0.00295982	0	0	212	91	0.0019879	0	0	91	UGGUCCAGUAGAAAGGUGCACGUGUGUGGUU	31
mmu_piR_007226|gb|DQ563217|	265	0.00301999	0	0	265	79	0.00110295	0	0	79	58	0.00126701	0	0	58	UAAGAGCUUGUUCUUCAGGUGACUCUGUU	29
mmu_piR_016900|gb|DQ696259|	261	0.00297441	3	2.9428e-05	101.074	165	0.00230364	7	7.65117e-05	30.1083	92	0.00200974	6	8.39906e-05	23.9282	UAGGGUUGCAGUUCCCUUUAGCUCCUUGG	29
mmu_piR_036569|gb|DQ724878|	260	0.00296301	54	0.000529705	5.59371	240	0.00335074	60	0.000655815	5.10928	116	0.00253403	27	0.000377958	6.70452	UGAGUUCAAGGACAGCCUGGUCUAAA	26
mmu_piR_022613|gb|DQ704676|	259	0.00295162	0	0	259	319	0.0044537	1	1.09302e-05	407.465	75	0.00163838	1	1.39984e-05	117.04	UAGCUGAGUAGUACUCCGUUGUGUAA	26
mmu_piR_006254|gb|DQ560715|	257	0.00292882	0	0	257	141	0.00196856	0	0	141	47	0.00102672	2	2.79969e-05	36.6726	UUACAAGUCAAUGGCCUUUCUCUACA	26
mmu_piR_003621|gb|DQ550420|	255	0.00290603	5	4.90467e-05	59.2503	193	0.00269456	20	0.000218605	12.3261	101	0.00220635	19	0.00026597	8.29547	UGCCUCCAAGUGCUGGAAUUAAAGGUGU	28
mmu_piR_022343|gb|DQ704286|	247	0.00281486	3	2.9428e-05	95.6524	222	0.00309944	16	0.000174884	17.7228	97	0.00211897	13	0.00018198	11.644	UACACUAGCAAGAUUUUGCUGAAAGGACC	29
mmu_piR_005029|gb|DQ554873|	244	0.00278067	18	0.000176568	15.7484	285	0.00397901	46	0.000502791	7.91384	94	0.00205343	48	0.000671925	3.05605	UGGGAUUAAAGGCGUGUGCCACCAUGCCUGGU	32
mmu_piR_027966|gb|DQ712409|	243	0.00276928	0	0	243	138	0.00192668	1	1.09302e-05	176.27	72	0.00157284	7	9.79891e-05	16.0512	ACAACAAAAAUAAUAGGAAGCAACAAUUACUU	32
mmu_piR_022538|gb|DQ704565|	241	0.00274649	0	0	241	161	0.00224779	2	2.18605e-05	102.824	45	0.000983027	0	0	45	UCCUAGUAUAAUGGGCAAACAGAGAUGGG	29
mmu_piR_018588|gb|DQ698770|	241	0.00274649	0	0	241	307	0.00428616	0	0	307	58	0.00126701	0	0	58	UGUAAGGGAAAAGAAAGGUUGAUGUAUUAG	30
mmu_piR_021384|gb|DQ702839|	234	0.00266671	0	0	234	146	0.00203837	0	0	146	55	0.00120148	1	1.39984e-05	85.8294	UGACAAAAUUGUUGAAAUUUAGCAGA	26
mmu_piR_006982|gb|DQ562444|	232	0.00264392	0	0	232	207	0.00289002	0	0	207	105	0.00229373	0	0	105	UUGUUGGGAAUUGGGCUGCCGACUGUAA	28
mmu_piR_000302|gb|DQ540264|	222	0.00252996	4	3.92374e-05	64.4782	277	0.00386732	4	4.3721e-05	88.4545	95	0.00207528	7	9.79891e-05	21.1787	AGUGUUAAUGGUGUCAGUCGUCUGGACC	28
mmu_piR_018812|gb|DQ699107|	219	0.00249577	13	0.000127521	19.5714	208	0.00290398	31	0.000338838	8.57041	75	0.00163838	29	0.000405955	4.03587	UGGGAUUAAAGGUGUGCACCACCACACCCGGC	32
mmu_piR_007539|gb|DQ564307|	218	0.00248437	1	9.80935e-06	253.266	242	0.00337867	8	8.7442e-05	38.639	66	0.00144177	6	8.39906e-05	17.1659	UACAAUGUUGAUCCUGCCAAUCCAUGAGC	29
mmu_piR_029359|gb|DQ714442|	214	0.00243879	23	0.000225615	10.8095	217	0.00302963	32	0.000349768	8.66183	72	0.00157284	23	0.000321964	4.88515	UGGGAUUAAAGGCCUGUGCCACCACGC	27
mmu_piR_003323|gb|DQ549491|	212	0.002416	0	0	212	187	0.00261079	1	1.09302e-05	238.859	73	0.00159469	2	2.79969e-05	56.9595	UGCAUGUCUCACAUCCGAUUGGUUAUACUC	30
mmu_piR_026313|gb|DQ710044|	208	0.00237041	1	9.80935e-06	241.648	166	0.0023176	2	2.18605e-05	106.018	81	0.00176945	0	0	81	UAGAGAUUAUACUUUUAUCUGCUCCGGUA	29
mmu_piR_035287|gb|DQ723033|	205	0.00233622	1	9.80935e-06	238.163	189	0.00263871	0	0	189	65	0.00141993	0	0	65	UGAUAGAUUGUCUGAUAGAAGAGAAGUGC	29
mmu_piR_024892|gb|DQ707964|	197	0.00224505	2	1.96187e-05	114.434	284	0.00396505	22	0.000240465	16.4891	84	0.00183498	37	0.000517942	3.54284	UUAAGAUUUAUUUAGCUGGGUGGUGGU	27
mmu_piR_021660|gb|DQ703242|	197	0.00224505	0	0	197	366	0.00510988	1	1.09302e-05	467.499	98	0.00214081	1	1.39984e-05	152.932	UGAGAUGCCGAGCUAGACAAUCAGUGU	27
mmu_piR_017502|gb|DQ697145|	193	0.00219947	0	0	193	236	0.0032949	1	1.09302e-05	301.448	77	0.00168207	0	0	77	UACUCCAGUUGGACUUUUUACAUGAUCGGC	30
mmu_piR_013560|gb|DQ691328|	191	0.00217668	0	0	191	156	0.00217798	2	2.18605e-05	99.631	35	0.000764577	0	0	35	UGACAAACUGGUACUAGCACCUGCCUCA	28
mmu_piR_023099|gb|DQ705353|	189	0.00215388	0	0	189	172	0.00240137	1	1.09302e-05	219.699	40	0.000873802	4	5.59938e-05	15.6053	UUCCAAAUAUUGUCAAGUUGACAACCAGA	29
mmu_piR_019151|gb|DQ699580|	185	0.0021083	4	3.92374e-05	53.7319	166	0.0023176	1	1.09302e-05	212.035	52	0.00113594	5	6.99922e-05	16.2296	UGAUUUGCAUUUCCCUGAUGACUAAGGAU	29
mmu_piR_002607|gb|DQ547086|	184	0.0020969	1	9.80935e-06	213.766	250	0.00349036	3	3.27907e-05	106.443	87	0.00190052	0	0	87	UGAGACUUCAGGUCAACUCCACGCGC	26
mmu_piR_022277|gb|DQ704183|	183	0.00208551	1	9.80935e-06	212.604	170	0.00237344	1	1.09302e-05	217.145	46	0.00100487	4	5.59938e-05	17.9461	UGAGUCCAAAGUGGUUGCUACUUCCU	26
mmu_piR_008855|gb|DQ568664|	178	0.00202852	0	0	178	99	0.00138218	3	3.27907e-05	42.1516	43	0.000939337	8	0.000111988	8.38787	UAUUGUGUGAGGUGCAAUGUGUGCUUUGA	29
mmu_piR_013923|gb|DQ691868|	174	0.00198294	0	0	174	60	0.000837686	2	2.18605e-05	38.3196	32	0.000699042	5	6.99922e-05	9.98742	UUGAAAAUCUUCAUUCUCAUCAAUUCCUAUU	31
mmu_piR_023312|gb|DQ705661|	173	0.00197154	0	0	173	149	0.00208025	2	2.18605e-05	95.1604	87	0.00190052	3	4.19953e-05	45.2555	UUACCUCGUAAAGCUGUACUCACUGGUA	28
mmu_piR_007100|gb|DQ562811|	168	0.00191456	0	0	168	157	0.00219194	1	1.09302e-05	200.539	36	0.000786422	0	0	36	UUUGUCAAAGACCAAGUGACCAUAGGUGUGU	31
mmu_piR_001394|gb|DQ543288|	166	0.00189177	0	0	166	57	0.000795802	1	1.09302e-05	72.8073	30	0.000655352	5	6.99922e-05	9.36321	UCCUCUAUAAGUUUCAGUGUCGCUGGUUUU	30
mmu_piR_000663|gb|DQ541160|	164	0.00186898	0	0	164	50	0.000698072	1	1.09302e-05	63.866	30	0.000655352	5	6.99922e-05	9.36321	CUCCUCUAUAAGUUUCAGUGUCGCUGGUU	29
mmu_piR_023131|gb|DQ705397|	163	0.00185758	1	9.80935e-06	189.369	136	0.00189875	3	3.27907e-05	57.9052	40	0.000873802	3	4.19953e-05	20.8071	UGGAUGCUCACAGUCAUCUAUUGGAUA	27
mmu_piR_030162|gb|DQ715577|	163	0.00185758	0	0	163	181	0.00252702	1	1.09302e-05	231.195	59	0.00128886	1	1.39984e-05	92.0715	UGAGUUUUGCAAUCUGGAGGAGCAGC	26
mmu_piR_035530|gb|DQ723367|	162	0.00184619	14	0.000137331	13.4433	163	0.00227571	21	0.000229535	9.91444	49	0.00107041	20	0.000279969	3.82331	UGGGAUUAAAGGUGUGUAUC	20
mmu_piR_007616|gb|DQ564540|	162	0.00184619	1	9.80935e-06	188.207	136	0.00189875	0	0	136	72	0.00157284	1	1.39984e-05	112.358	UACAGUUCCUCAUGUUGCUGUGACCCCC	28
mmu_piR_000942|gb|DQ541795|	161	0.00183479	5	4.90467e-05	37.409	243	0.00339263	17	0.000185814	18.2582	73	0.00159469	10	0.000139984	11.3919	GGGAUUAAAGGCGUGUACGUACCAUCAU	28
mmu_piR_000792|gb|DQ541456|	160	0.00182339	0	0	160	95	0.00132634	0	0	95	34	0.000742732	1	1.39984e-05	53.0582	GAGCAUGUGUCCUUGUUAUGUGUUGGAGC	29
mmu_piR_035972|gb|DQ724043|	160	0.00182339	0	0	160	212	0.00295982	2	2.18605e-05	135.396	47	0.00102672	0	0	47	UGCUGACGUUCGUAGGAGAUUAGGAACCCAUG	32
mmu_piR_003255|gb|DQ549262|	155	0.00176641	0	0	155	233	0.00325301	1	1.09302e-05	297.616	41	0.000895647	0	0	41	UGCAGCCCAUCGGCCGAGUUGUCGUCACU	29
mmu_piR_029747|gb|DQ714977|	151	0.00172083	21	0.000205996	8.35368	131	0.00182895	42	0.00045907	3.98402	46	0.00100487	22	0.000307966	3.26294	UGGGAUUAAAGGCUUGUGCCACCACGCCCGG	31
mmu_piR_034877|gb|DQ722409|	149	0.00169803	0	0	149	211	0.00294586	0	0	211	30	0.000655352	0	0	30	UUAAAGAGAAUUCUCCUUCGCCUAGGACGU	30
mmu_piR_029307|gb|DQ714367|	149	0.00169803	0	0	149	149	0.00208025	0	0	149	52	0.00113594	0	0	52	GGGGAGCUUAUGCCCAGAUUUCUUCCACGG	30
mmu_piR_025793|gb|DQ709273|	148	0.00168664	2	1.96187e-05	85.971	134	0.00187083	4	4.3721e-05	42.7902	29	0.000633506	3	4.19953e-05	15.0852	UGUACCGGGGCACACAAAGUCUGCGUGUCCA	31
mmu_piR_019240|gb|DQ699713|	147	0.00167524	0	0	147	235	0.00328094	3	3.27907e-05	100.057	71	0.001551	1	1.39984e-05	110.798	UGUGUAAGAGUCACUCAGGUGGUAC	25
mmu_piR_029718|gb|DQ714933|	145	0.00165245	0	0	145	127	0.0017731	0	0	127	54	0.00117963	1	1.39984e-05	84.2689	UGCUUACUACCUCAUUUGCAUGUCUCACAUC	31
mmu_piR_016733|gb|DQ696016|	140	0.00159547	0	0	140	116	0.00161953	0	0	116	39	0.000851957	0	0	39	UCCAGUCUAACUUGGGAUGCUGUGA	25
mmu_piR_004860|gb|DQ554218|	138	0.00157268	4	3.92374e-05	40.0811	165	0.00230364	1	1.09302e-05	210.758	30	0.000655352	1	1.39984e-05	46.816	UGGCUAUUAUGAAUAAGGGUGCUAUGAAU	29
mmu_piR_004620|gb|DQ553609|	137	0.00156128	0	0	137	120	0.00167537	0	0	120	36	0.000786422	1	1.39984e-05	56.1792	UGGAUUGGUUAUGCUUACUACCUCAUUUGC	30
mmu_piR_003524|gb|DQ550135|	134	0.00152709	0	0	134	138	0.00192668	1	1.09302e-05	176.27	70	0.00152915	0	0	70	UGCCAUUAUAAAUUUCACCUCUCCUGUGC	29
mmu_piR_005184|gb|DQ555298|	133	0.0015157	0	0	133	114	0.0015916	1	1.09302e-05	145.615	40	0.000873802	1	1.39984e-05	62.4214	UGGGUGUCCGCUAUUGUCCUGAGGCCUGA	29
mmu_piR_029195|gb|DQ714202|	132	0.0015043	0	0	132	283	0.00395109	0	0	283	59	0.00128886	0	0	59	UAAUUGAGAAAAUGCCUUACAGCUGGGUCU	30
mmu_piR_034620|gb|DQ722040|	131	0.0014929	1	9.80935e-06	152.192	136	0.00189875	1	1.09302e-05	173.716	50	0.00109225	2	2.79969e-05	39.0134	UCCAUUUGCCUAAGAAUUUCAUGAAUUCAUC	31
mmu_piR_022703|gb|DQ704804|	130	0.00148151	1	9.80935e-06	151.03	135	0.00188479	2	2.18605e-05	86.2192	56	0.00122332	1	1.39984e-05	87.3899	UUUUAUGAGGUCCCAUUUGUCAAUUCUUGA	30
mmu_piR_023518|gb|DQ705975|	130	0.00148151	0	0	130	134	0.00187083	0	0	134	61	0.00133255	0	0	61	UGAAGUGUGCAGACAGGAAAAUAAUGCC	28
mmu_piR_002149|gb|DQ545461|	128	0.00145871	2	1.96187e-05	74.3533	41	0.000572419	2	2.18605e-05	26.1851	25	0.000546126	4	5.59938e-05	9.75334	UGAACAUUUUUCAAGUGCUUCUCUGCCAUUC	31
mmu_piR_035971|gb|DQ724040|	128	0.00145871	1	9.80935e-06	148.707	115	0.00160556	3	3.27907e-05	48.964	57	0.00124517	9	0.000125986	9.88339	UCAGUGAGUACAUAUUGUGUGAGUUCCUU	29
mmu_piR_017095|gb|DQ696542|	127	0.00144732	0	0	127	120	0.00167537	1	1.09302e-05	153.278	34	0.000742732	0	0	34	UAAUCAGCUUCCAAACGAUGACACCAUUG	29
mmu_piR_029341|gb|DQ714418|	127	0.00144732	0	0	127	153	0.0021361	0	0	153	52	0.00113594	0	0	52	UUAAAAUGAAGUUUGACUGGGCUAAG	26
mmu_piR_033355|gb|DQ720207|	125	0.00142453	0	0	125	70	0.0009773	0	0	70	16	0.000349521	1	1.39984e-05	24.9686	UGAUUGGACCAAGUGAGCAGGAAGUAGCAAC	31
mmu_piR_037914|gb|DQ726812|	125	0.00142453	0	0	125	90	0.00125653	0	0	90	26	0.000567971	0	0	26	AUGUGUCCGUUUUGCUCCUAAUCUCUC	27
mmu_piR_025933|gb|DQ709466|	124	0.00141313	0	0	124	49	0.00068411	0	0	49	25	0.000546126	1	1.39984e-05	39.0134	UAAUAUUCUUUCUUUAUUUAGUGCAUUUG	29
mmu_piR_031981|gb|DQ718133|	124	0.00141313	0	0	124	115	0.00160556	0	0	115	33	0.000720887	1	1.39984e-05	51.4976	CACACCUGGAUUGGUUAUGCUUACUACCUCA	31
mmu_piR_016766|gb|DQ696066|	122	0.00139034	4	3.92374e-05	35.434	141	0.00196856	9	9.83722e-05	20.0114	27	0.000589816	3	4.19953e-05	14.0448	UACCAGCCGCCAAGUAAAGUGCUAAC	26
mmu_piR_003713|gb|DQ550622|	121	0.00137894	2	1.96187e-05	70.2871	95	0.00132634	2	2.18605e-05	60.6727	41	0.000895647	1	1.39984e-05	63.9819	UGCCUUGAUGAUAGUGGACUGAACCUCUG	29
mmu_piR_025834|gb|DQ709330|	119	0.00135615	4	3.92374e-05	34.5627	139	0.00194064	7	7.65117e-05	25.3639	20	0.000436901	8	0.000111988	3.90134	UGAAAGAAAAGGAUACCAGCCGCCAA	26
mmu_piR_005030|gb|DQ554874|	118	0.00134475	5	4.90467e-05	27.4178	162	0.00226175	20	0.000218605	10.3463	45	0.000983027	13	0.00018198	5.40185	UGGGAUUAAAGGCGUGUGUCACUACUACCU	30
mmu_piR_001752|gb|DQ544326|	118	0.00134475	4	3.92374e-05	34.2722	133	0.00185687	20	0.000218605	8.49418	49	0.00107041	18	0.000251972	4.24812	UCUCUAAUGAAAUCUGAUGCCCUCUUCUG	29
mmu_piR_011466|gb|DQ688085|	117	0.00133336	0	0	117	103	0.00143803	0	0	103	30	0.000655352	0	0	30	UACCUUUGUGUCCAAGGGAUAGGCCCAGA	29
mmu_piR_031186|gb|DQ717009|	117	0.00133336	0	0	117	106	0.00147991	0	0	106	33	0.000720887	1	1.39984e-05	51.4976	UCACACCUGGAUUGGUUAUGCUUACUACC	29
mmu_piR_014385|gb|DQ692549|	117	0.00133336	0	0	117	142	0.00198252	0	0	142	45	0.000983027	2	2.79969e-05	35.112	UAAAGCUCUUUGCAUUCCUAUGGACAG	27
mmu_piR_015485|gb|DQ694173|	116	0.00132196	0	0	116	40	0.000558457	2	2.18605e-05	25.5464	13	0.000283986	1	1.39984e-05	20.2869	UACCUUUCGCCAUCUGGUAAUCUCUGGAG	29
mmu_piR_005180|gb|DQ555291|	115	0.00131056	1	9.80935e-06	133.604	205	0.00286209	0	0	205	32	0.000699042	2	2.79969e-05	24.9686	UGGGUGUCACAGGAGGAAUGCCAGGCAGU	29
mmu_piR_026152|gb|DQ709799|	115	0.00131056	1	9.80935e-06	133.604	89	0.00124257	0	0	89	48	0.00104856	2	2.79969e-05	37.4528	UAGCAAGAUUUUAUCGAAAGGACCCAGGUA	30
mmu_piR_028740|gb|DQ713515|	115	0.00131056	0	0	115	142	0.00198252	1	1.09302e-05	181.38	49	0.00107041	2	2.79969e-05	38.2331	UGAUAGUCAAUCAGCUUAUGUGCCAAA	27
mmu_piR_025488|gb|DQ708829|	114	0.00129917	0	0	114	171	0.0023874	0	0	171	43	0.000939337	0	0	43	UGAGUGUUUUGCAUUGGUUGUUGAGUGUC	29
mmu_piR_012631|gb|DQ689894|	114	0.00129917	0	0	114	140	0.0019546	0	0	140	45	0.000983027	2	2.79969e-05	35.112	UGACUUAAAGCUCUUUGCAUUCCUAUGGAC	30
mmu_piR_003324|gb|DQ549492|	114	0.00129917	0	0	114	155	0.00216402	0	0	155	46	0.00100487	1	1.39984e-05	71.7846	UGCAUGUCUCACAUCUGAUUGGUUAUACUC	30
mmu_piR_035337|gb|DQ723098|	114	0.00129917	0	0	114	99	0.00138218	0	0	99	48	0.00104856	3	4.19953e-05	24.9686	UCACAUCCGAUUGGUUAUACUCUCUCUCA	29
mmu_piR_016737|gb|DQ696022|	113	0.00128777	0	0	113	141	0.00196856	0	0	141	25	0.000546126	0	0	25	UAGAGAUUGUGUAAAGACUACAGUGA	26
mmu_piR_022504|gb|DQ704516|	113	0.00128777	2	1.96187e-05	65.64	191	0.00266663	0	0	191	43	0.000939337	1	1.39984e-05	67.103	GGAGUGGAUCAACCUGAGCUUAGAGUGCUA	30
mmu_piR_000503|gb|DQ540698|	112	0.00127637	1	9.80935e-06	130.118	122	0.00170329	0	0	122	38	0.000830112	1	1.39984e-05	59.3003	CAUUUGCCUAAGAAUUUCAUGAAUUCAUCA	30
mmu_piR_002611|gb|DQ547093|	111	0.00126498	0	0	111	192	0.00268059	0	0	192	42	0.000917492	0	0	42	UGAGACUUGCCUUGGUCAUGGUGUCUGU	28
mmu_piR_000662|gb|DQ541159|	111	0.00126498	0	0	111	258	0.00360205	0	0	258	50	0.00109225	0	0	50	CUCCUCAUGACGCAUGAGCGGUGUCCUUUA	30
mmu_piR_003971|gb|DQ551308|	111	0.00126498	0	0	111	135	0.00188479	1	1.09302e-05	172.438	54	0.00117963	0	0	54	UGCUUAAGCAAUAGGUCGCUGGCCAUUCA	29
mmu_piR_014538|gb|DQ692775|	107	0.00121939	0	0	107	135	0.00188479	0	0	135	28	0.000611661	0	0	28	UGCACCUCCGCUUUAUGUGCAGAGGUA	27
mmu_piR_024777|gb|DQ707807|	106	0.001208	2	1.96187e-05	61.5738	85	0.00118672	7	7.65117e-05	15.5103	40	0.000873802	10	0.000139984	6.24214	UGCACUAGCAAGAUUUUGCUGAAAGGACCC	30
mmu_piR_010254|gb|DQ686207|	105	0.0011966	0	0	105	152	0.00212214	0	0	152	43	0.000939337	1	1.39984e-05	67.103	UGCGUCUCACGCUCUGUGGAACUUGCC	27
mmu_piR_028881|gb|DQ713728|	104	0.00118521	0	0	104	121	0.00168933	1	1.09302e-05	154.556	41	0.000895647	0	0	41	UGUAGAAGAAUGCAUAUCAAUAAGGGC	27
mmu_piR_024329|gb|DQ707159|	104	0.00118521	0	0	104	138	0.00192668	1	1.09302e-05	176.27	54	0.00117963	0	0	54	UGUGGAUAGAUCUCUCCAAAUGGGCAA	27
mmu_piR_020573|gb|DQ701690|	103	0.00117381	0	0	103	77	0.00107503	1	1.09302e-05	98.3537	39	0.000851957	0	0	39	UGGCUGUGAAAUGAGUUCCUUGGUCA	26
mmu_piR_006077|gb|DQ558195|	102	0.00116241	0	0	102	53	0.000739956	0	0	53	23	0.000502436	0	0	23	UGUUAUAGUUGUCUCUGGUUGGAGCUUGU	29
mmu_piR_013348|gb|DQ690987|	102	0.00116241	0	0	102	139	0.00194064	0	0	139	38	0.000830112	1	1.39984e-05	59.3003	CACAAAACAGUCUUUAUGCCACAUUCUGAA	30
mmu_piR_023635|gb|DQ706163|	102	0.00116241	1	9.80935e-06	118.501	120	0.00167537	1	1.09302e-05	153.278	40	0.000873802	1	1.39984e-05	62.4214	GGAUAAAAUAGAGGUGAGCAUAAAGUUGCC	30
mmu_piR_004842|gb|DQ554178|	101	0.00115102	2	1.96187e-05	58.6694	62	0.000865609	0	0	62	15	0.000327676	0	0	15	UGGCGUCAGCGUUUGGAUGCUGAUUAUGG	29
mmu_piR_017065|gb|DQ696494|	101	0.00115102	0	0	101	39	0.000544496	0	0	39	22	0.000480591	0	0	22	UGGUGGAAUUUUUGGAGUCACUUAUA	26
mmu_piR_035915|gb|DQ723960|	101	0.00115102	6	5.88561e-05	19.5565	132	0.00184291	20	0.000218605	8.43032	42	0.000917492	13	0.00018198	5.04173	UGUAAUGGGGUUCUGAUGUCCUCUUCUGGU	30
mmu_piR_002084|gb|DQ545225|	100	0.00113962	0	0	100	40	0.000558457	0	0	40	29	0.000633506	0	0	29	UGAAAGGUAAACGUAAGAAUCCUACUAACA	30
mmu_piR_004961|gb|DQ554601|	100	0.00113962	4	3.92374e-05	29.0443	62	0.000865609	19	0.000207675	4.1681	40	0.000873802	14	0.000195978	4.45867	UGGGAAUUGAUUUCAGGACCUCUGGAAGAGC	31
mmu_piR_032939|gb|DQ719539|	99	0.00112822	1	9.80935e-06	115.015	102	0.00142407	1	1.09302e-05	130.287	42	0.000917492	1	1.39984e-05	65.5425	CAGAGGUUCAGUUCAUUAC	19
mmu_piR_017834|gb|DQ697637|	97	0.00110543	0	0	97	95	0.00132634	2	2.18605e-05	60.6727	47	0.00102672	7	9.79891e-05	10.4779	UCCAAAUUUCUGAUACAGGACAAUUCUUGG	30
mmu_piR_024494|gb|DQ707395|	96	0.00109404	0	0	96	122	0.00170329	0	0	122	32	0.000699042	2	2.79969e-05	24.9686	UGGUAUUUUAGAAGGAGAUCCUCAU	25
mmu_piR_005629|gb|DQ556949|	96	0.00109404	0	0	96	112	0.00156368	1	1.09302e-05	143.06	33	0.000720887	0	0	33	UGUCAAAGAUCAAGUGACCAUAGUGUGU	28
mmu_piR_003174|gb|DQ548997|	93	0.00105985	7	6.86654e-05	15.4349	127	0.0017731	18	0.000196744	9.01221	38	0.000830112	17	0.000237973	3.48825	UGCAAUGGCAUCUGAUGUCCUCUUCUGGUGU	31
mmu_piR_007219|gb|DQ563202|	93	0.00105985	0	0	93	187	0.00261079	0	0	187	45	0.000983027	0	0	45	UAAGACUUGACUUGGUCAUGGUGUCUGUUC	30
mmu_piR_032907|gb|DQ719494|	92	0.00104845	1	9.80935e-06	106.883	70	0.0009773	0	0	70	21	0.000458746	2	2.79969e-05	16.3856	UGGCAAUCACUAGAUGGUCCAUCCUUUCU	29
mmu_piR_027072|gb|DQ711124|	91	0.00103705	0	0	91	59	0.000823724	0	0	59	19	0.000415056	0	0	19	UAUCAAUGGGCCGGCCUACGGAGCAGGA	28
mmu_piR_004084|gb|DQ551619|	91	0.00103705	0	0	91	101	0.0014101	0	0	101	30	0.000655352	0	0	30	UGGAAAGAGCGAAGACCUCAUUCUCAGGCUG	31
mmu_piR_007322|gb|DQ563521|	90	0.00102566	0	0	90	78	0.00108899	0	0	78	24	0.000524281	0	0	24	UAAGGUUCUCCAGAGGUGCUGUUGUUUCUUG	31
mmu_piR_030854|gb|DQ716544|	90	0.00102566	0	0	90	99	0.00138218	0	0	99	41	0.000895647	1	1.39984e-05	63.9819	UAUAAGACACAAACAUCUUGAGUGCUGCGC	30
mmu_piR_015830|gb|DQ694675|	90	0.00102566	0	0	90	169	0.00235948	0	0	169	43	0.000939337	0	0	43	UAGUAGUGCCAUGUGCCUUCACAGUGCCCC	30
mmu_piR_006053|gb|DQ558137|	89	0.00101426	0	0	89	78	0.00108899	0	0	78	24	0.000524281	0	0	24	UGUUAAGGUUCUCCAGAGGUGCUGUUGUU	29
mmu_piR_005938|gb|DQ557850|	89	0.00101426	1	9.80935e-06	103.398	154	0.00215006	0	0	154	25	0.000546126	0	0	25	UGUGGCCGCCUGAGAUUGGACUCCUAGC	28
mmu_piR_027751|gb|DQ712113|	87	0.00099147	0	0	87	93	0.00129841	0	0	93	42	0.000917492	1	1.39984e-05	65.5425	UAAAGGAGCCGUACACAUAACCUCCUC	27
mmu_piR_004524|gb|DQ553266|	86	0.000980074	0	0	86	67	0.000935416	0	0	67	11	0.000240296	0	0	11	UGGAGAGAAACUUAUGUGGUGUCCUGGU	28
mmu_piR_007427|gb|DQ563878|	86	0.000980074	0	0	86	72	0.00100522	0	0	72	42	0.000917492	0	0	42	UAAUGGCAUGACUCGGUUGGACCUUUGGU	29
mmu_piR_004960|gb|DQ554600|	85	0.000968677	7	6.86654e-05	14.1072	48	0.000670149	16	0.000174884	3.83196	35	0.000764577	16	0.000223975	3.41367	UGGGAAUUGAAUUCGGGACCUCUGGAAG	28
mmu_piR_028848|gb|DQ713680|	83	0.000945885	6	5.88561e-05	16.0712	128	0.00178706	20	0.000218605	8.17485	35	0.000764577	16	0.000223975	3.41367	UGGGAUUAAAGGCGUGUGCCAUCACUAUCCAG	32
mmu_piR_023763|gb|DQ706347|	83	0.000945885	0	0	83	125	0.00174518	1	1.09302e-05	159.665	36	0.000786422	1	1.39984e-05	56.1792	GGCAAAACAUGACAUUCUUACUGUAAC	27
mmu_piR_021381|gb|DQ702836|	82	0.000934489	24	0.000235424	3.96938	93	0.00129841	34	0.000371628	3.49385	36	0.000786422	12	0.000167981	4.6816	UGGGAUUAAAGGUAUAUGCCAC	22
mmu_piR_021488|gb|DQ702989|	81	0.000923093	0	0	81	36	0.000502612	1	1.09302e-05	45.9835	19	0.000415056	2	2.79969e-05	14.8251	UAAGGACUUCUACCUCUUUAGCAGUGUUC	29
mmu_piR_004055|gb|DQ551483|	79	0.0009003	0	0	79	82	0.00114484	0	0	82	41	0.000895647	0	0	41	UGCUUUGAUCGUUUCAUGUCUGAGGUGG	28
mmu_piR_018753|gb|DQ699015|	77	0.000877508	1	9.80935e-06	89.4563	84	0.00117276	4	4.3721e-05	26.8237	20	0.000436901	0	0	20	UGGGCUUUAAGACCCUCAUCCUAGCUGCCU	30
mmu_piR_025630|gb|DQ709039|	77	0.000877508	0	0	77	59	0.000823724	0	0	59	23	0.000502436	0	0	23	GCUCACCAAAAGGUGACUUCAGCCGAGGA	29
mmu_piR_027188|gb|DQ711302|	76	0.000866112	0	0	76	62	0.000865609	0	0	62	30	0.000655352	0	0	30	UGAUUGAUUAGCCAGUACCAAAGGUCC	27
mmu_piR_006527|gb|DQ561347|	74	0.000843319	0	0	74	15	0.000209421	0	0	15	15	0.000327676	0	0	15	UUCCUAUUAUCCGCAGGUUUGGUCUUCUC	29
mmu_piR_029230|gb|DQ714253|	72	0.000820527	1	9.80935e-06	83.6475	50	0.000698072	0	0	50	17	0.000371366	0	0	17	UCAUCUUGUAUGAAGGUUGAGUGUCCAAGU	30
mmu_piR_038004|gb|DQ726960|	72	0.000820527	1	9.80935e-06	83.6475	109	0.0015218	0	0	109	26	0.000567971	0	0	26	UGUAAACAAUAGAGCGCGCGCGCCGGAG	28
mmu_piR_015731|gb|DQ694527|	72	0.000820527	0	0	72	144	0.00201045	0	0	144	33	0.000720887	1	1.39984e-05	51.4976	UAACAAGCUAAGGGUUCUGGGAAGAA	26
mmu_piR_005023|gb|DQ554859|	71	0.000809131	7	6.86654e-05	11.7837	56	0.00078184	13	0.000142093	5.50231	22	0.000480591	10	0.000139984	3.43318	UGGGAUUAAAAGAGUGAGCCACCAAGCCUG	30
mmu_piR_025449|gb|DQ708774|	71	0.000809131	0	0	71	130	0.00181499	0	0	130	26	0.000567971	2	2.79969e-05	20.2869	UGGAUACCAUGGAUCUGUGUGACUAC	26
mmu_piR_028455|gb|DQ713119|	70	0.000797734	0	0	70	53	0.000739956	0	0	53	9	0.000196605	0	0	9	AUGUUGAAUAUAAAAGGGAUG	21
mmu_piR_033978|gb|DQ721122|	70	0.000797734	0	0	70	105	0.00146595	1	1.09302e-05	134.119	24	0.000524281	0	0	24	UCUAUGGUCCUGGCUCUGCCCUCAAAGG	28
mmu_piR_031802|gb|DQ717877|	68	0.000774942	0	0	68	60	0.000837686	0	0	60	26	0.000567971	0	0	26	UAUCAGCCCAGCUGCUUCAGGAUGAU	26
mmu_piR_004634|gb|DQ553665|	68	0.000774942	0	0	68	66	0.000921455	0	0	66	30	0.000655352	0	0	30	UGGCAAAGAAUGGGAUCCUACAACAUGG	28
mmu_piR_035198|gb|DQ722900|	67	0.000763546	0	0	67	123	0.00171726	0	0	123	17	0.000371366	0	0	17	UGACCUCGUUUAUCUCAUGGAUAUUGGAUGU	31
mmu_piR_000227|gb|DQ540088|	67	0.000763546	0	0	67	65	0.000907493	0	0	65	31	0.000677197	0	0	31	ACUGAAUGUAGAGACCUGGUCCCCUCUCC	29
mmu_piR_004635|gb|DQ553666|	67	0.000763546	0	0	67	69	0.000963339	0	0	69	33	0.000720887	0	0	33	UGGCAAAGAAUGGGAUCCUACAACAUGGGA	30
mmu_piR_003188|gb|DQ549072|	66	0.00075215	7	6.86654e-05	10.9538	59	0.000823724	2	2.18605e-05	37.681	15	0.000327676	5	6.99922e-05	4.6816	UGCACACGUUUAUUGGGAAAGCUUGAUU	28
mmu_piR_033923|gb|DQ721041|	66	0.00075215	0	0	66	53	0.000739956	0	0	53	21	0.000458746	0	0	21	GGACAUCCGCGAUGAUUUAGGGCUG	25
mmu_piR_010190|gb|DQ686112|	66	0.00075215	0	0	66	86	0.00120068	0	0	86	33	0.000720887	0	0	33	UACCUCACGAUGUAUUGAUGUAGCGUUGGA	30
mmu_piR_033414|gb|DQ720292|	65	0.000740753	0	0	65	58	0.000809763	0	0	58	23	0.000502436	0	0	23	CUGCGUCUUCAAAAGGCCA	19
mmu_piR_003145|gb|DQ548896|	65	0.000740753	0	0	65	61	0.000851647	1	1.09302e-05	77.9166	26	0.000567971	0	0	26	UGCAAGGUGAUUACUUGAAACUCAACUUGA	30
mmu_piR_019499|gb|DQ700094|	63	0.000717961	0	0	63	45	0.000628264	0	0	45	14	0.000305831	0	0	14	UAGGACAGAUUCAAAAAUGCCAAGUGCCUC	30
mmu_piR_007405|gb|DQ563823|	63	0.000717961	0	0	63	35	0.00048865	0	0	35	15	0.000327676	0	0	15	UAAUGAAUGUGGCUGCCCUUGUAUUUGGAG	30
mmu_piR_004759|gb|DQ553993|	63	0.000717961	0	0	63	60	0.000837686	3	3.27907e-05	25.5464	17	0.000371366	1	1.39984e-05	26.5291	UGGCCAGUCGAGCGCGCGCAAGAAGUGU	28
mmu_piR_001321|gb|DQ543110|	63	0.000717961	0	0	63	45	0.000628264	0	0	45	17	0.000371366	0	0	17	UCCUAAUGGUGCUCAGGUGGGAUCAUAGG	29
mmu_piR_007224|gb|DQ563212|	63	0.000717961	2	1.96187e-05	36.5958	29	0.000404882	9	9.83722e-05	4.11581	30	0.000655352	3	4.19953e-05	15.6053	UAAGAGCACUGCCUGCACUUCCAAAGGUCC	30
mmu_piR_023353|gb|DQ705722|	63	0.000717961	1	9.80935e-06	73.1915	105	0.00146595	6	6.55815e-05	22.3531	32	0.000699042	4	5.59938e-05	12.4843	UGGGACUAAAGGCAUGUGUCUCCAUGGU	28
mmu_piR_029934|gb|DQ715253|	62	0.000706565	0	0	62	86	0.00120068	0	0	86	17	0.000371366	0	0	17	UGGGUUACCUCACUCAGGAUGGUAUUUU	28
mmu_piR_007713|gb|DQ564865|	62	0.000706565	0	0	62	120	0.00167537	0	0	120	22	0.000480591	1	1.39984e-05	34.3318	UACCAUGGAUCUGUGUGACUACAACUGC	28
mmu_piR_018332|gb|DQ698382|	62	0.000706565	6	5.88561e-05	12.005	84	0.00117276	1	1.09302e-05	107.295	27	0.000589816	1	1.39984e-05	42.1344	AGCCUUCAGAUGAAGAUGUAGAACUCUAAGC	31
mmu_piR_001257|gb|DQ542847|	61	0.000695168	0	0	61	45	0.000628264	0	0	45	10	0.000218451	0	0	10	UCCCUUGAAUAGGAGCCAGGUAAUGAUGUA	30
mmu_piR_038318|	61	0.000695168	0	0	61	90	0.00125653	1	1.09302e-05	114.959	17	0.000371366	0	0	17	AAAGUGGACAAAACUCCUGGGAAGG	25
mmu_piR_003189|gb|DQ549073|	61	0.000695168	6	5.88561e-05	11.8113	55	0.000767879	2	2.18605e-05	35.1263	24	0.000524281	5	6.99922e-05	7.49057	UGCACACGUUUAUUGGGAAAGCUUGAUUGC	30
mmu_piR_002941|gb|DQ548130|	61	0.000695168	0	0	61	58	0.000809763	0	0	58	25	0.000546126	0	0	25	UGAUCAACUCCUUUAGGAUUGCCUGUGGA	29
mmu_piR_018982|gb|DQ699345|	61	0.000695168	0	0	61	62	0.000865609	0	0	62	26	0.000567971	0	0	26	UAAUAAUAUGAUGCUGGACUAGGUCU	26
mmu_piR_014792|gb|DQ693157|	61	0.000695168	0	0	61	71	0.000991262	0	0	71	28	0.000611661	0	0	28	UAGAAAAGGAGAGACAGACAGUGUCUGACAGG	32
mmu_piR_002146|gb|DQ545453|	60	0.000683772	0	0	60	38	0.000530534	0	0	38	21	0.000458746	0	0	21	UGAACAUACUGGUGCAUGUGUUCUUAAUAUC	31
mmu_piR_035256|gb|DQ722987|	59	0.000672376	0	0	59	48	0.000670149	0	0	48	12	0.000262141	0	0	12	UGCCAGCACCAUUUGUUGAAAAUGCUGUGU	30
mmu_piR_014360|gb|DQ692514|	59	0.000672376	1	9.80935e-06	68.5444	23	0.000321113	5	5.46512e-05	5.87568	17	0.000371366	5	6.99922e-05	5.30582	UAAGUGAGUUAAAUAAGUCCUUCUUGAUGUC	31
mmu_piR_007133|gb|DQ562878|	59	0.000672376	0	0	59	58	0.000809763	0	0	58	23	0.000502436	0	0	23	UUUUGAGAUCUUUGAUUUCUUUCUUCAGA	29
mmu_piR_003169|gb|DQ548985|	59	0.000672376	1	9.80935e-06	68.5444	54	0.000753917	1	1.09302e-05	68.9753	28	0.000611661	1	1.39984e-05	43.695	UGCAAUGAGACUAGCCUCGUGGGUGCAA	28
mmu_piR_026449|gb|DQ710245|	58	0.00066098	5	4.90467e-05	13.4765	52	0.000725994	2	2.18605e-05	33.2103	21	0.000458746	5	6.99922e-05	6.55425	CACACGUUUAUUGGGAAAGCUUGAUUGCAG	30
mmu_piR_003762|gb|DQ550748|	58	0.00066098	0	0	58	83	0.0011588	0	0	83	27	0.000589816	0	0	27	UGCGCUUGUGUUUCUGGGAACCUCACA	27
mmu_piR_024997|gb|DQ708118|	58	0.00066098	0	0	58	101	0.0014101	0	0	101	30	0.000655352	1	1.39984e-05	46.816	UGACUAAGCAAUAAGAGCCUCAGAGU	26
mmu_piR_022565|gb|DQ704603|	57	0.000649584	1	9.80935e-06	66.2209	48	0.000670149	8	8.7442e-05	7.66392	12	0.000262141	3	4.19953e-05	6.24214	UAGAUGUGGCUGCCAAGGUUUGAACCUGUGU	31
mmu_piR_007310|gb|DQ563491|	56	0.000638187	1	9.80935e-06	65.0591	63	0.00087957	0	0	63	12	0.000262141	0	0	12	UAAGGUCCUAUUCUCAUGGAUGACUUGUGC	30
mmu_piR_038288|gb|DQ727375|	56	0.000638187	0	0	56	92	0.00128445	0	0	92	24	0.000524281	0	0	24	UACCUUGGAGUGACGUGUGGCCAGGGA	27
mmu_piR_024698|gb|DQ707706|	56	0.000638187	0	0	56	48	0.000670149	0	0	48	24	0.000524281	0	0	24	UAAAUGACAGUGACUCCUUUAAAAGAAGAGU	31
mmu_piR_011214|gb|DQ687702|	55	0.000626791	1	9.80935e-06	63.8974	61	0.000851647	0	0	61	15	0.000327676	0	0	15	UGCAUUUCCUUGAUGACUAAAGAUGUUGA	29
mmu_piR_004338|gb|DQ552606|	55	0.000626791	1	9.80935e-06	63.8974	76	0.00106107	0	0	76	20	0.000436901	0	0	20	UAAAUCUCAAGAGUGCUUGUGUCCUGUGA	29
mmu_piR_014417|gb|DQ692600|	55	0.000626791	0	0	55	48	0.000670149	0	0	48	23	0.000502436	0	0	23	UAGGAUUGCCUGUGGAGGAUACCUUCAGU	29
mmu_piR_008639|gb|DQ568057|	54	0.000615395	0	0	54	37	0.000516573	0	0	37	18	0.000393211	0	0	18	UAUCCACUUGAUUAUUCAACUCCUCCUCGGC	31
mmu_piR_010032|gb|DQ685875|	54	0.000615395	0	0	54	37	0.000516573	0	0	37	18	0.000393211	0	0	18	UCCACUUGAUUAUUCAACUCCUCCUCGGCU	30
mmu_piR_026339|gb|DQ710086|	54	0.000615395	1	9.80935e-06	62.7356	38	0.000530534	0	0	38	21	0.000458746	0	0	21	UACACUAGCAAGUGUUUGCUGAAAGGACCC	30
mmu_piR_026246|gb|DQ709949|	53	0.000603999	0	0	53	41	0.000572419	0	0	41	16	0.000349521	0	0	16	UACACGAUAACCGCCAGU	18
mmu_piR_003404|gb|DQ549776|	53	0.000603999	0	0	53	33	0.000460727	0	0	33	16	0.000349521	0	0	16	UGCCACAAGAACAGAAUGCCAACUUUAACAA	31
mmu_piR_017585|gb|DQ697267|	53	0.000603999	0	0	53	88	0.00122861	1	1.09302e-05	112.404	26	0.000567971	0	0	26	UCAGAGCGUGCCUGACGGAGUCCUCUAA	28
mmu_piR_029406|gb|DQ714502|	52	0.000592603	0	0	52	48	0.000670149	2	2.18605e-05	30.6557	21	0.000458746	1	1.39984e-05	32.7712	UCUAAGAUCAACAAUUGAUAAAUGGGACCU	30
mmu_piR_015811|gb|DQ694645|	52	0.000592603	0	0	52	86	0.00120068	0	0	86	23	0.000502436	0	0	23	UGCAAGAGAAAGGACCAGUAUUUCUUGGU	29
mmu_piR_038225|gb|DQ727278|	52	0.000592603	0	0	52	54	0.000753917	1	1.09302e-05	68.9753	23	0.000502436	0	0	23	UAUCAUACAGAUAUUUCACUUCCUUAGGU	29
mmu_piR_036974|gb|DQ725474|	52	0.000592603	1	9.80935e-06	60.412	56	0.00078184	1	1.09302e-05	71.53	27	0.000589816	0	0	27	GCCAGGAAGUAGGCACAAAGUAACCCAGGA	30
mmu_piR_036393|gb|DQ724642|	51	0.000581206	1	9.80935e-06	59.2503	42	0.00058638	0	0	42	13	0.000283986	0	0	13	UGUGAUUUGACUUGAUCCCAUGGUGCUG	28
mmu_piR_014043|gb|DQ692054|	51	0.000581206	1	9.80935e-06	59.2503	71	0.000991262	2	2.18605e-05	45.3449	16	0.000349521	5	6.99922e-05	4.99371	GUUGCAGACGAGACUGCAGAUGCAGAUCCUG	31
mmu_piR_033944|gb|DQ721074|	50	0.00056981	0	0	50	46	0.000642226	0	0	46	10	0.000218451	0	0	10	UCCUUAAGAUGUUUGUAAAGAUGCUACCAC	30
mmu_piR_035813|gb|DQ723811|	50	0.00056981	0	0	50	89	0.00124257	0	0	89	14	0.000305831	1	1.39984e-05	21.8475	GGUCUGUGCAUAAGGAAAGUUGCCUGUCA	29
mmu_piR_038250|gb|DQ727318|	49	0.000558414	0	0	49	50	0.000698072	0	0	50	14	0.000305831	0	0	14	UGGAAUAUGUUCUAAGAAGGAAAAGUC	27
mmu_piR_008470|gb|DQ567567|	48	0.000547018	0	0	48	10	0.000139614	0	0	10	8	0.00017476	1	1.39984e-05	12.4843	UAGUGCAGAGUUCUAUCAGACCUUCAAAU	29
mmu_piR_009444|gb|DQ684927|	48	0.000547018	0	0	48	89	0.00124257	0	0	89	16	0.000349521	0	0	16	UAACCCGUGAUGAGUUCUGAAGGAGGC	27
mmu_piR_011418|gb|DQ688023|	48	0.000547018	0	0	48	77	0.00107503	0	0	77	20	0.000436901	1	1.39984e-05	31.2107	UGUACUUGAAGCUGUUAGUAGGUGUU	26
mmu_piR_008500|gb|DQ567645|	48	0.000547018	1	9.80935e-06	55.765	88	0.00122861	0	0	88	23	0.000502436	1	1.39984e-05	35.8923	UAGUUCCAUCCAUUUGCCUAAGAAUUUCAUG	31
mmu_piR_024647|gb|DQ707635|	47	0.000535622	1	9.80935e-06	54.6032	52	0.000725994	0	0	52	20	0.000436901	0	0	20	UGGAAAAACUUGAACAUCAUGUCGAAC	27
mmu_piR_026798|gb|DQ710744|	47	0.000535622	1	9.80935e-06	54.6032	44	0.000614303	0	0	44	24	0.000524281	0	0	24	CAUCCUGCUUGGACUAGGC	19
mmu_piR_035012|gb|DQ722620|	46	0.000524225	0	0	46	52	0.000725994	0	0	52	7	0.000152915	0	0	7	UAGGCUUUACUGAGUGUCUUCUAGAAGCA	29
mmu_piR_012516|gb|DQ689705|	46	0.000524225	0	0	46	46	0.000642226	0	0	46	19	0.000415056	0	0	19	UGAAAUAUAGUUUCAACCAUGGGUCUUCAA	30
mmu_piR_026932|gb|DQ710912|	45	0.000512829	0	0	45	83	0.0011588	0	0	83	10	0.000218451	0	0	10	UGGCUAUAGAAUAUCCAGAAAGUGUGU	27
mmu_piR_023671|gb|DQ706226|	45	0.000512829	0	0	45	63	0.00087957	0	0	63	13	0.000283986	0	0	13	UGCCAUGUGGAAGGAGGCCUCGUGG	25
mmu_piR_029502|gb|DQ714628|	45	0.000512829	0	0	45	48	0.000670149	0	0	48	14	0.000305831	1	1.39984e-05	21.8475	UAGUAACUCACAUGGACAACCCACUU	26
mmu_piR_012571|gb|DQ689800|	44	0.000501433	0	0	44	59	0.000823724	0	0	59	15	0.000327676	0	0	15	UGAACCCGAGGAAAAGUUUAGGUC	24
mmu_piR_007306|gb|DQ563480|	44	0.000501433	0	0	44	60	0.000837686	2	2.18605e-05	38.3196	16	0.000349521	1	1.39984e-05	24.9686	UAAGGUACAAUUAAAAGAUAUGGACUUUGCC	31
mmu_piR_012264|gb|DQ689344|	44	0.000501433	0	0	44	107	0.00149387	0	0	107	19	0.000415056	2	2.79969e-05	14.8251	UGUGCCAAAAAACGGGUCAUCGGGCGCU	28
mmu_piR_017255|gb|DQ696788|	43	0.000490037	0	0	43	44	0.000614303	0	0	44	8	0.00017476	0	0	8	UGGGCUCUGUGUCUUGCAUCACAAAG	26
mmu_piR_035844|gb|DQ723855|	43	0.000490037	0	0	43	35	0.00048865	0	0	35	12	0.000262141	0	0	12	UACAAUGAGAGUUUCUGUUUGAUUUUCUGC	30
mmu_piR_003727|gb|DQ550651|	43	0.000490037	0	0	43	32	0.000446766	0	0	32	16	0.000349521	0	0	16	UGCCUUUCACAGUUGGCCCAGAGACUAGA	29
mmu_piR_023730|gb|DQ706305|	43	0.000490037	0	0	43	30	0.000418843	0	0	30	16	0.000349521	0	0	16	UAGAAAAUGGCAAAGCUUUUCCUUAGGUGG	30
mmu_piR_029555|gb|DQ714713|	43	0.000490037	0	0	43	105	0.00146595	0	0	105	21	0.000458746	0	0	21	UGGCACAUACGAAAUGGCUGUGUAGCA	27
mmu_piR_011516|gb|DQ688168|	42	0.000478641	0	0	42	44	0.000614303	0	0	44	6	0.00013107	0	0	6	UACUGAGUGUCUUCUAGAAGCAAGGUGGGG	30
mmu_piR_003126|gb|DQ548817|	42	0.000478641	0	0	42	111	0.00154972	0	0	111	19	0.000415056	0	0	19	UGCAACUGUUGUCUCUGUGUUGUGGUC	27
mmu_piR_002867|gb|DQ547878|	41	0.000467244	0	0	41	68	0.000949377	0	0	68	12	0.000262141	0	0	12	UGAGUGUCUACUGUUCCUCGGCCAUGCAC	29
mmu_piR_000868|gb|DQ541627|	40	0.000455848	1	9.80935e-06	46.4708	15	0.000209421	2	2.18605e-05	9.57991	6	0.00013107	1	1.39984e-05	9.36321	GCGAAGUGGGUGUGCUGGGUUCUGGUGA	28
mmu_piR_006829|gb|DQ562061|	40	0.000455848	0	0	40	15	0.000209421	2	2.18605e-05	9.57991	8	0.00017476	0	0	8	UUGGAUGCUGAUUAUGGGUGGAUCCUG	27
mmu_piR_037539|gb|DQ726282|	39	0.000444452	1	9.80935e-06	45.309	20	0.000279229	1	1.09302e-05	25.5464	4	8.73802e-05	0	0	4	UAACAUAGUGAAAAUGGCCAUCUUACC	27
mmu_piR_033011|gb|DQ719661|	39	0.000444452	0	0	39	37	0.000516573	0	0	37	8	0.00017476	0	0	8	UGGAAAGAAGGUAUAGACAGAAACGA	26
mmu_piR_027863|gb|DQ712267|	39	0.000444452	0	0	39	58	0.000809763	0	0	58	13	0.000283986	0	0	13	UAGAAGAAAGUUACAGUGCCUUUAAUUCGCC	31
mmu_piR_032920|gb|DQ719513|	39	0.000444452	0	0	39	58	0.000809763	0	0	58	13	0.000283986	0	0	13	GAAGAAAGUUACAGUGCCUUUAAUUCGCCA	30
mmu_piR_006937|gb|DQ562329|	39	0.000444452	0	0	39	32	0.000446766	0	0	32	16	0.000349521	1	1.39984e-05	24.9686	UUGUAUCUUGGGUGUUCUAUGUUUCUGGG	29
mmu_piR_002327|gb|DQ546100|	39	0.000444452	1	9.80935e-06	45.309	55	0.000767879	1	1.09302e-05	70.2526	19	0.000415056	2	2.79969e-05	14.8251	UGAAUUGGAAAGACGGUGUUUGCAAGUAGA	30
mmu_piR_032153|gb|DQ718385|	38	0.000433056	0	0	38	33	0.000460727	0	0	33	7	0.000152915	0	0	7	UGAUGGUGAGUGGUCUUGUUUUCUCUUA	28
mmu_piR_030056|gb|DQ715419|	38	0.000433056	0	0	38	29	0.000404882	1	1.09302e-05	37.0423	10	0.000218451	0	0	10	UGAUUGAUUAGCCAGUACCAAAGGUCCAAGC	31
mmu_piR_027117|gb|DQ711187|	38	0.000433056	1	9.80935e-06	44.1473	50	0.000698072	0	0	50	11	0.000240296	2	2.79969e-05	8.58294	UAAGAAUUUCAUGAAUUCAUCCUUUUUUA	29
mmu_piR_038057|gb|DQ727032|	38	0.000433056	8	7.84748e-05	5.51841	52	0.000725994	10	0.000109302	6.64207	15	0.000327676	2	2.79969e-05	11.704	UGGGAUUAAAGGCGAAUGCCACCACUGCC	29
mmu_piR_014160|gb|DQ692222|	38	0.000433056	5	4.90467e-05	8.82945	45	0.000628264	10	0.000109302	5.74794	19	0.000415056	7	9.79891e-05	4.23574	UGGGAUUAAAGGUGUGCACCACCACACCCGG	31
mmu_piR_004974|gb|DQ554645|	37	0.00042166	0	0	37	64	0.000893532	0	0	64	16	0.000349521	0	0	16	UGGGACUCGUAUUACAGGGAAUGGCA	26
mmu_piR_018906|gb|DQ699234|	37	0.00042166	0	0	37	45	0.000628264	0	0	45	18	0.000393211	0	0	18	UGGCUCAAGAUCUUCAAACCAAGAUCC	27
mmu_piR_019414|gb|DQ699970|	36	0.000410263	0	0	36	38	0.000530534	0	0	38	12	0.000262141	0	0	12	UGAUUGGUUAUACUCUUAAAACCUCAUUAUCA	32
mmu_piR_017681|gb|DQ697411|	35	0.000398867	0	0	35	34	0.000474689	5	5.46512e-05	8.68578	10	0.000218451	3	4.19953e-05	5.20178	UUCCUUAAAGUAAGAAAAAGCAGAGGUA	28
mmu_piR_028764|gb|DQ713555|	34	0.000387471	0	0	34	25	0.000349036	0	0	25	7	0.000152915	0	0	7	AAAGCUGUGUGUAUCAAUGGGCC	23
mmu_piR_028837|gb|DQ713666|	34	0.000387471	0	0	34	82	0.00114484	0	0	82	11	0.000240296	0	0	11	UGUGAAUGUGGAACUGUUUUAGACAGUAGC	30
mmu_piR_017739|gb|DQ697501|	33	0.000376075	0	0	33	52	0.000725994	0	0	52	15	0.000327676	0	0	15	UGAUUUUAUAGGUGAUGGAGAUGCUCAA	28
mmu_piR_004748|gb|DQ553971|	32	0.000364679	0	0	32	37	0.000516573	0	0	37	4	8.73802e-05	0	0	4	UGGCCACUCCUUAAACCUGUGUGUCUGCC	29
mmu_piR_018160|gb|DQ698110|	32	0.000364679	0	0	32	25	0.000349036	0	0	25	15	0.000327676	0	0	15	UACCUUUGAUGAGUAUGAAGUGCCCCUCC	29
mmu_piR_018624|gb|DQ698827|	31	0.000353282	3	2.9428e-05	12.005	21	0.00029319	5	5.46512e-05	5.36475	8	0.00017476	1	1.39984e-05	12.4843	UGGGAUUAAAGAUGUGUGCCACCUCUGCC	29
mmu_piR_013271|gb|DQ690869|	31	0.000353282	3	2.9428e-05	12.005	19	0.000265267	6	6.55815e-05	4.04485	8	0.00017476	2	2.79969e-05	6.24214	UGGGAUUAAAGGUGAGCACCACCACCGCCC	30
mmu_piR_038178|gb|DQ727209|	31	0.000353282	0	0	31	29	0.000404882	0	0	29	9	0.000196605	4	5.59938e-05	3.5112	UGACUUAUGGUGUCAGCAGUAUUAACUUGA	30
mmu_piR_034711|gb|DQ722171|	31	0.000353282	3	2.9428e-05	12.005	17	0.000237344	4	4.3721e-05	5.42861	10	0.000218451	1	1.39984e-05	15.6053	UGGGAUUAAAGGCUUGUGCCACCACUUCCC	30
mmu_piR_032037|gb|DQ718200|	31	0.000353282	0	0	31	32	0.000446766	2	2.18605e-05	20.4371	12	0.000262141	1	1.39984e-05	18.7264	UACUUAUGUAAAGGUCAAUACAGAGGACA	29
mmu_piR_024825|gb|DQ707873|	31	0.000353282	0	0	31	39	0.000544496	1	1.09302e-05	49.8155	12	0.000262141	0	0	12	UGGCAGAAUCUUUCUUCAAAUUGUAGC	27
mmu_piR_000254|gb|DQ540137|	31	0.000353282	0	0	31	36	0.000502612	2	2.18605e-05	22.9918	14	0.000305831	1	1.39984e-05	21.8475	AGAGCCAAGGCUAUCUGAAUCAAGGCUAA	29
mmu_piR_036753|gb|DQ725139|	30	0.000341886	0	0	30	31	0.000432804	0	0	31	7	0.000152915	0	0	7	UGACAAGCAUGAAUGACUUUGAAGAGUGUG	30
mmu_piR_010554|gb|DQ686710|	30	0.000341886	2	1.96187e-05	17.4266	16	0.000223383	4	4.3721e-05	5.10928	9	0.000196605	1	1.39984e-05	14.0448	UGGGAUUAAAUUCAUGCACUUCUAUACUUG	30
mmu_piR_030376|gb|DQ715884|	30	0.000341886	0	0	30	82	0.00114484	1	1.09302e-05	104.74	13	0.000283986	0	0	13	UGUGAGCAUCUUGCCUGUUCGUGGGA	26
mmu_piR_026234|gb|DQ709934|	30	0.000341886	2	1.96187e-05	17.4266	37	0.000516573	3	3.27907e-05	15.7536	14	0.000305831	5	6.99922e-05	4.3695	UGGGAUUAAAGGUGUGUGUGCUCCACCACA	30
mmu_piR_025202|gb|DQ708424|	29	0.00033049	0	0	29	22	0.000307152	0	0	22	5	0.000109225	0	0	5	UGUAAAAUGGUCACUAGAAGGGACUUUUGGU	31
mmu_piR_002015|gb|DQ544990|	29	0.00033049	0	0	29	31	0.000432804	0	0	31	6	0.00013107	0	0	6	UGAAAAGCAGUGGUAGGUCUAGAAGGGUC	29
mmu_piR_018495|gb|DQ698641|	29	0.00033049	2	1.96187e-05	16.8457	11	0.000153576	1	1.09302e-05	14.0505	6	0.00013107	3	4.19953e-05	3.12107	AGGAGCUAGAGAAAGUAACCAGGGAGC	27
mmu_piR_005031|gb|DQ554875|	29	0.00033049	2	1.96187e-05	16.8457	15	0.000209421	4	4.3721e-05	4.78995	10	0.000218451	1	1.39984e-05	15.6053	UGGGAUUAAAGGUCUAUGCCACCACAACU	29
mmu_piR_023835|gb|DQ706457|	28	0.000319094	2	1.96187e-05	16.2648	38	0.000530534	0	0	38	6	0.00013107	0	0	6	UGCCUAAAGAUGUAAACAAUAGAGCGCGCUC	31
mmu_piR_010497|gb|DQ686607|	28	0.000319094	0	0	28	28	0.00039092	0	0	28	9	0.000196605	0	0	9	UCAAGAAUUAGUCAGCAUGAGAUUAGAUGA	30
mmu_piR_024740|gb|DQ707758|	28	0.000319094	0	0	28	23	0.000321113	0	0	23	12	0.000262141	0	0	12	UGGGAUGUAACAAAGAACACCCGUGC	26
mmu_piR_015328|gb|DQ693933|	28	0.000319094	0	0	28	48	0.000670149	0	0	48	14	0.000305831	0	0	14	UGGAACUUUGCCAGAUAGCUCAUGUACUUCC	31
mmu_piR_011963|gb|DQ688858|	27	0.000307698	0	0	27	37	0.000516573	0	0	37	4	8.73802e-05	0	0	4	UGGAAGUCUUAGGCUUUACUGAGUGUCUUC	30
mmu_piR_035501|gb|DQ723327|	27	0.000307698	0	0	27	42	0.00058638	0	0	42	6	0.00013107	0	0	6	UGCAUGUAACAUGGGUUCUGCACUUAUCAGC	31
mmu_piR_031316|gb|DQ717194|	27	0.000307698	0	0	27	46	0.000642226	0	0	46	9	0.000196605	0	0	9	AGUUGGUUAUGGCAGUAUUUACCUGUAAUC	30
mmu_piR_034544|gb|DQ721933|	27	0.000307698	1	9.80935e-06	31.3678	34	0.000474689	0	0	34	9	0.000196605	0	0	9	CCUGAAGCUAUCUGCACCAACCUAGAAAU	29
mmu_piR_011642|gb|DQ688364|	27	0.000307698	0	0	27	26	0.000362997	0	0	26	9	0.000196605	0	0	9	UAGGUGUGAGUGAUUGCCUGGUGCUUGCUU	30
mmu_piR_007404|gb|DQ563822|	27	0.000307698	0	0	27	42	0.00058638	1	1.09302e-05	53.6475	13	0.000283986	0	0	13	UAAUGAAGAUGUUGCCUGUAGUUGAUGUC	29
mmu_piR_018579|gb|DQ698758|	26	0.000296301	0	0	26	28	0.00039092	0	0	28	5	0.000109225	0	0	5	UGAUACAUUGACUAUGUGAAUGAAUGGACC	30
mmu_piR_017559|gb|DQ697232|	26	0.000296301	0	0	26	28	0.00039092	0	0	28	5	0.000109225	0	0	5	GAUACAUUGACUAUGUGAAUGAAUGGACCA	30
mmu_piR_032689|gb|DQ719170|	26	0.000296301	0	0	26	20	0.000279229	0	0	20	6	0.00013107	2	2.79969e-05	4.6816	UAUGGCAGCACAAAACAAAAUCACUCCC	28
mmu_piR_028337|gb|DQ712959|	26	0.000296301	0	0	26	16	0.000223383	0	0	16	8	0.00017476	0	0	8	AGUUCUGCUAACUGACGUCUAUCUUGCCAA	30
mmu_piR_026458|gb|DQ710259|	26	0.000296301	3	2.9428e-05	10.0687	18	0.000251306	3	3.27907e-05	7.66392	9	0.000196605	2	2.79969e-05	7.02241	UGGGAUUAAAGGCUUGUGCCACCACUUCCCGG	32
mmu_piR_026756|gb|DQ710679|	26	0.000296301	0	0	26	51	0.000712033	1	1.09302e-05	65.1434	12	0.000262141	0	0	12	UGAGAUGGAUGGAAGGCACUAUUCUUCAU	29
mmu_piR_003898|gb|DQ551135|	26	0.000296301	0	0	26	50	0.000698072	0	0	50	13	0.000283986	0	0	13	UGCUGAGGUGUGAGCUCUGGAAUGG	25
mmu_piR_014077|gb|DQ692106|	25	0.000284905	0	0	25	25	0.000349036	2	2.18605e-05	15.9665	3	6.55352e-05	1	1.39984e-05	4.6816	CUGAAUUUCAAAAUAAUACAGAAUGGUUAGA	31
mmu_piR_022178|gb|DQ704022|	25	0.000284905	0	0	25	39	0.000544496	0	0	39	6	0.00013107	0	0	6	UGGAAGGGAAGGAAUUACACAAGAGCA	27
mmu_piR_017337|gb|DQ696902|	25	0.000284905	0	0	25	10	0.000139614	0	0	10	7	0.000152915	0	0	7	UGGUAAUCUCUGGCAUUAGUUGUUAUA	27
mmu_piR_006013|gb|DQ558029|	25	0.000284905	0	0	25	31	0.000432804	0	0	31	8	0.00017476	0	0	8	UGUGUGUGCCCAGCUCGAACGAGGUAU	27
mmu_piR_013912|gb|DQ691849|	25	0.000284905	0	0	25	26	0.000362997	1	1.09302e-05	33.2103	8	0.00017476	2	2.79969e-05	6.24214	UCUCAACCGGCCAGGAAAGACGCAAC	26
mmu_piR_025776|gb|DQ709251|	25	0.000284905	0	0	25	33	0.000460727	0	0	33	10	0.000218451	0	0	10	UGGAAAUACCAGAGUCUGAGCUCUUCUGCCU	31
mmu_piR_007695|gb|DQ564810|	25	0.000284905	0	0	25	26	0.000362997	0	0	26	10	0.000218451	0	0	10	UACCAGGAUACAGGUGAAUCCAAUUUGGUGG	31
mmu_piR_027296|gb|DQ711459|	25	0.000284905	0	0	25	74	0.00103315	0	0	74	13	0.000283986	0	0	13	UGAGCAUAGGACCUGGUGUGCAAGGC	26
mmu_piR_033510|gb|DQ720442|	24	0.000273509	0	0	24	24	0.000335074	0	0	24	7	0.000152915	0	0	7	UAGCAAUGGCACAGUUAUUUCUUUGGUC	28
mmu_piR_000048|gb|AB251093|	24	0.000273509	0	0	24	26	0.000362997	0	0	26	8	0.00017476	0	0	8	GGCAAGAAAAUGGGAGCUGCAGGA	24
mmu_piR_033766|gb|DQ720812|	24	0.000273509	6	5.88561e-05	4.64708	20	0.000279229	2	2.18605e-05	12.7732	8	0.00017476	0	0	8	UGGCUAUCCUGGAAAUUUCUGUGUAGAC	28
mmu_piR_036606|gb|DQ724933|	24	0.000273509	0	0	24	29	0.000404882	1	1.09302e-05	37.0423	9	0.000196605	2	2.79969e-05	7.02241	UACUCUCUCUCAGUACCUCACAAAACCUC	29
mmu_piR_021401|gb|DQ702861|	24	0.000273509	0	0	24	37	0.000516573	0	0	37	10	0.000218451	0	0	10	UGGGAGCUUAGGCCAUAGUCUUGGAA	26
mmu_piR_028659|gb|DQ713399|	24	0.000273509	0	0	24	24	0.000335074	0	0	24	11	0.000240296	0	0	11	UGCUGAAAUCAUAGGCAUGGGUCACAAU	28
mmu_piR_005044|gb|DQ554930|	24	0.000273509	0	0	24	27	0.000376959	0	0	27	12	0.000262141	0	0	12	UGGGAUUCUAAGCAGGAGCCACUAUGACCU	30
mmu_piR_011811|gb|DQ688611|	23	0.000262113	1	9.80935e-06	26.7207	8	0.000111691	1	1.09302e-05	10.2186	4	8.73802e-05	0	0	4	UCUAAGUUUGGUGCGAUCGCAGUUUCGGUU	30
mmu_piR_018398|gb|DQ698496|	23	0.000262113	0	0	23	22	0.000307152	0	0	22	5	0.000109225	0	0	5	UGUCCAAAGAGUUGCCAUAGAAGACAGCAGC	31
mmu_piR_026871|gb|DQ710839|	23	0.000262113	0	0	23	23	0.000321113	0	0	23	7	0.000152915	0	0	7	UGGGCCGCUGUGUUACCCAUCAGUA	25
mmu_piR_012167|gb|DQ689186|	23	0.000262113	0	0	23	15	0.000209421	0	0	15	9	0.000196605	0	0	9	UCUAUGUUGAUGAGAAGGCAGGGGUGGC	28
mmu_piR_008449|gb|DQ567485|	23	0.000262113	0	0	23	35	0.00048865	0	0	35	10	0.000218451	0	0	10	UAGUCCUUGAGUUCAUGUGAUCUUAUGAUG	30
mmu_piR_027837|gb|DQ712232|	22	0.000250717	0	0	22	25	0.000349036	0	0	25	3	6.55352e-05	0	0	3	UAAUACUACAAAAGAUGCAAUUUUCACAAU	30
mmu_piR_003728|gb|DQ550652|	22	0.000250717	0	0	22	18	0.000251306	0	0	18	4	8.73802e-05	0	0	4	UGCCUUUCCUGUGAACGUCAGCUCGGC	27
mmu_piR_015812|gb|DQ694647|	22	0.000250717	2	1.96187e-05	12.7795	17	0.000237344	0	0	17	4	8.73802e-05	0	0	4	UGGGAUUAAAGGCCUGCGGCAC	22
mmu_piR_015862|gb|DQ694730|	22	0.000250717	0	0	22	22	0.000307152	1	1.09302e-05	28.1011	5	0.000109225	0	0	5	UCCACAACAAUGGCCCAUUCUGA	23
mmu_piR_009254|gb|DQ569782|	22	0.000250717	0	0	22	18	0.000251306	0	0	18	6	0.00013107	0	0	6	UCAUGUCACAUUAACCCUCUGUAUGGAUGG	30
mmu_piR_010015|gb|DQ685843|	22	0.000250717	2	1.96187e-05	12.7795	16	0.000223383	2	2.18605e-05	10.2186	6	0.00013107	0	0	6	UCUAUAAUCUCUUCUUGUGUGUCUGA	26
mmu_piR_035932|gb|DQ723979|	22	0.000250717	0	0	22	41	0.000572419	0	0	41	10	0.000218451	0	0	10	UGAGGUAACUACUGGCCACACUGUGCCUGC	30
mmu_piR_006694|gb|DQ561768|	22	0.000250717	0	0	22	36	0.000502612	0	0	36	10	0.000218451	0	0	10	UUGAGUUCAUGUGAUCUUAUGAUGAAUGC	29
mmu_piR_002331|gb|DQ546114|	22	0.000250717	0	0	22	27	0.000376959	0	0	27	10	0.000218451	0	0	10	UGAAUUUUCCAGUAGUGACGCCUCUUUCA	29
mmu_piR_031957|gb|DQ718091|	22	0.000250717	0	0	22	24	0.000335074	0	0	24	10	0.000218451	0	0	10	UGAUGAAAACAUUUAAUGUGCCAAAUUGG	29
mmu_piR_015404|gb|DQ694040|	22	0.000250717	2	1.96187e-05	12.7795	38	0.000530534	14	0.000153023	3.46701	10	0.000218451	3	4.19953e-05	5.20178	UACAAUGUACUCAUAUUAAAAAAAAAAAA	29
mmu_piR_018835|gb|DQ699141|	22	0.000250717	1	9.80935e-06	25.5589	32	0.000446766	1	1.09302e-05	40.8743	11	0.000240296	0	0	11	UCUCCAAUUACGGAGAACCAAUCUCCAG	28
mmu_piR_010984|gb|DQ687362|	22	0.000250717	0	0	22	24	0.000335074	0	0	24	11	0.000240296	0	0	11	UAGUAAAAUACCAAACUUAGCCUCUAUUC	29
mmu_piR_016780|gb|DQ696086|	22	0.000250717	0	0	22	19	0.000265267	2	2.18605e-05	12.1345	11	0.000240296	0	0	11	UAUCAAAAUAGGAUCCGGGCCUUUCC	26
mmu_piR_037723|gb|DQ726538|	21	0.00023932	0	0	21	25	0.000349036	1	1.09302e-05	31.933	8	0.00017476	0	0	8	UGGGAUUAAAUUAUGCUCCACUAUGCCUUGC	31
mmu_piR_028634|gb|DQ713371|	21	0.00023932	0	0	21	25	0.000349036	0	0	25	8	0.00017476	0	0	8	UGCCUUGUUCAGUUCAGUUUUAAAUGCAUGG	31
mmu_piR_008271|gb|DQ566867|	21	0.00023932	0	0	21	57	0.000795802	0	0	57	10	0.000218451	0	0	10	UAGGAUGCCAGGCAGAGUGCAAAUGAACC	29
mmu_piR_002883|gb|DQ547926|	21	0.00023932	0	0	21	35	0.00048865	0	0	35	10	0.000218451	0	0	10	UGAGUUCAUGUGAUCUUAUGAUGAAUGCA	29
mmu_piR_035479|gb|DQ723298|	20	0.000227924	1	9.80935e-06	23.2354	30	0.000418843	1	1.09302e-05	38.3196	4	8.73802e-05	0	0	4	GAAGAAAAUACCUAAUAAAAAAUAUUAAAAA	31
mmu_piR_025370|gb|DQ708652|	20	0.000227924	0	0	20	27	0.000376959	0	0	27	5	0.000109225	0	0	5	UGGGACUCUACCCUUACGACUCUGCCGGGA	30
mmu_piR_026072|gb|DQ709683|	20	0.000227924	0	0	20	37	0.000516573	0	0	37	7	0.000152915	0	0	7	UCACUAGGUAGAUCAGGCUUUGGCCAUAUA	30
mmu_piR_038098|gb|DQ727088|	20	0.000227924	0	0	20	26	0.000362997	0	0	26	8	0.00017476	1	1.39984e-05	12.4843	UGGGAUUAAAGGAAUGCGCCAACACUGCC	29
mmu_piR_030215|gb|DQ715650|	20	0.000227924	5	4.90467e-05	4.64708	20	0.000279229	0	0	20	8	0.00017476	3	4.19953e-05	4.16143	UGCAGCAUCGUUCUUGCUGGCGAGU	25
mmu_piR_005625|gb|DQ556929|	20	0.000227924	0	0	20	57	0.000795802	0	0	57	9	0.000196605	1	1.39984e-05	14.0448	UGUAUUGGUGAGAGGUCCCCCAAGC	25
mmu_piR_008695|gb|DQ568195|	20	0.000227924	0	0	20	30	0.000418843	4	4.3721e-05	9.57991	10	0.000218451	0	0	10	UAUGAAUAGCCCAGUCAGUGUUAACAGGCC	30
mmu_piR_003471|gb|DQ549966|	19	0.000216528	0	0	19	31	0.000432804	0	0	31	4	8.73802e-05	0	0	4	UGCCAGGUAAAUCAUUGAGUUCAGUGUAG	29
mmu_piR_013769|gb|DQ691631|	19	0.000216528	0	0	19	20	0.000279229	0	0	20	4	8.73802e-05	0	0	4	UACAAGUGUGUCUAAAUGUUUGUGCUUGUA	30
mmu_piR_023506|gb|DQ705960|	19	0.000216528	0	0	19	19	0.000265267	0	0	19	5	0.000109225	0	0	5	CCAUUUCGGGGUUCACCUCUGGGUGU	26
mmu_piR_036405|gb|DQ724656|	19	0.000216528	0	0	19	19	0.000265267	0	0	19	5	0.000109225	0	0	5	UGAUAUGGUAGCGUACUUAUGUAGUCUAG	29
mmu_piR_006711|gb|DQ561811|	19	0.000216528	1	9.80935e-06	22.0736	6	8.37686e-05	1	1.09302e-05	7.66392	5	0.000109225	0	0	5	UUGCAAGUCCAAUGGGCCUCUCUUUGCGG	29
mmu_piR_013464|gb|DQ691168|	19	0.000216528	0	0	19	8	0.000111691	0	0	8	6	0.00013107	0	0	6	CCAUACUGGAUUUAACAAACUGCACUG	27
mmu_piR_032831|gb|DQ719385|	19	0.000216528	0	0	19	33	0.000460727	0	0	33	8	0.00017476	0	0	8	UGAGCUUCGGGAAAACUUUACCAUUGUU	28
mmu_piR_029889|gb|DQ715178|	19	0.000216528	0	0	19	23	0.000321113	0	0	23	8	0.00017476	0	0	8	UAGAAAGAGAAACUGCUUCUGAGCAAUG	28
mmu_piR_015443|gb|DQ694102|	19	0.000216528	0	0	19	6	8.37686e-05	0	0	6	8	0.00017476	0	0	8	UAGACAGUAAUGUUUAUAUGAGUCUGCAGA	30
mmu_piR_010341|gb|DQ686353|	18	0.000205132	0	0	18	22	0.000307152	0	0	22	4	8.73802e-05	0	0	4	UGAAUGGUAAUAUUGCAGUUAGAAGAGGUA	30
mmu_piR_035470|gb|DQ723279|	18	0.000205132	0	0	18	18	0.000251306	0	0	18	5	0.000109225	0	0	5	UGAAUGUCUAUGAUUUGGGGUUCUGU	26
mmu_piR_003151|gb|DQ548917|	18	0.000205132	1	9.80935e-06	20.9119	5	6.98072e-05	2	2.18605e-05	3.1933	5	0.000109225	0	0	5	UGCAAGUCCAAUGGGCCUCUCUUUGCGGU	29
mmu_piR_034568|gb|DQ721964|	18	0.000205132	0	0	18	16	0.000223383	0	0	16	8	0.00017476	0	0	8	UGGAAUGUUUGUUGUAGCUCCUGGU	25
mmu_piR_030911|gb|DQ716626|	18	0.000205132	1	9.80935e-06	20.9119	23	0.000321113	0	0	23	9	0.000196605	0	0	9	UAAAAAGGAAUUUAGAACUGGUGCA	25
mmu_piR_015193|gb|DQ693731|	17	0.000193735	0	0	17	22	0.000307152	0	0	22	3	6.55352e-05	0	0	3	ACUAUCAGUUGGUGACAGUCAUGAAUCUGA	30
mmu_piR_011759|gb|DQ688527|	17	0.000193735	0	0	17	18	0.000251306	0	0	18	4	8.73802e-05	0	0	4	UCUGUGUCUUGCAUCACAAAGAGACUUAGA	30
mmu_piR_026321|gb|DQ710059|	17	0.000193735	0	0	17	8	0.000111691	0	0	8	7	0.000152915	1	1.39984e-05	10.9237	UCCACUUAUCAUUGAGUGCAUACCAUGUGU	30
mmu_piR_004095|gb|DQ551668|	17	0.000193735	0	0	17	47	0.000656187	0	0	47	7	0.000152915	0	0	7	UGGAAAGUUUCUGUGGUGGCCAUCAAC	27
mmu_piR_005035|gb|DQ554888|	17	0.000193735	0	0	17	45	0.000628264	2	2.18605e-05	28.7397	7	0.000152915	3	4.19953e-05	3.64125	UGGGAUUAAAGGUGUGUGCCACCAUACUGC	30
mmu_piR_004925|gb|DQ554426|	16	0.000182339	0	0	16	22	0.000307152	0	0	22	5	0.000109225	0	0	5	UGGGAAAUCAACCUCAGCCCACAGGUGCAC	30
mmu_piR_027641|gb|DQ711953|	16	0.000182339	0	0	16	26	0.000362997	0	0	26	6	0.00013107	0	0	6	UAGCAAUACACUUGAUCUCUGGUGAGGAC	29
mmu_piR_002098|gb|DQ545259|	16	0.000182339	0	0	16	25	0.000349036	0	0	25	6	0.00013107	0	0	6	UGAAAGUAAGGAUUGACGCAUACCCUGGUC	30
mmu_piR_035329|gb|DQ723088|	16	0.000182339	0	0	16	42	0.00058638	0	0	42	8	0.00017476	0	0	8	UGUUCACAGAACGGUGUCUCUUGAG	25
mmu_piR_003533|gb|DQ550157|	16	0.000182339	0	0	16	39	0.000544496	0	0	39	8	0.00017476	0	0	8	UGCCAUUUAAUGACUUGUGCCUCUUCUGCAAC	32
mmu_piR_008161|gb|DQ566413|	15	0.000170943	0	0	15	19	0.000265267	0	0	19	1	2.18451e-05	0	0	1	UAGCCUCGCACCCCACGGCAUAACGCAGC	29
mmu_piR_002690|gb|DQ547364|	15	0.000170943	0	0	15	26	0.000362997	0	0	26	5	0.000109225	0	0	5	UGAGCAUUGUGCCUCGUGCCUGUAAUCCCC	30
mmu_piR_002726|gb|DQ547478|	15	0.000170943	0	0	15	26	0.000362997	0	0	26	5	0.000109225	0	0	5	UGAGCUGUCACGAGAUCCUGUUAUGAUGG	29
mmu_piR_014193|gb|DQ692268|	15	0.000170943	0	0	15	26	0.000362997	0	0	26	5	0.000109225	0	0	5	UGUAGUUGUUUUACCUGCAUGGAUGU	26
mmu_piR_011795|gb|DQ688589|	15	0.000170943	0	0	15	24	0.000335074	0	0	24	5	0.000109225	0	0	5	UGACAUGUAAUCGGGGCUGCCUUUCUU	27
mmu_piR_023960|gb|DQ706630|	15	0.000170943	0	0	15	28	0.00039092	0	0	28	6	0.00013107	0	0	6	UUGAUUGACAGACAGCUUAACCACGGAUGG	30
mmu_piR_007641|gb|DQ564619|	15	0.000170943	0	0	15	13	0.000181499	0	0	13	6	0.00013107	0	0	6	UACAUGCUCUACUGUUUCCUGGUGCUUC	28
mmu_piR_001548|gb|DQ543643|	15	0.000170943	0	0	15	45	0.000628264	0	0	45	7	0.000152915	0	0	7	UCGAAUUGGCAUACUGAAGUUGUGCGACAGU	31
mmu_piR_027783|gb|DQ712161|	15	0.000170943	0	0	15	14	0.00019546	0	0	14	7	0.000152915	0	0	7	UCCACUUAAAACUGGCCCGAGACUUUCCCA	30
mmu_piR_027791|gb|DQ712171|	15	0.000170943	0	0	15	11	0.000153576	0	0	11	7	0.000152915	0	0	7	UGAAGCCUGUUAGGAUUACUGUGU	24
mmu_piR_019755|gb|DQ700465|	14	0.000159547	0	0	14	19	0.000265267	0	0	19	2	4.36901e-05	0	0	2	UGUCCUUUCCACGAAGGAAGUGGUCC	26
mmu_piR_008766|gb|DQ568403|	14	0.000159547	0	0	14	59	0.000823724	0	0	59	3	6.55352e-05	0	0	3	UAUGUAGUCCAGGAUGCAGCGAUCUGUCC	29
mmu_piR_010562|gb|DQ686720|	14	0.000159547	0	0	14	14	0.00019546	0	0	14	3	6.55352e-05	0	0	3	UAGUCAUGAAUUUAUUUAGAGCCAGAUGGU	30
mmu_piR_000653|gb|DQ541140|	14	0.000159547	0	0	14	10	0.000139614	0	0	10	3	6.55352e-05	0	0	3	CUCAGCCACUUGGUAUUCCUCAGUUGAGAA	30
mmu_piR_020440|gb|DQ701494|	14	0.000159547	0	0	14	7	9.773e-05	0	0	7	3	6.55352e-05	0	0	3	UCUGUGACAGACCUGAGCUCGUGCCUGGAGU	31
mmu_piR_025515|gb|DQ708863|	14	0.000159547	0	0	14	22	0.000307152	0	0	22	4	8.73802e-05	0	0	4	UGACAAGCUAAUUAAAGAAGGAGACGUUGU	30
mmu_piR_000766|gb|DQ541398|	14	0.000159547	0	0	14	21	0.00029319	0	0	21	4	8.73802e-05	0	0	4	GACCAGAUCAGGUGUUGACAUGGGCGAGA	29
mmu_piR_002492|gb|DQ546713|	14	0.000159547	0	0	14	18	0.000251306	0	0	18	4	8.73802e-05	0	0	4	UGACGUGUCUUUUGCCUUGCAGAAGCUU	28
mmu_piR_031451|gb|DQ717389|	14	0.000159547	0	0	14	17	0.000237344	0	0	17	4	8.73802e-05	0	0	4	UAGCUGAGUAGUACUCCGUUGUGUAAAA	28
mmu_piR_032286|gb|DQ718576|	14	0.000159547	0	0	14	15	0.000209421	0	0	15	4	8.73802e-05	0	0	4	UACUGAAUGAUCUCCUCCUCC	21
mmu_piR_019159|gb|DQ699593|	14	0.000159547	0	0	14	26	0.000362997	0	0	26	5	0.000109225	0	0	5	UACGGCAACAGAAACUGUUGUGAUGGUUUGU	31
mmu_piR_037593|gb|DQ726360|	14	0.000159547	0	0	14	9	0.000125653	0	0	9	5	0.000109225	0	0	5	UGAAAAAUGAAGGCACAGAACAGGUGUCACU	31
mmu_piR_033487|gb|DQ720407|	14	0.000159547	0	0	14	10	0.000139614	0	0	10	6	0.00013107	0	0	6	UUCGAGAACUGCGGCAACAACGAGAU	26
mmu_piR_012086|gb|DQ689047|	14	0.000159547	0	0	14	5	6.98072e-05	0	0	5	7	0.000152915	1	1.39984e-05	10.9237	UCAGACACUGUGUUGCUUUGGCAGUUCCC	29
mmu_piR_025275|gb|DQ708521|	14	0.000159547	0	0	14	38	0.000530534	0	0	38	7	0.000152915	0	0	7	UUCCCUUAGGGUUUUAGAAUGUGAGCCACUC	31
mmu_piR_004112|gb|DQ551737|	14	0.000159547	0	0	14	20	0.000279229	0	0	20	7	0.000152915	0	0	7	UGGAACUCACAGAGAUGCCUCUGCCUC	27
mmu_piR_011369|gb|DQ687949|	14	0.000159547	0	0	14	12	0.000167537	0	0	12	7	0.000152915	0	0	7	UGAAAUUAUAGCUUUCCUUUAGGCAGGUC	29
mmu_piR_023047|gb|DQ705287|	14	0.000159547	0	0	14	12	0.000167537	0	0	12	7	0.000152915	0	0	7	UGUGAAAUUAUAGCUUUCCUUUAGGCAGG	29
mmu_piR_009198|gb|DQ569630|	14	0.000159547	0	0	14	6	8.37686e-05	0	0	6	7	0.000152915	0	0	7	UCAGUGUCGAAAAUAGCUUGUUCUUGUGU	29
mmu_piR_008554|gb|DQ567815|	13	0.000148151	0	0	13	3	4.18843e-05	0	0	3	1	2.18451e-05	0	0	1	UAUAAUUUUGUUGACGAUAUUUGCUGGCC	29
mmu_piR_009386|gb|DQ684820|	13	0.000148151	1	9.80935e-06	15.103	30	0.000418843	1	1.09302e-05	38.3196	2	4.36901e-05	0	0	2	UUGACACAAAACUAGCCAGUACACCACCC	29
mmu_piR_004749|gb|DQ553973|	13	0.000148151	0	0	13	5	6.98072e-05	0	0	5	2	4.36901e-05	0	0	2	UGGCCACUCCUUGAACCUGUGUGUCUGCCU	30
mmu_piR_017546|gb|DQ697213|	13	0.000148151	0	0	13	9	0.000125653	0	0	9	3	6.55352e-05	0	0	3	UGAGUUUAUAUGUCUGAACUGUAAGUGUC	29
mmu_piR_025480|gb|DQ708819|	13	0.000148151	0	0	13	20	0.000279229	0	0	20	4	8.73802e-05	0	0	4	UUGGUGUGUUUUUACAGAUGAACUAUUUGG	30
mmu_piR_027915|gb|DQ712340|	13	0.000148151	0	0	13	11	0.000153576	1	1.09302e-05	14.0505	4	8.73802e-05	0	0	4	GUGAGACACGCCUCUCCUAGGCCUAUAUAA	30
mmu_piR_035691|gb|DQ723627|	13	0.000148151	0	0	13	7	9.773e-05	0	0	7	4	8.73802e-05	0	0	4	UGGCAUUAGUUGUUAUAGUUGUCUCUGGU	29
mmu_piR_023938|gb|DQ706603|	13	0.000148151	0	0	13	39	0.000544496	0	0	39	5	0.000109225	0	0	5	UGGGCCAAUGAUUUCGGAGUACCCUGG	27
mmu_piR_014734|gb|DQ693051|	13	0.000148151	0	0	13	11	0.000153576	0	0	11	5	0.000109225	0	0	5	ACAACAACAAACCGAAGUGUGCUUUCCGUC	30
mmu_piR_031766|gb|DQ717836|	13	0.000148151	0	0	13	18	0.000251306	1	1.09302e-05	22.9918	6	0.00013107	0	0	6	UACUGAAUGUUUUCCUACCUCACAUCAUGA	30
mmu_piR_010142|gb|DQ686041|	13	0.000148151	0	0	13	16	0.000223383	1	1.09302e-05	20.4371	6	0.00013107	0	0	6	UGAUGCUAAUACUGAAUGUUUUCCUACCUCA	31
mmu_piR_031772|gb|DQ717842|	13	0.000148151	0	0	13	16	0.000223383	1	1.09302e-05	20.4371	6	0.00013107	0	0	6	UAAUACUGAAUGUUUUCCUACCUCACAUC	29
mmu_piR_018756|gb|DQ699018|	13	0.000148151	0	0	13	15	0.000209421	1	1.09302e-05	19.1598	6	0.00013107	0	0	6	UGCUAAUACUGAAUGUUUUCCUACCUCACA	30
mmu_piR_019555|gb|DQ700173|	13	0.000148151	2	1.96187e-05	7.55151	10	0.000139614	2	2.18605e-05	6.3866	6	0.00013107	0	0	6	UGGGAUUAAAGUCAUAUGCCACCACGGC	28
mmu_piR_007340|gb|DQ563577|	12	0.000136754	0	0	12	26	0.000362997	0	0	26	3	6.55352e-05	0	0	3	UAAGUGCAGUGAAGGCAGCAGAAGUC	26
mmu_piR_028870|gb|DQ713715|	12	0.000136754	0	0	12	18	0.000251306	0	0	18	3	6.55352e-05	0	0	3	UGGAAAUCUCAGAGUUUCAUCUUCUC	26
mmu_piR_012987|gb|DQ690465|	12	0.000136754	0	0	12	15	0.000209421	0	0	15	3	6.55352e-05	0	0	3	UCCGAAAUGUCAAAGGCCCCGUUCGA	26
mmu_piR_016517|gb|DQ695700|	12	0.000136754	0	0	12	7	9.773e-05	0	0	7	3	6.55352e-05	0	0	3	UUGAAAUGUAAAUGCAUGUCUUAAGCUUA	29
mmu_piR_014066|gb|DQ692091|	12	0.000136754	0	0	12	6	8.37686e-05	0	0	6	4	8.73802e-05	1	1.39984e-05	6.24214	UCUAAAAAACUAUCAAACUGAUUUCCA	27
mmu_piR_014588|gb|DQ692841|	12	0.000136754	0	0	12	27	0.000376959	0	0	27	4	8.73802e-05	0	0	4	UGGAAGAAUGAUUUCUGAAUGUGGUCUGAC	30
mmu_piR_029360|gb|DQ714444|	12	0.000136754	0	0	12	2	2.79229e-05	0	0	2	4	8.73802e-05	0	0	4	UGGAACUUGGAUUACCCACUACAAGACUGAG	31
mmu_piR_034003|gb|DQ721159|	12	0.000136754	0	0	12	11	0.000153576	1	1.09302e-05	14.0505	5	0.000109225	0	0	5	CUGGGAAUUCUUCUUGAACUUGACGCUUGU	30
mmu_piR_034984|gb|DQ722581|	12	0.000136754	0	0	12	14	0.00019546	0	0	14	6	0.00013107	0	0	6	UGGGAACUGUUUAUUUAGUCAAAAGGAGUC	30
mmu_piR_000160|gb|DQ539908|	11	0.000125358	0	0	11	9	0.000125653	0	0	9	1	2.18451e-05	0	0	1	AAAUGGGACCUCUAAAAUUGCAAAGCUUCUG	31
mmu_piR_010095|gb|DQ685980|	11	0.000125358	0	0	11	27	0.000376959	0	0	27	2	4.36901e-05	0	0	2	UACAAUGUGGAAAGCAUUGACGGUCAGCCU	30
mmu_piR_019662|gb|DQ700333|	11	0.000125358	0	0	11	16	0.000223383	0	0	16	2	4.36901e-05	0	0	2	UAUUGCCCGGAAGCUGUGUGAGC	23
mmu_piR_024553|gb|DQ707479|	11	0.000125358	0	0	11	11	0.000153576	0	0	11	2	4.36901e-05	0	0	2	UCCAAGAUUAGCUGUACUCAAUCCAAGGCC	30
mmu_piR_019516|gb|DQ700120|	11	0.000125358	0	0	11	18	0.000251306	0	0	18	3	6.55352e-05	0	0	3	AAGAGACUUUUAAUUGUAAAAGAGUUUGGA	30
mmu_piR_037331|gb|DQ725984|	11	0.000125358	0	0	11	15	0.000209421	0	0	15	3	6.55352e-05	0	0	3	UCUGAUGACGACGACGAUGAUGAUAGCAGU	30
mmu_piR_005869|gb|DQ557669|	11	0.000125358	0	0	11	10	0.000139614	0	0	10	4	8.73802e-05	0	0	4	UGUGCACCUCUAUUUUCUAAAUCAGUGAA	29
mmu_piR_013366|gb|DQ691016|	11	0.000125358	0	0	11	23	0.000321113	0	0	23	5	0.000109225	0	0	5	UGGAUACCAUGGUGCUGUGUGACAGU	26
mmu_piR_003735|gb|DQ550666|	11	0.000125358	0	0	11	13	0.000181499	0	0	13	5	0.000109225	0	0	5	UGCCUUUGCUUUUCAAGAAGUUAGGACUC	29
mmu_piR_002758|gb|DQ547601|	10	0.000113962	0	0	10	14	0.00019546	0	0	14	1	2.18451e-05	0	0	1	UGAGGCUGCGCAUACAAUCCUCUUGGGACUC	31
mmu_piR_031482|gb|DQ717437|	10	0.000113962	0	0	10	6	8.37686e-05	0	0	6	1	2.18451e-05	0	0	1	UACUAUAUUGAUCCUGUCUAUCCAUGA	27
mmu_piR_035865|gb|DQ723884|	10	0.000113962	0	0	10	5	6.98072e-05	0	0	5	1	2.18451e-05	0	0	1	UGUGCUGAAAUUUGCAGCCACGAUGUUUC	29
mmu_piR_012578|gb|DQ689809|	10	0.000113962	0	0	10	13	0.000181499	0	0	13	2	4.36901e-05	0	0	2	AAAGCAAGUUGACCUUUCCUGAGGAAAGAAGC	32
mmu_piR_010578|gb|DQ686740|	10	0.000113962	0	0	10	10	0.000139614	0	0	10	2	4.36901e-05	0	0	2	UGAGUCCCGUUCCUCUCUUUGGUGGU	26
mmu_piR_003825|gb|DQ550918|	10	0.000113962	0	0	10	26	0.000362997	1	1.09302e-05	33.2103	3	6.55352e-05	0	0	3	UGCUAUAAAUCCUACAUUCUGUUUGAUACC	30
mmu_piR_027798|gb|DQ712181|	10	0.000113962	0	0	10	18	0.000251306	0	0	18	3	6.55352e-05	0	0	3	UGAGCUUUUGUAGUAUUUGAGGCUUAGUUGU	31
mmu_piR_021871|gb|DQ703557|	10	0.000113962	0	0	10	12	0.000167537	0	0	12	3	6.55352e-05	0	0	3	UGUGAACUACUGACCAGAUUUUAACCUGCC	30
mmu_piR_029219|gb|DQ714235|	10	0.000113962	0	0	10	8	0.000111691	0	0	8	3	6.55352e-05	0	0	3	UAAAACUGGCCCGAGACUUUCCCAUUAACCC	31
mmu_piR_008534|gb|DQ567738|	10	0.000113962	0	0	10	5	6.98072e-05	0	0	5	3	6.55352e-05	0	0	3	UAUAAAGUUUGCGUGUCCAAUGGCCUCUC	29
mmu_piR_019586|gb|DQ700219|	10	0.000113962	0	0	10	5	6.98072e-05	0	0	5	3	6.55352e-05	0	0	3	UGAUAAGCUUAGGAAUGCUAUACUUA	26
mmu_piR_000296|gb|DQ540253|	10	0.000113962	1	9.80935e-06	11.6177	5	6.98072e-05	1	1.09302e-05	6.3866	4	8.73802e-05	1	1.39984e-05	6.24214	AGUCAGUAUUGCUCAGGGUUAAAAGGCCUUC	31
mmu_piR_025615|gb|DQ709018|	10	0.000113962	0	0	10	23	0.000321113	1	1.09302e-05	29.3784	4	8.73802e-05	0	0	4	UGGGCUGACACUCAGCUGUUGUGUGUUG	28
mmu_piR_034985|gb|DQ722583|	10	0.000113962	0	0	10	21	0.00029319	0	0	21	4	8.73802e-05	0	0	4	UGCUCCGCAAGCAACCGCAUCAUUGCUGC	29
mmu_piR_014833|gb|DQ693214|	10	0.000113962	0	0	10	16	0.000223383	0	0	16	4	8.73802e-05	0	0	4	UGAGUGAUUACUGUGUGUCAGAAAUGUC	28
mmu_piR_006177|gb|DQ558455|	10	0.000113962	0	0	10	16	0.000223383	0	0	16	4	8.73802e-05	0	0	4	UGUUUGAGUGAUUACUGUGUGUCAGAAAUGU	31
mmu_piR_029886|gb|DQ715173|	10	0.000113962	0	0	10	16	0.000223383	0	0	16	4	8.73802e-05	0	0	4	UACAGAUGUUUGAGUGAUUACUGUGUGUC	29
mmu_piR_032187|gb|DQ718441|	10	0.000113962	0	0	10	9	0.000125653	0	0	9	4	8.73802e-05	0	0	4	UAAUACUUAGGGAAAUGACAGUUUUGU	27
mmu_piR_003440|gb|DQ549854|	10	0.000113962	0	0	10	5	6.98072e-05	0	0	5	4	8.73802e-05	0	0	4	UGCCACUGAACUGAUGUCUUUUUCUGCCC	29
mmu_piR_037175|gb|DQ725747|	10	0.000113962	0	0	10	13	0.000181499	2	2.18605e-05	8.30259	5	0.000109225	1	1.39984e-05	7.80267	UGGUCUUAGGUGACCCCUG	19
mmu_piR_001066|gb|DQ542265|	10	0.000113962	0	0	10	28	0.00039092	0	0	28	5	0.000109225	0	0	5	UCCAGCCAUGCCCGUUGUAGCACACAUC	28
mmu_piR_015980|gb|DQ694906|	10	0.000113962	0	0	10	21	0.00029319	1	1.09302e-05	26.8237	5	0.000109225	0	0	5	UUGAUUCGUGUGAGUCCAGAAUUUUC	26
mmu_piR_033737|gb|DQ720769|	10	0.000113962	0	0	10	16	0.000223383	0	0	16	5	0.000109225	0	0	5	UGCAACUCAGGUUGAAACGAGUUUUGAAC	29
mmu_piR_017873|gb|DQ697685|	9	0.000102566	0	0	9	14	0.00019546	0	0	14	1	2.18451e-05	0	0	1	UAGAAAGGAAACAUAUAAAAUACAUGGUUC	30
mmu_piR_006708|gb|DQ561801|	9	0.000102566	0	0	9	13	0.000181499	0	0	13	1	2.18451e-05	0	0	1	UUGAUUUUUCUUGUGUUUUGCAAAUUGUA	29
mmu_piR_011543|gb|DQ688214|	9	0.000102566	0	0	9	6	8.37686e-05	0	0	6	1	2.18451e-05	0	0	1	UAGACUUUGUCCCUCCUCCUACUUGACAG	29
mmu_piR_013218|gb|DQ690794|	9	0.000102566	0	0	9	5	6.98072e-05	0	0	5	1	2.18451e-05	0	0	1	UACCAUUUCAGAAUUGAGCAUUGGUCCUCA	30
mmu_piR_033803|gb|DQ720872|	9	0.000102566	0	0	9	4	5.58457e-05	0	0	4	1	2.18451e-05	0	0	1	UCCUACUUGACAGAGUAUUUAUAUACAUGA	30
mmu_piR_037066|gb|DQ725600|	9	0.000102566	0	0	9	18	0.000251306	0	0	18	2	4.36901e-05	0	0	2	UACAGUUCACUCAUGGAGAAAGAAAC	26
mmu_piR_022237|gb|DQ704125|	9	0.000102566	0	0	9	13	0.000181499	0	0	13	2	4.36901e-05	0	0	2	UACCAAGUGAGGGAUAAAAUUUCAGGAAGU	30
mmu_piR_001709|gb|DQ544221|	9	0.000102566	0	0	9	8	0.000111691	2	2.18605e-05	5.10928	2	4.36901e-05	0	0	2	UCUCAGCCUGUUUAUUCUUUAUGUUGAGGA	30
mmu_piR_015469|gb|DQ694147|	9	0.000102566	0	0	9	17	0.000237344	0	0	17	3	6.55352e-05	0	0	3	UGCUGCACAAAGCCUCGAGCCCGCGUC	27
mmu_piR_031207|gb|DQ717035|	9	0.000102566	0	0	9	11	0.000153576	0	0	11	3	6.55352e-05	0	0	3	GCAGUUUUAUGGUUGCUGUCAGGCUUU	27
mmu_piR_013889|gb|DQ691808|	9	0.000102566	0	0	9	11	0.000153576	0	0	11	3	6.55352e-05	0	0	3	UCAAUAGGGUGAUCAUGAUUUCC	23
mmu_piR_000925|gb|DQ541764|	9	0.000102566	0	0	9	8	0.000111691	0	0	8	3	6.55352e-05	0	0	3	GGCCGAUGUCAAUAAACUCAACCUGCUC	28
mmu_piR_035207|gb|DQ722914|	9	0.000102566	0	0	9	7	9.773e-05	0	0	7	3	6.55352e-05	0	0	3	CCUGUAUAUUUGCUUACUGUGCUGUUCUA	29
mmu_piR_031641|gb|DQ717662|	9	0.000102566	0	0	9	7	9.773e-05	0	0	7	3	6.55352e-05	0	0	3	UACAAGAUGAUGGUGAUGGGAUCCCUGGA	29
mmu_piR_000656|gb|DQ541144|	9	0.000102566	0	0	9	4	5.58457e-05	1	1.09302e-05	5.10928	3	6.55352e-05	0	0	3	CUCAUAGAUCCACCUGCCACUGCUUCC	27
mmu_piR_030560|gb|DQ716131|	9	0.000102566	0	0	9	17	0.000237344	0	0	17	4	8.73802e-05	0	0	4	UGUGAGACCUUAAAUUUGCCUUGGCCUUGU	30
mmu_piR_031912|gb|DQ718032|	9	0.000102566	0	0	9	14	0.00019546	0	0	14	4	8.73802e-05	0	0	4	UGCAGCAACGUGACUACUGUGCCC	24
mmu_piR_030755|gb|DQ716403|	9	0.000102566	0	0	9	12	0.000167537	0	0	12	4	8.73802e-05	0	0	4	UAGAAAUUAAAAAUACAUUUUAAGCUGGG	29
mmu_piR_012286|gb|DQ689372|	9	0.000102566	0	0	9	6	8.37686e-05	0	0	6	4	8.73802e-05	0	0	4	UCAUAGAUUAUCCAUGUUUGCUACAAAGU	29
mmu_piR_018386|gb|DQ698479|	9	0.000102566	0	0	9	4	5.58457e-05	0	0	4	4	8.73802e-05	0	0	4	UACCAGAGAAAUUGGUGGACUGUGUACCC	29
mmu_piR_013847|gb|DQ691739|	8	9.11696e-05	0	0	8	8	0.000111691	0	0	8	1	2.18451e-05	0	0	1	GAAAAUACUACUUUGAAGGUGCUGCCU	27
mmu_piR_033664|gb|DQ720663|	8	9.11696e-05	0	0	8	4	5.58457e-05	0	0	4	1	2.18451e-05	0	0	1	UGAGCAUUCGACUUUCCUACCUCUGAGCCU	30
mmu_piR_013065|gb|DQ690573|	8	9.11696e-05	0	0	8	5	6.98072e-05	2	2.18605e-05	3.1933	1	2.18451e-05	0	0	1	UUCUUUAUGUUGAGGAAGCCCAUUUGGACA	30
mmu_piR_020481|gb|DQ701546|	8	9.11696e-05	0	0	8	3	4.18843e-05	0	0	3	1	2.18451e-05	0	0	1	UAAUUGAGAAAAUGCCUUACAGCUGGGUC	29
mmu_piR_031219|gb|DQ717051|	8	9.11696e-05	0	0	8	12	0.000167537	1	1.09302e-05	15.3278	2	4.36901e-05	0	0	2	UGCUAGUUCAGAUGUUGACAGUGUUUUGU	29
mmu_piR_024763|gb|DQ707787|	8	9.11696e-05	1	9.80935e-06	9.29416	10	0.000139614	0	0	10	2	4.36901e-05	0	0	2	UGGGAUUAAAGGCUUGUGCCACCACUUCC	29
mmu_piR_006789|gb|DQ561969|	8	9.11696e-05	0	0	8	8	0.000111691	0	0	8	2	4.36901e-05	0	0	2	UUGGAAAUGCAUUGCUUCUAAUGGGUCUG	29
mmu_piR_015090|gb|DQ693579|	8	9.11696e-05	0	0	8	8	0.000111691	0	0	8	2	4.36901e-05	0	0	2	UGAUGGUAUUGGAAAUGCAUUGCUUCUAAU	30
mmu_piR_027120|gb|DQ711191|	8	9.11696e-05	0	0	8	6	8.37686e-05	0	0	6	2	4.36901e-05	0	0	2	UGUUAUGAAUCAUAAUGUAAAUGUCUGA	28
mmu_piR_021271|gb|DQ702672|	8	9.11696e-05	0	0	8	21	0.00029319	0	0	21	3	6.55352e-05	0	0	3	UGUUAGAAGCUCAUGGCUGACUACCC	26
mmu_piR_021175|gb|DQ702547|	8	9.11696e-05	0	0	8	15	0.000209421	0	0	15	3	6.55352e-05	0	0	3	UAAUCUGUGGGAUUGUGGAUUGCUGU	26
mmu_piR_022534|gb|DQ704558|	8	9.11696e-05	0	0	8	12	0.000167537	0	0	12	3	6.55352e-05	0	0	3	UCUCUUUGUAGACCAGGCUUGUCUGGAAUUC	31
mmu_piR_005294|gb|DQ555726|	8	9.11696e-05	0	0	8	8	0.000111691	1	1.09302e-05	10.2186	3	6.55352e-05	0	0	3	UGGUCAUGGUGUCUCUUCACAGUAAUAA	28
mmu_piR_017034|gb|DQ696448|	8	9.11696e-05	0	0	8	4	5.58457e-05	0	0	4	3	6.55352e-05	0	0	3	UGGACUUUGUUUCGCUUGAUGCGUAGGGU	29
mmu_piR_011833|gb|DQ688645|	8	9.11696e-05	1	9.80935e-06	9.29416	12	0.000167537	1	1.09302e-05	15.3278	4	8.73802e-05	1	1.39984e-05	6.24214	UAGCAGCGAAAACGAGGACUCGGACC	26
mmu_piR_037405|gb|DQ726092|	8	9.11696e-05	1	9.80935e-06	9.29416	6	8.37686e-05	2	2.18605e-05	3.83196	4	8.73802e-05	1	1.39984e-05	6.24214	CUGGAAUUAAAGGUGUACACCUCCACCCCAG	31
mmu_piR_031740|gb|DQ717798|	8	9.11696e-05	0	0	8	13	0.000181499	0	0	13	4	8.73802e-05	0	0	4	UACUGUGUGUCAGAAAUGUCAGCUAUGUGC	30
mmu_piR_022835|gb|DQ704974|	8	9.11696e-05	0	0	8	11	0.000153576	0	0	11	4	8.73802e-05	0	0	4	UGCUAUGAUACAGAGACUCGACAGUGGC	28
mmu_piR_006111|gb|DQ558278|	8	9.11696e-05	0	0	8	8	0.000111691	0	0	8	4	8.73802e-05	0	0	4	UGUUCUCUGCCAGGGUGUUUCCUAUGA	27
mmu_piR_021327|gb|DQ702752|	8	9.11696e-05	0	0	8	10	0.000139614	0	0	10	4	8.73802e-05	2	2.79969e-05	3.12107	UGACCUGAAUGAUGGCAAGCCUCAAU	26
mmu_piR_019051|gb|DQ699434|	7	7.97734e-05	0	0	7	6	8.37686e-05	0	0	6	1	2.18451e-05	0	0	1	UAAUAGGUUAAUUUCUUUCUCCAGAGUCUA	30
mmu_piR_021459|gb|DQ702948|	7	7.97734e-05	0	0	7	27	0.000376959	0	0	27	2	4.36901e-05	0	0	2	GGCUUACGGGUUCCCCUUUGGCAGUG	26
mmu_piR_030480|gb|DQ716025|	7	7.97734e-05	0	0	7	11	0.000153576	0	0	11	2	4.36901e-05	0	0	2	GAGAGGAGACCCUCGCUCAG	20
mmu_piR_004196|gb|DQ552042|	7	7.97734e-05	0	0	7	7	9.773e-05	0	0	7	2	4.36901e-05	0	0	2	UAAAAAUUCAGGGCACGACUUGGGUAU	27
mmu_piR_034998|gb|DQ722603|	7	7.97734e-05	0	0	7	7	9.773e-05	0	0	7	2	4.36901e-05	0	0	2	UGAGGCAGUUAAUGGUCAUCCUGAGC	26
mmu_piR_029144|gb|DQ714125|	7	7.97734e-05	0	0	7	7	9.773e-05	0	0	7	3	6.55352e-05	1	1.39984e-05	4.6816	UGCCGUUGCUGAGUGGCACUGACUACUGC	29
mmu_piR_003295|gb|DQ549398|	7	7.97734e-05	0	0	7	14	0.00019546	0	0	14	3	6.55352e-05	0	0	3	UGCAUAUGACCGUUUGCCUGCACGUGCAC	29
mmu_piR_020053|gb|DQ700924|	7	7.97734e-05	0	0	7	10	0.000139614	0	0	10	3	6.55352e-05	0	0	3	UGACCCCAUAGUUACGGACAGAUUCAGC	28
mmu_piR_008065|gb|DQ566109|	7	7.97734e-05	0	0	7	7	9.773e-05	0	0	7	3	6.55352e-05	0	0	3	UAGAUGUAGCUUUGUGGCAAGGUGUUUGGG	30
mmu_piR_013904|gb|DQ691836|	7	7.97734e-05	0	0	7	5	6.98072e-05	0	0	5	3	6.55352e-05	0	0	3	UGACCUGACCUGAGUAACUUUACUUACUUA	30
mmu_piR_023965|gb|DQ706638|	7	7.97734e-05	0	0	7	5	6.98072e-05	0	0	5	3	6.55352e-05	0	0	3	UAAAGAACGGAGCCCCAAAAGGAAC	25
mmu_piR_036992|gb|DQ725497|	7	7.97734e-05	0	0	7	5	6.98072e-05	0	0	5	3	6.55352e-05	0	0	3	UCUGACCUGACCUGAGUAACUUUACUUACU	30
mmu_piR_015962|gb|DQ694881|	7	7.97734e-05	0	0	7	4	5.58457e-05	0	0	4	3	6.55352e-05	0	0	3	UGGGAUUAAUGGUGUACACAUCUACCACCC	30
mmu_piR_011475|gb|DQ688103|	7	7.97734e-05	0	0	7	3	4.18843e-05	0	0	3	3	6.55352e-05	0	0	3	UGUGAAUCAGUUGUGUUCUCUUUAGCCUA	29
mmu_piR_001892|gb|DQ544659|	7	7.97734e-05	0	0	7	3	4.18843e-05	0	0	3	3	6.55352e-05	0	0	3	UCUGUGAAUCAGUUGUGUUCUCUUUAGCCU	30
mmu_piR_016145|gb|DQ695151|	6	6.83772e-05	0	0	6	14	0.00019546	0	0	14	1	2.18451e-05	0	0	1	UAACAAGAUCUAGUCUUUCUGUGUUAGCCA	30
mmu_piR_023385|gb|DQ705775|	6	6.83772e-05	0	0	6	12	0.000167537	0	0	12	1	2.18451e-05	0	0	1	UAGGGUAUCGAUUGAUAGACUGGCUCC	27
mmu_piR_025465|gb|DQ708797|	6	6.83772e-05	0	0	6	10	0.000139614	0	0	10	1	2.18451e-05	0	0	1	UGUACUCAAUAUUUGUUGUGUUUGAAGGGA	30
mmu_piR_030001|gb|DQ715341|	6	6.83772e-05	0	0	6	9	0.000125653	0	0	9	1	2.18451e-05	0	0	1	UACAGCUUCACUCUGUGAGUGGACCAAGUA	30
mmu_piR_035685|gb|DQ723619|	6	6.83772e-05	0	0	6	9	0.000125653	0	0	9	1	2.18451e-05	0	0	1	UGCUAUAAUGGGAAAUUGAAAUGGAUCAG	29
mmu_piR_025502|gb|DQ708847|	6	6.83772e-05	0	0	6	9	0.000125653	0	0	9	1	2.18451e-05	0	0	1	CUGAGAUGAGAGAUCCUUU	19
mmu_piR_002556|gb|DQ546883|	6	6.83772e-05	0	0	6	8	0.000111691	0	0	8	1	2.18451e-05	0	0	1	UGAGAAAAGGAAUGUGCCCUGAGUAGAAGC	30
mmu_piR_002816|gb|DQ547758|	6	6.83772e-05	0	0	6	7	9.773e-05	0	0	7	1	2.18451e-05	0	0	1	UGAGUAGAAGCUACACUUCCUUGGUGUUC	29
mmu_piR_016123|gb|DQ695118|	6	6.83772e-05	0	0	6	4	5.58457e-05	1	1.09302e-05	5.10928	1	2.18451e-05	0	0	1	UGAGAGAGGAAUUCUAUUUUUUGCCUGAAA	30
mmu_piR_035483|gb|DQ723302|	6	6.83772e-05	0	0	6	5	6.98072e-05	0	0	5	1	2.18451e-05	0	0	1	UCCUGAUUCAGUGCUACAACCAAAUGUGA	29
mmu_piR_019882|gb|DQ700674|	6	6.83772e-05	0	0	6	11	0.000153576	0	0	11	2	4.36901e-05	0	0	2	AGAGAAGCAUUGUAGCAGAAACUCAGGUGU	30
mmu_piR_028933|gb|DQ713801|	6	6.83772e-05	0	0	6	11	0.000153576	0	0	11	2	4.36901e-05	0	0	2	GGAACAGUCAUGAGUGCAUGGGUAGA	26
mmu_piR_031524|gb|DQ717500|	6	6.83772e-05	0	0	6	10	0.000139614	0	0	10	2	4.36901e-05	0	0	2	UGCUGAUGUAGUUUCUGUUACUGAGCAGU	29
mmu_piR_031099|gb|DQ716889|	6	6.83772e-05	0	0	6	10	0.000139614	0	0	10	2	4.36901e-05	0	0	2	UGCAGUUAGCUCUGGAACUUGAGGAGAGG	29
mmu_piR_024983|gb|DQ708095|	6	6.83772e-05	0	0	6	7	9.773e-05	0	0	7	2	4.36901e-05	0	0	2	UGUAAGAUCUGCUCUAACCAGGCGU	25
mmu_piR_026397|gb|DQ710169|	6	6.83772e-05	0	0	6	7	9.773e-05	0	0	7	2	4.36901e-05	0	0	2	UACACAAAACCAGUGUAAGAUUUGGCUCACC	31
mmu_piR_000395|gb|DQ540474|	6	6.83772e-05	0	0	6	6	8.37686e-05	0	0	6	2	4.36901e-05	0	0	2	CACAGUCUCAGGUUCCGUGCAAUUGGAUUGU	31
mmu_piR_006355|gb|DQ560965|	6	6.83772e-05	0	0	6	6	8.37686e-05	0	0	6	2	4.36901e-05	0	0	2	UUCAAAUGUCUGGUUUCUCUCCUCUGGUC	29
mmu_piR_015072|gb|DQ693557|	6	6.83772e-05	0	0	6	6	8.37686e-05	0	0	6	2	4.36901e-05	0	0	2	UCAAAUGUCUGGUUUCUCUCCUCUG	25
mmu_piR_023910|gb|DQ706564|	6	6.83772e-05	0	0	6	5	6.98072e-05	0	0	5	2	4.36901e-05	0	0	2	UGGUAUUAUUAGAUGUCCUUAGGAAGGCUU	30
mmu_piR_011770|gb|DQ688541|	6	6.83772e-05	0	0	6	5	6.98072e-05	0	0	5	2	4.36901e-05	0	0	2	UGGUAUUUGGAUAUUCCUUGGCUGAAUC	28
mmu_piR_028948|gb|DQ713830|	6	6.83772e-05	0	0	6	4	5.58457e-05	0	0	4	2	4.36901e-05	0	0	2	UGCCUUUUGAAUAGUCCCCAAAGACUUCUU	30
mmu_piR_007886|gb|DQ565465|	6	6.83772e-05	0	0	6	4	5.58457e-05	0	0	4	2	4.36901e-05	0	0	2	UACUUGACAUGGAUUCAGGUAACGUAGCC	29
mmu_piR_010842|gb|DQ687134|	6	6.83772e-05	0	0	6	3	4.18843e-05	0	0	3	2	4.36901e-05	0	0	2	UAGCACCCACAUGAAAGGUUUCUCAGAUGU	30
mmu_piR_016380|gb|DQ695491|	6	6.83772e-05	0	0	6	3	4.18843e-05	0	0	3	2	4.36901e-05	0	0	2	UGAGAUAGCCGCGAUCUAAACUUUCUGUUC	30
mmu_piR_035646|gb|DQ723543|	6	6.83772e-05	0	0	6	2	2.79229e-05	0	0	2	2	4.36901e-05	0	0	2	UGUACUACAUGAGUUUUGAUGAGCCUUGCC	30
mmu_piR_028734|gb|DQ713508|	6	6.83772e-05	0	0	6	2	2.79229e-05	0	0	2	2	4.36901e-05	0	0	2	UGGUCCAAAUGUACUACAUGAGUUUUGA	28
mmu_piR_009855|gb|DQ685599|	6	6.83772e-05	0	0	6	2	2.79229e-05	0	0	2	2	4.36901e-05	0	0	2	UACUACAUGAGUUUUGAUGAGCCUUGCCCA	30
mmu_piR_030887|gb|DQ716589|	6	6.83772e-05	0	0	6	10	0.000139614	0	0	10	3	6.55352e-05	1	1.39984e-05	4.6816	UCCUGAUGCCCAACAUCGGUUAUGGGAGC	29
mmu_piR_030866|gb|DQ716560|	6	6.83772e-05	0	0	6	16	0.000223383	0	0	16	3	6.55352e-05	0	0	3	UGCAAGAGGAUUUUUAUUCAAGAGCGCUC	29
mmu_piR_028787|gb|DQ713595|	6	6.83772e-05	0	0	6	16	0.000223383	0	0	16	3	6.55352e-05	0	0	3	UGUAAGUCCGAGAUGGUGUUUUAAGCGUU	29
mmu_piR_026477|gb|DQ710289|	6	6.83772e-05	0	0	6	15	0.000209421	0	0	15	3	6.55352e-05	0	0	3	UCCAAGGUGAAGGUGUACCCCGGACAAGGU	30
mmu_piR_024730|gb|DQ707743|	6	6.83772e-05	0	0	6	14	0.00019546	0	0	14	3	6.55352e-05	0	0	3	UAGAUUAGGUAAGACUCUUGCUAUCUCUGC	30
mmu_piR_014260|gb|DQ692360|	6	6.83772e-05	0	0	6	11	0.000153576	0	0	11	3	6.55352e-05	0	0	3	UGCACUUUGACCCAGCGUGCGUGCACGUCCUC	32
mmu_piR_026508|gb|DQ710332|	6	6.83772e-05	0	0	6	10	0.000139614	0	0	10	3	6.55352e-05	0	0	3	UUGAUGUCUUGUACUCAGAAUAUGGC	26
mmu_piR_020696|gb|DQ701874|	6	6.83772e-05	0	0	6	9	0.000125653	0	0	9	3	6.55352e-05	0	0	3	GAAAUGUCAGCUAUGUGCUCUUUCCUGCCA	30
mmu_piR_002321|gb|DQ546082|	6	6.83772e-05	0	0	6	7	9.773e-05	0	0	7	3	6.55352e-05	0	0	3	UGAAUUCAUCAUUUUUAAUAGCCGAGUAGU	30
mmu_piR_013042|gb|DQ690538|	5	5.6981e-05	0	0	5	13	0.000181499	0	0	13	1	2.18451e-05	0	0	1	UGGAACCAUUAACAAGAUCUAGUCUUUCUGU	31
mmu_piR_021624|gb|DQ703192|	5	5.6981e-05	0	0	5	10	0.000139614	0	0	10	1	2.18451e-05	0	0	1	GAUUCGCAACUGCUGUGGAGCUCUCACAG	29
mmu_piR_026844|gb|DQ710803|	5	5.6981e-05	0	0	5	9	0.000125653	0	0	9	1	2.18451e-05	0	0	1	UACUUCUGUGAAGUUGCUUGGCUUGU	26
mmu_piR_003438|gb|DQ549849|	5	5.6981e-05	0	0	5	8	0.000111691	0	0	8	1	2.18451e-05	0	0	1	UGCCACUCAGGAAUUUAGCAUGGGACUUCU	30
mmu_piR_023608|gb|DQ706119|	5	5.6981e-05	0	0	5	7	9.773e-05	0	0	7	1	2.18451e-05	0	0	1	UAUAAAGCUGAUGGCUCCUAGGAUCCCUGU	30
mmu_piR_014638|gb|DQ692908|	5	5.6981e-05	0	0	5	7	9.773e-05	0	0	7	1	2.18451e-05	0	0	1	UUCCAUGAGCCACACUGAUGCUGUCAGCA	29
mmu_piR_017152|gb|DQ696622|	5	5.6981e-05	0	0	5	7	9.773e-05	0	0	7	1	2.18451e-05	0	0	1	UCCAUGAGCCACACUGAUGCUGUCAGCAA	29
mmu_piR_037772|gb|DQ726602|	5	5.6981e-05	0	0	5	6	8.37686e-05	0	0	6	1	2.18451e-05	0	0	1	UGAUAGGCCUGACCAUGCUUUUGUUUGGAAGA	32
mmu_piR_015651|gb|DQ694411|	5	5.6981e-05	0	0	5	5	6.98072e-05	0	0	5	1	2.18451e-05	0	0	1	GACUGACUAUGACUCAGGUGGCCAGG	26
mmu_piR_020980|gb|DQ702272|	5	5.6981e-05	0	0	5	5	6.98072e-05	0	0	5	1	2.18451e-05	0	0	1	UGAGUAACUUUACUUACUUAGAGGCCUAUU	30
mmu_piR_014676|gb|DQ692966|	5	5.6981e-05	0	0	5	5	6.98072e-05	0	0	5	1	2.18451e-05	0	0	1	UGCUGUGCCACGUGACUUGGAAGUCUGUC	29
mmu_piR_007272|gb|DQ563353|	5	5.6981e-05	0	0	5	4	5.58457e-05	0	0	4	1	2.18451e-05	0	0	1	UAAGCCCCAUUACGUCAUUUACAAAGUGU	29
mmu_piR_012956|gb|DQ690414|	5	5.6981e-05	0	0	5	3	4.18843e-05	0	0	3	1	2.18451e-05	0	0	1	AAAACAGUGAAUUAGCUGAAAAGAAAUGGAG	31
mmu_piR_019467|gb|DQ700044|	5	5.6981e-05	0	0	5	3	4.18843e-05	0	0	3	1	2.18451e-05	0	0	1	UGGAAACAGGGCCUGUCCCAGAAGAUGUGU	30
mmu_piR_038317|	5	5.6981e-05	0	0	5	3	4.18843e-05	0	0	3	1	2.18451e-05	0	0	1	AUUAGAGUGUAAAAUAUUUCCUGGUUGUUUG	31
mmu_piR_000571|gb|DQ540839|	5	5.6981e-05	0	0	5	1	1.39614e-05	0	0	1	1	2.18451e-05	0	0	1	CCCUGCCUUAACCACUUGUUGACAUUCCU	29
mmu_piR_022890|gb|DQ705049|	5	5.6981e-05	0	0	5	18	0.000251306	0	0	18	2	4.36901e-05	0	0	2	UGAGCUAUGUGUACUUCUUGGUUGAUGG	28
mmu_piR_004579|gb|DQ553448|	5	5.6981e-05	0	0	5	12	0.000167537	0	0	12	2	4.36901e-05	0	0	2	UGGAUAUCAGUGUGGGCCGUUUCGUUCG	28
mmu_piR_014617|gb|DQ692880|	5	5.6981e-05	0	0	5	10	0.000139614	0	0	10	2	4.36901e-05	0	0	2	UAGCAACUUUGAUAACUUGGUUACCUUGAAA	31
mmu_piR_014533|gb|DQ692768|	5	5.6981e-05	0	0	5	7	9.773e-05	0	0	7	2	4.36901e-05	0	0	2	UGCCAGAAGGUCCGAUUUGUAAUGG	25
mmu_piR_011151|gb|DQ687611|	5	5.6981e-05	0	0	5	6	8.37686e-05	0	0	6	2	4.36901e-05	0	0	2	GGCAUUUCGGAAACCCACAAGGCGGAG	27
mmu_piR_027252|gb|DQ711399|	5	5.6981e-05	0	0	5	5	6.98072e-05	0	0	5	2	4.36901e-05	0	0	2	UGAAAUCAUUUUGCAAUAUAUGGAAAUAGA	30
mmu_piR_006058|gb|DQ558152|	5	5.6981e-05	0	0	5	5	6.98072e-05	0	0	5	2	4.36901e-05	0	0	2	UGUUAAUGCCUAUGUCACAAACGAUCCUGU	30
mmu_piR_030225|gb|DQ715663|	5	5.6981e-05	0	0	5	5	6.98072e-05	0	0	5	2	4.36901e-05	0	0	2	UGAUAUCCUUAGCUUUACUUUCCUAGGUAC	30
mmu_piR_010622|gb|DQ686807|	5	5.6981e-05	0	0	5	5	6.98072e-05	0	0	5	2	4.36901e-05	0	0	2	UAGUUUCUCAAAACUGCUUACUAGGAGG	28
mmu_piR_012612|gb|DQ689864|	5	5.6981e-05	0	0	5	4	5.58457e-05	0	0	4	2	4.36901e-05	0	0	2	UAGCCUAAUAUCCUAAACUAAGGAUAAACUU	31
mmu_piR_031119|gb|DQ716916|	5	5.6981e-05	1	9.80935e-06	5.80885	9	0.000125653	3	3.27907e-05	3.83196	2	4.36901e-05	0	0	2	UUGAACUCUUGAUGGUCCUGACUCCCAAGU	30
mmu_piR_027228|gb|DQ711364|	5	5.6981e-05	0	0	5	1	1.39614e-05	0	0	1	2	4.36901e-05	0	0	2	UGCCUGCUAUGUGACUUUGUAAUCUAGGU	29
mmu_piR_018773|gb|DQ699043|	4	4.55848e-05	0	0	4	12	0.000167537	0	0	12	1	2.18451e-05	0	0	1	UGAUUUACGACGACGGCGCUUCGAGGC	27
mmu_piR_009504|gb|DQ685033|	4	4.55848e-05	0	0	4	8	0.000111691	0	0	8	1	2.18451e-05	0	0	1	UUCAAGGGUAUCUGUUCUGAUACUGAAGG	29
mmu_piR_026712|gb|DQ710610|	4	4.55848e-05	0	0	4	8	0.000111691	0	0	8	1	2.18451e-05	0	0	1	UGGGAUAACAGGUUUAUACCUUGCCAUAGC	30
mmu_piR_010509|gb|DQ686634|	4	4.55848e-05	0	0	4	7	9.773e-05	0	0	7	1	2.18451e-05	0	0	1	UGGGAUUAUGUAAUUCUUGUUUGCUGCUG	29
mmu_piR_022532|gb|DQ704556|	4	4.55848e-05	0	0	4	7	9.773e-05	0	0	7	1	2.18451e-05	0	0	1	UAAGGGUUAAUUAUUAAGUCACUUGAUUGGU	31
mmu_piR_023824|gb|DQ706441|	4	4.55848e-05	0	0	4	6	8.37686e-05	0	0	6	1	2.18451e-05	0	0	1	UCAAAAAAUUAAGAGUAAAGAGUGCCAUGG	30
mmu_piR_027938|gb|DQ712369|	4	4.55848e-05	0	0	4	6	8.37686e-05	0	0	6	1	2.18451e-05	0	0	1	UUCAAAAAAUUAAGAGUAAAGAGUGCCAUG	30
mmu_piR_029719|gb|DQ714936|	4	4.55848e-05	0	0	4	6	8.37686e-05	0	0	6	1	2.18451e-05	0	0	1	UAUAGUUCGAGUCUAUUUUAAUCUCUGUAG	30
mmu_piR_025893|gb|DQ709413|	4	4.55848e-05	1	9.80935e-06	4.64708	5	6.98072e-05	0	0	5	1	2.18451e-05	0	0	1	UGAGAAUGAGCGGCGUCUAUUGGGGCCUGA	30
mmu_piR_005883|gb|DQ557705|	4	4.55848e-05	0	0	4	5	6.98072e-05	0	0	5	1	2.18451e-05	0	0	1	UGUGCCACGUGACUUGGAAGUCUGUCUGU	29
mmu_piR_005749|gb|DQ557249|	4	4.55848e-05	0	0	4	5	6.98072e-05	0	0	5	1	2.18451e-05	0	0	1	UGUCUAGCCGAGGUAGUCUUCUUUGCCGUU	30
mmu_piR_037390|gb|DQ726071|	4	4.55848e-05	0	0	4	5	6.98072e-05	0	0	5	1	2.18451e-05	0	0	1	UGACAGAUGGAUGACAAAUGCCCGAAUGA	29
mmu_piR_023677|gb|DQ706234|	4	4.55848e-05	0	0	4	4	5.58457e-05	0	0	4	1	2.18451e-05	0	0	1	UAUAACUAACUCCAAGGAUGGCCUGGAAUCU	31
mmu_piR_003800|gb|DQ550859|	4	4.55848e-05	0	0	4	4	5.58457e-05	0	0	4	1	2.18451e-05	0	0	1	UGCUACAAAGUUUAGUGCCAUUUCUUGAGU	30
mmu_piR_004701|gb|DQ553834|	4	4.55848e-05	0	0	4	3	4.18843e-05	0	0	3	1	2.18451e-05	0	0	1	UGGCAGGGUGCACAGUACGUUGAUGGUCU	29
mmu_piR_029364|gb|DQ714453|	4	4.55848e-05	0	0	4	2	2.79229e-05	0	0	2	1	2.18451e-05	0	0	1	UCCCAUUAUUAUUGUGUGAGUUGCAAUGUGU	31
mmu_piR_026593|gb|DQ710452|	4	4.55848e-05	0	0	4	2	2.79229e-05	0	0	2	1	2.18451e-05	0	0	1	UACAUGCUUGUGUGAAGAGUCACAGAAUGC	30
mmu_piR_028070|gb|DQ712574|	4	4.55848e-05	0	0	4	2	2.79229e-05	0	0	2	1	2.18451e-05	0	0	1	UUGUGUGAAGAGUCACAGAAUGCAUUGGUC	30
mmu_piR_013539|gb|DQ691291|	4	4.55848e-05	0	0	4	2	2.79229e-05	0	0	2	1	2.18451e-05	0	0	1	UUCAAAUUGGCCCAGUUACAUGCUUGUGU	29
mmu_piR_030302|gb|DQ715775|	4	4.55848e-05	0	0	4	2	2.79229e-05	0	0	2	1	2.18451e-05	0	0	1	UAACAUGUAUGAUGGUAACGUCUUCGCUCA	30
mmu_piR_030932|gb|DQ716658|	4	4.55848e-05	0	0	4	1	1.39614e-05	0	0	1	1	2.18451e-05	0	0	1	AAGGCAAACAGGAGCUGACUCUUAGGGUGU	30
mmu_piR_018843|gb|DQ699152|	4	4.55848e-05	0	0	4	1	1.39614e-05	0	0	1	1	2.18451e-05	0	0	1	UGAGUUUGAUUAACUCUGCUUUUUCCUAAG	30
mmu_piR_028007|gb|DQ712471|	4	4.55848e-05	0	0	4	1	1.39614e-05	0	0	1	1	2.18451e-05	0	0	1	UGAUCUUACAGCACAGGCCAUUGAUGUUC	29
mmu_piR_004972|gb|DQ554639|	4	4.55848e-05	0	0	4	1	1.39614e-05	0	0	1	1	2.18451e-05	0	0	1	UGGGACGCAGGGUGCGGUGCCACGACCUC	29
mmu_piR_019277|gb|DQ699765|	4	4.55848e-05	0	0	4	16	0.000223383	0	0	16	2	4.36901e-05	1	1.39984e-05	3.12107	UAUUAAUCAUAUGGAGCCUGAUAAA	25
mmu_piR_010287|gb|DQ686264|	4	4.55848e-05	0	0	4	5	6.98072e-05	1	1.09302e-05	6.3866	2	4.36901e-05	1	1.39984e-05	3.12107	CUUCCUCCAACAAGGCCACACCUCUU	26
mmu_piR_033727|gb|DQ720753|	4	4.55848e-05	0	0	4	4	5.58457e-05	0	0	4	2	4.36901e-05	1	1.39984e-05	3.12107	UAAAAGUCCUCUUGCAAUUUGCAUCAA	27
mmu_piR_019430|gb|DQ699993|	4	4.55848e-05	0	0	4	23	0.000321113	0	0	23	2	4.36901e-05	0	0	2	UGACAAGAAGUUCGCCCGUUCUGAUG	26
mmu_piR_032699|gb|DQ719184|	4	4.55848e-05	0	0	4	13	0.000181499	0	0	13	2	4.36901e-05	0	0	2	UGCCAUGAGUGAUUCCAGCAAGUUUG	26
mmu_piR_009114|gb|DQ569405|	4	4.55848e-05	0	0	4	12	0.000167537	0	0	12	2	4.36901e-05	0	0	2	UCAGAAACGACCCUGGCCAAUGUCACCGC	29
mmu_piR_029634|gb|DQ714818|	4	4.55848e-05	0	0	4	10	0.000139614	0	0	10	2	4.36901e-05	0	0	2	UGUCAACCUGACUGUAUUGCUUUUGUUGG	29
mmu_piR_008680|gb|DQ568154|	4	4.55848e-05	0	0	4	8	0.000111691	0	0	8	2	4.36901e-05	0	0	2	UAUCUUCUGGAAUCCAUAGCCACUAUGCC	29
mmu_piR_029035|gb|DQ713969|	4	4.55848e-05	0	0	4	8	0.000111691	0	0	8	2	4.36901e-05	0	0	2	UACAAUGUGUCGCUGUCCUUCCAGUUUGC	29
mmu_piR_031196|gb|DQ717023|	4	4.55848e-05	0	0	4	7	9.773e-05	0	0	7	2	4.36901e-05	0	0	2	UAAGCUACUGUAUGAAAAAUACCACUUUUG	30
mmu_piR_021351|gb|DQ702786|	4	4.55848e-05	0	0	4	6	8.37686e-05	0	0	6	2	4.36901e-05	0	0	2	UGCCUUAAAGAGAAUCACAGCUUGUCACU	29
mmu_piR_028588|gb|DQ713309|	4	4.55848e-05	0	0	4	6	8.37686e-05	0	0	6	2	4.36901e-05	0	0	2	GUAAUGUGGAGGAACUUUUACAGUCCAAAUG	31
mmu_piR_012510|gb|DQ689697|	4	4.55848e-05	0	0	4	6	8.37686e-05	0	0	6	2	4.36901e-05	0	0	2	UGAUGUUCUUUUCAUCAAGUAAAGCAGGU	29
mmu_piR_000251|gb|DQ540134|	4	4.55848e-05	1	9.80935e-06	4.64708	4	5.58457e-05	1	1.09302e-05	5.10928	2	4.36901e-05	0	0	2	AGACUCUCAGCUCCUCCUGCACCAUGCC	28
mmu_piR_007417|gb|DQ563858|	4	4.55848e-05	0	0	4	4	5.58457e-05	0	0	4	2	4.36901e-05	0	0	2	UAAUGCCUAUGUCACAAACGAUCCUGUUU	29
mmu_piR_008410|gb|DQ567322|	4	4.55848e-05	0	0	4	4	5.58457e-05	0	0	4	2	4.36901e-05	0	0	2	UAGGUUGCUGUGCUUUGACUUUCCUGAA	28
mmu_piR_036644|gb|DQ724994|	4	4.55848e-05	0	0	4	4	5.58457e-05	0	0	4	2	4.36901e-05	0	0	2	UACUGUUCUCUCUUAGGUGACUACUAUAAA	30
mmu_piR_009864|gb|DQ685616|	4	4.55848e-05	0	0	4	4	5.58457e-05	0	0	4	2	4.36901e-05	0	0	2	UAACCUUCAGAGUGUCCAUUAGCAUGUAGC	30
mmu_piR_036220|gb|DQ724388|	4	4.55848e-05	0	0	4	4	5.58457e-05	0	0	4	2	4.36901e-05	0	0	2	UAGCCUGGGUAUCAUAGUUGAAGUCCUUCC	30
mmu_piR_011806|gb|DQ688605|	4	4.55848e-05	0	0	4	4	5.58457e-05	0	0	4	2	4.36901e-05	0	0	2	UGGGACUCUAGGUUGCUGUGCUUUGACUUU	30
mmu_piR_007366|gb|DQ563708|	4	4.55848e-05	0	0	4	3	4.18843e-05	0	0	3	2	4.36901e-05	0	0	2	UAAUAGUGAUUGCCACGGCCAGUAAGUA	28
mmu_piR_020016|gb|DQ700875|	4	4.55848e-05	0	0	4	3	4.18843e-05	0	0	3	2	4.36901e-05	0	0	2	UCACAGAACCAUGUCGCCAGCCCUGUGA	28
mmu_piR_000611|gb|DQ540945|	4	4.55848e-05	0	0	4	3	4.18843e-05	0	0	3	2	4.36901e-05	0	0	2	CGACACAAUAGCCAGAUACAAAAGACACAACC	32
mmu_piR_011199|gb|DQ687681|	4	4.55848e-05	0	0	4	3	4.18843e-05	0	0	3	2	4.36901e-05	0	0	2	UGGGAAUGUCACAAGUUUUUCAGCUUAGGAG	31
mmu_piR_009666|gb|DQ685287|	4	4.55848e-05	0	0	4	3	4.18843e-05	0	0	3	2	4.36901e-05	0	0	2	UACCUGUCACAGAACCAUGUCGCCAGCCCU	30
mmu_piR_031781|gb|DQ717852|	4	4.55848e-05	0	0	4	2	2.79229e-05	0	0	2	2	4.36901e-05	0	0	2	UGAUCUCCUACUGUCUACGCAGCUUUACU	29
mmu_piR_020275|gb|DQ701256|	4	4.55848e-05	0	0	4	2	2.79229e-05	0	0	2	2	4.36901e-05	0	0	2	UCCGACAUUGGGAUAUCAGAAACACACCCC	30
mmu_piR_018832|gb|DQ699138|	4	4.55848e-05	0	0	4	2	2.79229e-05	0	0	2	2	4.36901e-05	0	0	2	UGUGAAGAGUCACAGAAUGCAUUGGUCAAU	30
mmu_piR_020319|gb|DQ701319|	4	4.55848e-05	0	0	4	2	2.79229e-05	0	0	2	2	4.36901e-05	0	0	2	CACAGAAUGCAUUGGUCAAUGCCACUCUG	29
mmu_piR_013022|gb|DQ690508|	4	4.55848e-05	0	0	4	1	1.39614e-05	0	0	1	2	4.36901e-05	0	0	2	UGUUCUUUGUAAUGCCUAAUUAGUUUCACUGU	32
mmu_piR_029581|gb|DQ714747|	3	3.41886e-05	0	0	3	18	0.000251306	0	0	18	1	2.18451e-05	0	0	1	CGAGGUGUGCACAGACCC	18
mmu_piR_013195|gb|DQ690765|	3	3.41886e-05	0	0	3	16	0.000223383	0	0	16	1	2.18451e-05	0	0	1	UAAGUGAAUUCGAGCAGCUUGUCUUG	26
mmu_piR_007323|gb|DQ563523|	3	3.41886e-05	0	0	3	9	0.000125653	0	0	9	1	2.18451e-05	0	0	1	UAAGGUUCUCCGCGAUAACAUCCAGGG	27
mmu_piR_019039|gb|DQ699420|	3	3.41886e-05	0	0	3	9	0.000125653	0	0	9	1	2.18451e-05	0	0	1	UGAAGUUGACCUUGAUGGCUCCCUUGUCAC	30
mmu_piR_013420|gb|DQ691104|	3	3.41886e-05	0	0	3	8	0.000111691	0	0	8	1	2.18451e-05	0	0	1	UGCAAAGAUUUUGCUUAAUGGUUACAUUCGG	31
mmu_piR_016357|gb|DQ695460|	3	3.41886e-05	0	0	3	7	9.773e-05	0	0	7	1	2.18451e-05	0	0	1	UGUUUUUGUUGUUUGUGACUGCUGUGU	27
mmu_piR_018656|gb|DQ698865|	3	3.41886e-05	0	0	3	6	8.37686e-05	0	0	6	1	2.18451e-05	0	0	1	UCACUAUGUAUAUCUCUGACUGGCCU	26
mmu_piR_004784|gb|DQ554049|	3	3.41886e-05	0	0	3	6	8.37686e-05	0	0	6	1	2.18451e-05	0	0	1	UGGCCGGCCAUUCUUCAUAUUCUUCUUA	28
mmu_piR_024473|gb|DQ707365|	3	3.41886e-05	0	0	3	6	8.37686e-05	0	0	6	1	2.18451e-05	0	0	1	UAGAUAGUGCUGUAAAUAAGAGUAAGU	27
mmu_piR_006750|gb|DQ561887|	3	3.41886e-05	0	0	3	6	8.37686e-05	0	0	6	1	2.18451e-05	0	0	1	UUGCCUAAGAUGACUAUUCCUUGUGAGCC	29
mmu_piR_013810|gb|DQ691685|	3	3.41886e-05	0	0	3	6	8.37686e-05	0	0	6	1	2.18451e-05	0	0	1	UGCCAGCACCAUGAGAUGAUCAACAAGAAC	30
mmu_piR_015257|gb|DQ693821|	3	3.41886e-05	0	0	3	6	8.37686e-05	0	0	6	1	2.18451e-05	0	0	1	UGGGUGAUGAGCCUAAGAGAUGGUUUUGU	29
mmu_piR_015924|gb|DQ694821|	3	3.41886e-05	0	0	3	6	8.37686e-05	0	0	6	1	2.18451e-05	0	0	1	UCCAAGAACCCGCGAGUCUUCUUUGACGUG	30
mmu_piR_016619|gb|DQ695850|	3	3.41886e-05	0	0	3	6	8.37686e-05	0	0	6	1	2.18451e-05	0	0	1	UCAGGGCAUCAACAUUUGACUCUUGCCUG	29
mmu_piR_024111|gb|DQ706855|	3	3.41886e-05	0	0	3	5	6.98072e-05	0	0	5	1	2.18451e-05	0	0	1	UAGCAUGGAUGAGCAAGAAGCUCACAAGG	29
mmu_piR_031243|gb|DQ717092|	3	3.41886e-05	0	0	3	5	6.98072e-05	0	0	5	1	2.18451e-05	0	0	1	UAAGAUGAAUCGUUUGUUUUAGGUGAGUGU	30
mmu_piR_006984|gb|DQ562450|	3	3.41886e-05	0	0	3	5	6.98072e-05	0	0	5	1	2.18451e-05	0	0	1	UUGUUUGAGAAGGAUGCUAUGUACCUAGGC	30
mmu_piR_019362|gb|DQ699894|	3	3.41886e-05	0	0	3	4	5.58457e-05	0	0	4	1	2.18451e-05	0	0	1	UGCAUGUAUGGACUCUGAUAAGAGCAGCACUG	32
mmu_piR_020726|gb|DQ701923|	3	3.41886e-05	0	0	3	4	5.58457e-05	0	0	4	1	2.18451e-05	0	0	1	UGCCACCGUUUGUGAGCCUAUGUGCU	26
mmu_piR_001764|gb|DQ544357|	3	3.41886e-05	0	0	3	4	5.58457e-05	0	0	4	1	2.18451e-05	0	0	1	UCUCUGUCCCUGGUGCUUGCAGGAUGGC	28
mmu_piR_004035|gb|DQ551434|	3	3.41886e-05	1	9.80935e-06	3.48531	3	4.18843e-05	0	0	3	1	2.18451e-05	0	0	1	UGCUUGGUGACCUCGACCUUGACCCCU	27
mmu_piR_006012|gb|DQ558028|	3	3.41886e-05	0	0	3	3	4.18843e-05	0	0	3	1	2.18451e-05	0	0	1	UGUGUGUGCCCACUGAUGAAGCCCAUUGC	29
mmu_piR_034531|gb|DQ721916|	3	3.41886e-05	0	0	3	3	4.18843e-05	0	0	3	1	2.18451e-05	0	0	1	GUUGAUGUCAACCAUCAUCUGACUCCUGAC	30
mmu_piR_017956|gb|DQ697805|	3	3.41886e-05	0	0	3	3	4.18843e-05	0	0	3	1	2.18451e-05	0	0	1	UGGCCUUUCUGAGUCUGGAAUGAUCACUCC	30
mmu_piR_000429|gb|DQ540563|	3	3.41886e-05	0	0	3	2	2.79229e-05	0	0	2	1	2.18451e-05	0	0	1	CAGAACCGAUGUGGCCUACCCAGCUGGCUUC	31
mmu_piR_016821|gb|DQ696150|	3	3.41886e-05	0	0	3	2	2.79229e-05	0	0	2	1	2.18451e-05	0	0	1	UGCAAGUCAGAUGACGCUGGUGUGA	25
mmu_piR_037889|gb|DQ726780|	3	3.41886e-05	0	0	3	2	2.79229e-05	0	0	2	1	2.18451e-05	0	0	1	UGUCAGUAAUAAGGAACCCGAGUAUGCCU	29
mmu_piR_002677|gb|DQ547308|	3	3.41886e-05	0	0	3	1	1.39614e-05	0	0	1	1	2.18451e-05	0	0	1	UGAGAUUGAACCUGAGGCAGGUGCUAAGC	29
mmu_piR_026978|gb|DQ710975|	3	3.41886e-05	0	0	3	1	1.39614e-05	0	0	1	1	2.18451e-05	0	0	1	UGACUUAUUUUCAGUAUGGAAAGCUUAAG	29
mmu_piR_005111|gb|DQ555102|	3	3.41886e-05	0	0	3	1	1.39614e-05	0	0	1	1	2.18451e-05	0	0	1	UGGGGUUACAGGUGUAUGCACAGGCUAUU	29
mmu_piR_006435|gb|DQ561136|	3	3.41886e-05	0	0	3	1	1.39614e-05	0	0	1	1	2.18451e-05	0	0	1	UUCAUAUUUUGCUUUUCUGGUGUGAUGGU	29
mmu_piR_029086|gb|DQ714039|	3	3.41886e-05	0	0	3	1	1.39614e-05	0	0	1	1	2.18451e-05	0	0	1	UUGAUAGUAUCUUUUGCCCUACAAAAGCUU	30
mmu_piR_000404|gb|DQ540497|	3	3.41886e-05	0	0	3	1	1.39614e-05	0	0	1	1	2.18451e-05	0	0	1	CACCAAGGUCCUUCUUGAUGGUGUUAUGC	29
mmu_piR_016539|gb|DQ695730|	2	2.27924e-05	0	0	2	17	0.000237344	0	0	17	1	2.18451e-05	0	0	1	UGCUGGGUGCUUUCACCUUUGGGGCGG	27
mmu_piR_009019|gb|DQ569160|	2	2.27924e-05	0	0	2	13	0.000181499	0	0	13	1	2.18451e-05	0	0	1	UCACAGCUGAAAGACUAAUUGCCAUGUGC	29
mmu_piR_004459|gb|DQ553012|	2	2.27924e-05	0	0	2	10	0.000139614	0	0	10	1	2.18451e-05	0	0	1	UGGAAUGCAGAAAACAUCGGUAGCAACUGG	30
mmu_piR_026247|gb|DQ709950|	2	2.27924e-05	0	0	2	9	0.000125653	0	0	9	1	2.18451e-05	0	0	1	UAGGAGUACAGAUAAUUCCCAAGAAGCUGC	30
mmu_piR_009758|gb|DQ685426|	2	2.27924e-05	0	0	2	7	9.773e-05	0	0	7	1	2.18451e-05	0	0	1	UACAAACCUGGUGGCCAAAUGAUUCAUAGU	30
mmu_piR_031047|gb|DQ716822|	2	2.27924e-05	0	0	2	7	9.773e-05	0	0	7	1	2.18451e-05	0	0	1	CCAAAUGAUUCAUAGUGGUGUUUACCUGC	29
mmu_piR_037229|gb|DQ725826|	2	2.27924e-05	0	0	2	6	8.37686e-05	0	0	6	1	2.18451e-05	0	0	1	UGUUACAAACCUGGUGGCCAAAUGAUUC	28
mmu_piR_003671|gb|DQ550543|	2	2.27924e-05	0	0	2	6	8.37686e-05	0	0	6	1	2.18451e-05	0	0	1	UGCCUGGCUAACCCUUCACUUCUUAAGUGA	30
mmu_piR_020105|gb|DQ701002|	2	2.27924e-05	0	0	2	5	6.98072e-05	0	0	5	1	2.18451e-05	0	0	1	UGUAAACUCAGUUAUACAAUUUUUGUAGGUC	31
mmu_piR_008352|gb|DQ567145|	2	2.27924e-05	0	0	2	5	6.98072e-05	0	0	5	1	2.18451e-05	0	0	1	UAGGUCCUCCUGCAGGAAUGCUGGUGUC	28
mmu_piR_029782|gb|DQ715019|	2	2.27924e-05	0	0	2	4	5.58457e-05	0	0	4	1	2.18451e-05	0	0	1	UGAUAGUGGAAAAAGCCCCCAAAGCUC	27
mmu_piR_033952|gb|DQ721087|	2	2.27924e-05	0	0	2	4	5.58457e-05	0	0	4	1	2.18451e-05	0	0	1	UGGCACAGAAUAUACAUUCCCAUUCCAAAA	30
mmu_piR_037160|gb|DQ725726|	2	2.27924e-05	0	0	2	4	5.58457e-05	0	0	4	1	2.18451e-05	0	0	1	UGAGUGCCCGUCUUUUGCCAGG	22
mmu_piR_038118|gb|DQ727116|	2	2.27924e-05	0	0	2	4	5.58457e-05	0	0	4	1	2.18451e-05	0	0	1	UGGCAACAGUAUUGCUCUGGCUCCA	25
mmu_piR_024999|gb|DQ708121|	2	2.27924e-05	0	0	2	4	5.58457e-05	0	0	4	1	2.18451e-05	0	0	1	UAAUGCUCAUCAUGUUAGCGUUAGGUUGC	29
mmu_piR_005713|gb|DQ557177|	2	2.27924e-05	0	0	2	4	5.58457e-05	0	0	4	1	2.18451e-05	0	0	1	UGUCAUUUCAGGAACGAGGCUAUGUGACUC	30
mmu_piR_011622|gb|DQ688333|	2	2.27924e-05	0	0	2	3	4.18843e-05	0	0	3	1	2.18451e-05	0	0	1	GUAUUUACAACCUUGUUAUUGUUUUAUGUG	30
mmu_piR_019426|gb|DQ699987|	2	2.27924e-05	0	0	2	3	4.18843e-05	0	0	3	1	2.18451e-05	0	0	1	UAGAACCAUUAAGGGACCCUUACCAAAUU	29
mmu_piR_023450|gb|DQ705867|	2	2.27924e-05	0	0	2	3	4.18843e-05	0	0	3	1	2.18451e-05	0	0	1	UUGUCAUUGGUGAGCACUGUGCUGUGCAAC	30
mmu_piR_012273|gb|DQ689353|	2	2.27924e-05	0	0	2	3	4.18843e-05	0	0	3	1	2.18451e-05	0	0	1	GUUUUGCCUUCAAGAUUGAUCCAUCCUGA	29
mmu_piR_012967|gb|DQ690435|	2	2.27924e-05	0	0	2	3	4.18843e-05	0	0	3	1	2.18451e-05	0	0	1	UGGGAAUUGAAUCCAGGACUUCUGG	25
mmu_piR_010492|gb|DQ686597|	2	2.27924e-05	0	0	2	3	4.18843e-05	0	0	3	1	2.18451e-05	0	0	1	UGAAAUGAGAAAGAGCCAGUUCCCCACCC	29
mmu_piR_020860|gb|DQ702110|	2	2.27924e-05	0	0	2	3	4.18843e-05	0	0	3	1	2.18451e-05	0	0	1	UGAACUCUUCUUUUAGUUUCUUGAUGCUUC	30
mmu_piR_005025|gb|DQ554864|	2	2.27924e-05	0	0	2	3	4.18843e-05	0	0	3	1	2.18451e-05	0	0	1	UGGGAUUAAAAGUGUGCACUGCCAUUGUUU	30
mmu_piR_014929|gb|DQ693350|	2	2.27924e-05	0	0	2	3	4.18843e-05	0	0	3	1	2.18451e-05	0	0	1	UACACUUCCUUGGUGUUCAUCUGCCUCACUU	31
mmu_piR_025824|gb|DQ709316|	2	2.27924e-05	0	0	2	2	2.79229e-05	0	0	2	1	2.18451e-05	0	0	1	UUCCCAAAGCUAUGCUUCUCUGGCCAUGC	29
mmu_piR_028216|gb|DQ712785|	2	2.27924e-05	0	0	2	2	2.79229e-05	0	0	2	1	2.18451e-05	0	0	1	GUGUUACUAUGAGCCUAGUUC	21
mmu_piR_035166|gb|DQ722851|	2	2.27924e-05	0	0	2	2	2.79229e-05	0	0	2	1	2.18451e-05	0	0	1	UACUUCUUCAUGAACAAGACAAGAUGGCGCC	31
mmu_piR_028524|gb|DQ713212|	2	2.27924e-05	0	0	2	2	2.79229e-05	0	0	2	1	2.18451e-05	0	0	1	UAAUAUAUACAUAGGCACACAGAUGC	26
mmu_piR_003943|gb|DQ551233|	2	2.27924e-05	0	0	2	2	2.79229e-05	0	0	2	1	2.18451e-05	0	0	1	UGCUGUCAUCAGUUUUGUCUGAAAGCAGGA	30
mmu_piR_029817|gb|DQ715068|	2	2.27924e-05	0	0	2	2	2.79229e-05	0	0	2	1	2.18451e-05	0	0	1	UGUACUUGCUGGUGGUCCAUCC	22
mmu_piR_012659|gb|DQ689934|	2	2.27924e-05	0	0	2	2	2.79229e-05	0	0	2	1	2.18451e-05	0	0	1	UAUGUCACUAUGCCUAAAGCUUUGUUCUA	29
mmu_piR_003816|gb|DQ550898|	2	2.27924e-05	0	0	2	2	2.79229e-05	0	0	2	1	2.18451e-05	0	0	1	UGCUAGGAUAAGCAGCCCGAUUUCUGGAC	29
mmu_piR_005831|gb|DQ557511|	2	2.27924e-05	0	0	2	2	2.79229e-05	0	0	2	1	2.18451e-05	0	0	1	UGUGAGAGCUUGGGCACAGUCAUUGC	26
mmu_piR_020998|gb|DQ702295|	2	2.27924e-05	0	0	2	2	2.79229e-05	0	0	2	1	2.18451e-05	0	0	1	UACAGAAGUAACCUACUAACCCAAAGA	27
mmu_piR_013698|gb|DQ691526|	2	2.27924e-05	0	0	2	2	2.79229e-05	0	0	2	1	2.18451e-05	0	0	1	UGACCUAUUGCUUUUAUUUCUGCUACCAGUC	31
mmu_piR_001905|gb|DQ544691|	2	2.27924e-05	0	0	2	2	2.79229e-05	0	0	2	1	2.18451e-05	0	0	1	UCUGUUAUAAAAAUGUGCUUAUCCCAAAGU	30
mmu_piR_008700|gb|DQ568209|	2	2.27924e-05	0	0	2	2	2.79229e-05	0	0	2	1	2.18451e-05	0	0	1	UAUGACGACAUUGUGCCUUGAUUGCCAGAG	30
mmu_piR_002641|gb|DQ547178|	2	2.27924e-05	0	0	2	2	2.79229e-05	0	0	2	1	2.18451e-05	0	0	1	UGAGAGGGUUCUUGUCUGAGUCUGCAUC	28
mmu_piR_032078|gb|DQ718266|	2	2.27924e-05	0	0	2	2	2.79229e-05	0	0	2	1	2.18451e-05	0	0	1	UGACAUCUACAUCAGCACUGUGGCUGU	27
mmu_piR_020056|gb|DQ700928|	2	2.27924e-05	0	0	2	2	2.79229e-05	0	0	2	1	2.18451e-05	0	0	1	UGCAAACUCACUUAAAGCCAGGCC	24
mmu_piR_035490|gb|DQ723312|	2	2.27924e-05	0	0	2	2	2.79229e-05	0	0	2	1	2.18451e-05	0	0	1	UGAAUAUGUUCUGCUUACCUGGUC	24
mmu_piR_013678|gb|DQ691497|	2	2.27924e-05	0	0	2	2	2.79229e-05	0	0	2	1	2.18451e-05	0	0	1	UGCUAGGGAGUUCCUAUGUCACUAUGCCUA	30
mmu_piR_035167|gb|DQ722852|	2	2.27924e-05	0	0	2	1	1.39614e-05	0	0	1	1	2.18451e-05	0	0	1	UACUAUGAGCCUAGUUCUGUUUCCUAGCAC	30
mmu_piR_036054|gb|DQ724158|	2	2.27924e-05	0	0	2	1	1.39614e-05	0	0	1	1	2.18451e-05	0	0	1	UAAAUGUGACAUUUACGGUGUGGAAUG	27
mmu_piR_018017|gb|DQ697882|	2	2.27924e-05	0	0	2	1	1.39614e-05	0	0	1	1	2.18451e-05	0	0	1	UUCUAGGUGUGAUUGCUGAUCUGCAUUCC	29
mmu_piR_027940|gb|DQ712371|	2	2.27924e-05	0	0	2	1	1.39614e-05	0	0	1	1	2.18451e-05	0	0	1	UGAUGAACCUACUGCCUUCUGGCUGAACU	29
mmu_piR_034513|gb|DQ721888|	2	2.27924e-05	0	0	2	1	1.39614e-05	0	0	1	1	2.18451e-05	0	0	1	UGAGUAGAUAAUAACCAAAAUAACCCAA	28
mmu_piR_035488|gb|DQ723309|	2	2.27924e-05	0	0	2	1	1.39614e-05	0	0	1	1	2.18451e-05	0	0	1	UAACCUACAUUCUGCCACAUGGCUGGUUAC	30
mmu_piR_012930|gb|DQ690375|	2	2.27924e-05	0	0	2	1	1.39614e-05	0	0	1	1	2.18451e-05	0	0	1	UAUGAGCCUAGUUCUGUUUCCUAGCACAGU	30
mmu_piR_008121|gb|DQ566303|	2	2.27924e-05	0	0	2	1	1.39614e-05	0	0	1	1	2.18451e-05	0	0	1	UAGCAUGGGGAUGUGGGUGUCUGAUG	26
mmu_piR_014515|gb|DQ692743|	2	2.27924e-05	0	0	2	1	1.39614e-05	0	0	1	1	2.18451e-05	0	0	1	UAGGUAAACUAGAGAUUCCUGUGUGGACA	29
mmu_piR_005651|gb|DQ556998|	2	2.27924e-05	0	0	2	1	1.39614e-05	0	0	1	1	2.18451e-05	0	0	1	UGUCACAGCGGUGGAUGUGGUGAUUAGGA	29
mmu_piR_024784|gb|DQ707815|	2	2.27924e-05	0	0	2	1	1.39614e-05	0	0	1	1	2.18451e-05	0	0	1	UAGAACCACCAUGUGGCGAUGUGACUUGCA	30
mmu_piR_031939|gb|DQ718069|	2	2.27924e-05	0	0	2	1	1.39614e-05	0	0	1	1	2.18451e-05	0	0	1	UUUUAACCUACAUUCUGCCACAUGGCUGGU	30
mmu_piR_000981|gb|DQ541940|	2	2.27924e-05	0	0	2	1	1.39614e-05	0	0	1	1	2.18451e-05	0	0	1	UCCAACGUGCUUGUUUCAAACAGGGUGUCA	30
mmu_piR_012538|gb|DQ689745|	2	2.27924e-05	0	0	2	1	1.39614e-05	0	0	1	1	2.18451e-05	0	0	1	UGAGCCUAGUUCUGUUUCCUAGCACAGUAC	30
mmu_piR_005189|gb|DQ555306|	2	2.27924e-05	0	0	2	1	1.39614e-05	0	0	1	1	2.18451e-05	0	0	1	UGGGUGUCUGAUGAACCUACUGCCUUCUGGC	31
mmu_piR_011681|gb|DQ688421|	2	2.27924e-05	0	0	2	1	1.39614e-05	0	0	1	1	2.18451e-05	0	0	1	UAAACCUGUUGUUAAGUUUCCUAGAACUCUG	31
mmu_piR_038305|gb|DQ727396|	2	2.27924e-05	0	0	2	1	1.39614e-05	0	0	1	1	2.18451e-05	0	0	1	GAUUUAACGCGCUUCGUCAAAUGGCC	26
mmu_piR_020648|gb|DQ701802|	2	2.27924e-05	0	0	2	1	1.39614e-05	0	0	1	1	2.18451e-05	0	0	1	UAGGUGUGAUUGCUGAUCUGCAUUCCUGC	29
mmu_piR_010518|gb|DQ686647|	14	0.000159547	0	0	14	8	0.000111691	0	0	8	0	0	0	0	0	UCUCAACCUGUUUAUCCUCUGUGUAGAGA	29
mmu_piR_002464|gb|DQ546626|	12	0.000136754	0	0	12	11	0.000153576	0	0	11	0	0	0	0	0	UGACCUGCGCCUGACUUCCUCAUUACC	27
mmu_piR_005319|gb|DQ555782|	10	0.000113962	1	9.80935e-06	11.6177	7	9.773e-05	0	0	7	0	0	0	0	0	UGGUCUCUCGUGAGUUCUUGGGUGUCUGC	29
mmu_piR_023738|gb|DQ706313|	8	9.11696e-05	0	0	8	17	0.000237344	0	0	17	0	0	0	0	0	AGAAGUUUUGACUUGCAAAUGAGAGCC	27
mmu_piR_005191|gb|DQ555308|	8	9.11696e-05	1	9.80935e-06	9.29416	3	4.18843e-05	0	0	3	0	0	0	0	0	UGGGUGUCUGCUAUUGUCCCGAGGCCUGAG	30
mmu_piR_024441|gb|DQ707322|	7	7.97734e-05	0	0	7	14	0.00019546	0	0	14	0	0	0	0	0	UCAGGAGACAUGGUUAACUCAAGUCCUCGU	30
mmu_piR_021540|gb|DQ703063|	7	7.97734e-05	0	0	7	13	0.000181499	0	0	13	0	0	1	1.39984e-05	0	UGAGAAAAAACCAGAAUUGGUGAUUCAAGA	30
mmu_piR_025681|gb|DQ709111|	7	7.97734e-05	0	0	7	5	6.98072e-05	0	0	5	0	0	0	0	0	UGAGUCAACCGAUGGAUGCGUUCUAC	26
mmu_piR_020521|gb|DQ701607|	7	7.97734e-05	0	0	7	4	5.58457e-05	0	0	4	0	0	0	0	0	UAAAGAUUGUAUGAUGAAAUCAUUAUGUGA	30
mmu_piR_008420|gb|DQ567380|	7	7.97734e-05	0	0	7	2	2.79229e-05	0	0	2	0	0	0	0	0	UAGUAAGAUUUUUACAUUUGCCUUUCGCC	29
mmu_piR_022507|gb|DQ704521|	6	6.83772e-05	0	0	6	12	0.000167537	1	1.09302e-05	15.3278	0	0	1	1.39984e-05	0	UAGAGUAAUAGUCUCAAACCUUGAGUGUA	29
mmu_piR_032449|gb|DQ718817|	6	6.83772e-05	0	0	6	10	0.000139614	0	0	10	0	0	0	0	0	AAUUAUGUUGAACAGGGAAUGAUACUGUUA	30
mmu_piR_001487|gb|DQ543506|	6	6.83772e-05	0	0	6	6	8.37686e-05	0	0	6	0	0	0	0	0	UCCUUCUGUAUUUCUUGUGGUCCCGGAGC	29
mmu_piR_006305|gb|DQ560852|	6	6.83772e-05	0	0	6	5	6.98072e-05	0	0	5	0	0	0	0	0	UUAGUCCCAAGGAGCUCUGGAGAUACUGGU	30
mmu_piR_003833|gb|DQ550958|	6	6.83772e-05	0	0	6	5	6.98072e-05	0	0	5	0	0	0	0	0	UGCUAUUCCGACAGGUGCUGUUGGUAGAA	29
mmu_piR_031866|gb|DQ717971|	6	6.83772e-05	0	0	6	4	5.58457e-05	0	0	4	0	0	0	0	0	UAAAAGAUGACAGAAGCCCACAUUACCAG	29
mmu_piR_037754|gb|DQ726581|	5	5.6981e-05	0	0	5	9	0.000125653	0	0	9	0	0	0	0	0	UGAUUUCUAUGAUUAGCUUUGAAGCUCAU	29
mmu_piR_017406|gb|DQ696997|	5	5.6981e-05	0	0	5	9	0.000125653	0	0	9	0	0	0	0	0	UGUAAGUAAUUCAAAAGUCCACGUUCUCUGAU	32
mmu_piR_027803|gb|DQ712187|	5	5.6981e-05	0	0	5	7	9.773e-05	0	0	7	0	0	0	0	0	UGAAGUUUGUUUUCCUUCUGGGUUG	25
mmu_piR_009677|gb|DQ685303|	5	5.6981e-05	0	0	5	5	6.98072e-05	0	0	5	0	0	0	0	0	UACUUACUUAGAGGCCUAUUGUCCAAAGA	29
mmu_piR_018943|gb|DQ699283|	5	5.6981e-05	0	0	5	4	5.58457e-05	0	0	4	0	0	0	0	0	UAUAAGACUGAAGUAAGCUGGAUGAUGG	28
mmu_piR_005859|gb|DQ557643|	5	5.6981e-05	0	0	5	1	1.39614e-05	0	0	1	0	0	0	0	0	UGUGAUUGGUUACCUUACUCAGGAUGAUA	29
mmu_piR_018261|gb|DQ698280|	5	5.6981e-05	0	0	5	1	1.39614e-05	0	0	1	0	0	0	0	0	UGGAACUGGUUGGUGUUACUGUGUGAGU	28
mmu_piR_020423|gb|DQ701470|	4	4.55848e-05	0	0	4	11	0.000153576	0	0	11	0	0	0	0	0	UGUGACAGUUAAUUUGCCAACUUGACGUAA	30
mmu_piR_027992|gb|DQ712456|	4	4.55848e-05	0	0	4	9	0.000125653	0	0	9	0	0	0	0	0	UACAAGUUAAUUUUUGCAACACACCUUGC	29
mmu_piR_005622|gb|DQ556926|	4	4.55848e-05	0	0	4	7	9.773e-05	0	0	7	0	0	0	0	0	UGUAUUGCUAGAUAUGUGGCCUCAAAAAACC	31
mmu_piR_037810|gb|DQ726661|	4	4.55848e-05	1	9.80935e-06	4.64708	6	8.37686e-05	0	0	6	0	0	0	0	0	UGAUAAUUUGUCUGGUUAGCAGCGUGUUGU	30
mmu_piR_031080|gb|DQ716867|	4	4.55848e-05	0	0	4	6	8.37686e-05	0	0	6	0	0	0	0	0	UGGAGUGUCUCAGUGUACUUAUAUACAA	28
mmu_piR_030726|gb|DQ716370|	4	4.55848e-05	0	0	4	6	8.37686e-05	0	0	6	0	0	0	0	0	UUCAACUUACAAGUUAAUUUUUGCAACACACC	32
mmu_piR_037376|gb|DQ726051|	4	4.55848e-05	0	0	4	5	6.98072e-05	0	0	5	0	0	0	0	0	UGAGUUUAAGAAAACGAAAUGGAGCAUUA	29
mmu_piR_038325|	4	4.55848e-05	0	0	4	5	6.98072e-05	0	0	5	0	0	0	0	0	UGCAGAUACAUGUACCUAAACACUCAUGUA	30
mmu_piR_007494|gb|DQ564092|	4	4.55848e-05	0	0	4	4	5.58457e-05	0	0	4	0	0	0	0	0	UACAAAGUUUAGUGCCAUUUCUUGAGUGGA	30
mmu_piR_011147|gb|DQ687604|	4	4.55848e-05	0	0	4	4	5.58457e-05	0	0	4	0	0	0	0	0	GGACCCAAAUAAAGAGUAUGAAGAUCUGCU	30
mmu_piR_009550|gb|DQ685104|	4	4.55848e-05	0	0	4	4	5.58457e-05	0	0	4	0	0	0	0	0	UGACUGGGUCCCAUAUGCAAAGUACUGC	28
mmu_piR_012415|gb|DQ689560|	4	4.55848e-05	0	0	4	4	5.58457e-05	0	0	4	0	0	0	0	0	UGAGAUUUGCCAAUGAUUUGAUCUUCAUGA	30
mmu_piR_009694|gb|DQ685326|	4	4.55848e-05	0	0	4	4	5.58457e-05	0	0	4	0	0	0	0	0	UUCAAAAGUGUCGGUUUACAGAAAGA	26
mmu_piR_036588|gb|DQ724904|	4	4.55848e-05	0	0	4	2	2.79229e-05	0	0	2	0	0	0	0	0	UGAGAAUAUUCAGAAGACGGAGCCCCACUU	30
mmu_piR_009310|gb|DQ684688|	4	4.55848e-05	0	0	4	2	2.79229e-05	0	0	2	0	0	0	0	0	CUGAAUUUCAAAAUAAUACAGAAUGGUUA	29
mmu_piR_012851|gb|DQ690239|	4	4.55848e-05	0	0	4	2	2.79229e-05	0	0	2	0	0	0	0	0	UGUGAUUUAUGAAUUCAGAGUCAUUGCUAC	30
mmu_piR_015697|gb|DQ694482|	4	4.55848e-05	0	0	4	1	1.39614e-05	0	0	1	0	0	0	0	0	UAUCUCUAAUUGAGCGACAAUCUUUGGCCC	30
mmu_piR_032332|gb|DQ718643|	4	4.55848e-05	0	0	4	1	1.39614e-05	0	0	1	0	0	0	0	0	UGUCUUGACCACUAAUUGAGAAAAUGCCUU	30
mmu_piR_031532|gb|DQ717513|	3	3.41886e-05	0	0	3	12	0.000167537	0	0	12	0	0	0	0	0	UGUAAAGCAUAUCAGCCAAUCAAGCCCAAGC	31
mmu_piR_026089|gb|DQ709710|	3	3.41886e-05	0	0	3	9	0.000125653	0	0	9	0	0	0	0	0	UAGCAAGAUAUGGAUGGCCAAGUGACCC	28
mmu_piR_038228|gb|DQ727285|	3	3.41886e-05	0	0	3	8	0.000111691	0	0	8	0	0	0	0	0	UGAAUAGAGUAUUCCAGCCAGUGUCC	26
mmu_piR_022042|gb|DQ703819|	3	3.41886e-05	0	0	3	8	0.000111691	0	0	8	0	0	0	0	0	UGCUAUGGUGUGGGUCAUAGAGAACCUCA	29
mmu_piR_020071|gb|DQ700953|	3	3.41886e-05	0	0	3	6	8.37686e-05	0	0	6	0	0	0	0	0	UGGCACAGAACCUGCUGCUGC	21
mmu_piR_021907|gb|DQ703616|	3	3.41886e-05	0	0	3	5	6.98072e-05	0	0	5	0	0	0	0	0	UAAAGAUGUCGCCAGUUCUCACUGU	25
mmu_piR_003270|gb|DQ549304|	3	3.41886e-05	0	0	3	5	6.98072e-05	0	0	5	0	0	0	0	0	UGCAGGUGAAAUUUGUCUGUAUUCGGACGC	30
mmu_piR_014841|gb|DQ693227|	3	3.41886e-05	0	0	3	5	6.98072e-05	0	0	5	0	0	0	0	0	UCACGAUAGACCGAACUUGUUGCA	24
mmu_piR_010298|gb|DQ686283|	3	3.41886e-05	0	0	3	4	5.58457e-05	0	0	4	0	0	1	1.39984e-05	0	UGACUUUUGCAGGCAAAUGGAUGGACC	27
mmu_piR_017390|gb|DQ696975|	3	3.41886e-05	0	0	3	4	5.58457e-05	0	0	4	0	0	0	0	0	UGUUAGUAAGAUUUUUACAUUUGCCUUUCGC	31
mmu_piR_030762|gb|DQ716411|	3	3.41886e-05	0	0	3	4	5.58457e-05	0	0	4	0	0	0	0	0	UGCAAUGAACUCUUUCCUGCCAAUGUCUA	29
mmu_piR_014996|gb|DQ693449|	3	3.41886e-05	0	0	3	4	5.58457e-05	0	0	4	0	0	0	0	0	UACAAGACUGCGUUCAGUUCUCAGCACCA	29
mmu_piR_007650|gb|DQ564640|	3	3.41886e-05	0	0	3	4	5.58457e-05	0	0	4	0	0	0	0	0	UACAUGUUCAUGGUGGAUCUGGGCGCCC	28
mmu_piR_009507|gb|DQ685037|	3	3.41886e-05	0	0	3	3	4.18843e-05	0	0	3	0	0	0	0	0	UCCUACCACAAGCAAUGGUUGUUGCCUGAU	30
mmu_piR_031105|gb|DQ716895|	3	3.41886e-05	0	0	3	3	4.18843e-05	0	0	3	0	0	0	0	0	UAGAAAUAAGGCCAUGGCUACUAUUGUCUC	30
mmu_piR_026038|gb|DQ709628|	3	3.41886e-05	0	0	3	2	2.79229e-05	0	0	2	0	0	0	0	0	UUGGGAAAAGAUCUUUACCAAUUCUAUAC	29
mmu_piR_010878|gb|DQ687186|	3	3.41886e-05	0	0	3	2	2.79229e-05	0	0	2	0	0	0	0	0	UGCAAAUGGGAUAAUUACAAUGAGGUC	27
mmu_piR_008444|gb|DQ567467|	3	3.41886e-05	0	0	3	2	2.79229e-05	0	0	2	0	0	0	0	0	UAGUCAGGAAUGUUUACACCUCAGUUAACU	30
mmu_piR_021062|gb|DQ702384|	3	3.41886e-05	0	0	3	2	2.79229e-05	0	0	2	0	0	0	0	0	UGGGAUUAAAAGUGUGUGCUGCCCCG	26
mmu_piR_005186|gb|DQ555301|	3	3.41886e-05	0	0	3	2	2.79229e-05	0	0	2	0	0	0	0	0	UGGGUGUCGCCUCUCCUGAGUCAGAAUGU	29
mmu_piR_029095|gb|DQ714058|	3	3.41886e-05	0	0	3	2	2.79229e-05	0	0	2	0	0	0	0	0	UGCUUUCAAGUCUCACCUUCCUGACGAGCC	30
mmu_piR_030066|gb|DQ715433|	3	3.41886e-05	1	9.80935e-06	3.48531	1	1.39614e-05	0	0	1	0	0	0	0	0	AUCUCAUUACGAUGGGUGGUUGUGA	25
mmu_piR_000694|gb|DQ541224|	3	3.41886e-05	1	9.80935e-06	3.48531	1	1.39614e-05	0	0	1	0	0	0	0	0	CUGGGUUCAAGGCCAGCUUGGUACAGUGC	29
mmu_piR_022921|gb|DQ705091|	3	3.41886e-05	0	0	3	1	1.39614e-05	0	0	1	0	0	0	0	0	UGGUGAUUUUGGGGUGUUGCCUCUC	25
mmu_piR_034156|gb|DQ721376|	3	3.41886e-05	0	0	3	1	1.39614e-05	0	0	1	0	0	0	0	0	UGGGAACAACAGCAAAGUACUGUGGCC	27
mmu_piR_029788|gb|DQ715026|	3	3.41886e-05	0	0	3	1	1.39614e-05	0	0	1	0	0	0	0	0	UAUAAAACGCCACAUUAUUGGCCUCUUGCCUU	32
mmu_piR_020157|gb|DQ701073|	3	3.41886e-05	0	0	3	1	1.39614e-05	0	0	1	0	0	0	0	0	UACGACUAUUUAGAGAGUUUCGGCUACUGA	30
mmu_piR_016540|gb|DQ695732|	3	3.41886e-05	0	0	3	1	1.39614e-05	0	0	1	0	0	0	0	0	UGCCGUGAACUCUGUGCAGUUUUCAA	26
mmu_piR_016881|gb|DQ696236|	3	3.41886e-05	0	0	3	1	1.39614e-05	0	0	1	0	0	0	0	0	UAACACUAGAGUGUCAUAAAUUAGGAGAG	29
mmu_piR_010809|gb|DQ687092|	2	2.27924e-05	0	0	2	13	0.000181499	1	1.09302e-05	16.6052	0	0	0	0	0	UGCUUACCUUUAACCUCGAGGCUACUGUC	29
mmu_piR_017061|gb|DQ696488|	2	2.27924e-05	0	0	2	12	0.000167537	0	0	12	0	0	0	0	0	UGGCAACUCGGAGUUUGACCCACCGG	26
mmu_piR_012467|gb|DQ689639|	2	2.27924e-05	0	0	2	5	6.98072e-05	0	0	5	0	0	0	0	0	UACUCCCUGGUCUGAGGUUAUCGGC	25
mmu_piR_011283|gb|DQ687819|	2	2.27924e-05	0	0	2	5	6.98072e-05	0	0	5	0	0	0	0	0	UCUUGGCCUUGAGCUGUUUGUCUAGC	26
mmu_piR_030624|gb|DQ716217|	2	2.27924e-05	0	0	2	5	6.98072e-05	0	0	5	0	0	0	0	0	UGUUCCCUCUGUUGCUAAGAGCUGCA	26
mmu_piR_035137|gb|DQ722809|	2	2.27924e-05	0	0	2	4	5.58457e-05	0	0	4	0	0	0	0	0	GCUGAGCCAGGUCAUCCCCAUGAUCCA	27
mmu_piR_033292|gb|DQ720110|	2	2.27924e-05	0	0	2	4	5.58457e-05	0	0	4	0	0	0	0	0	UGAUAGGUUCCUAGGAUGUAACUCGGUC	28
mmu_piR_002861|gb|DQ547870|	2	2.27924e-05	0	0	2	4	5.58457e-05	0	0	4	0	0	0	0	0	UGAGUGGUGGCCUGUGGUGAGUGGUC	26
mmu_piR_028155|gb|DQ712706|	2	2.27924e-05	0	0	2	4	5.58457e-05	0	0	4	0	0	0	0	0	UCCUACUUUAAUCGUAGUGUAUUUACGGAA	30
mmu_piR_023840|gb|DQ706463|	2	2.27924e-05	0	0	2	4	5.58457e-05	0	0	4	0	0	0	0	0	UGGACAGUGAGUCCUGUGUCUGGGGCAGG	29
mmu_piR_025377|gb|DQ708665|	2	2.27924e-05	0	0	2	4	5.58457e-05	0	0	4	0	0	0	0	0	UAAAUCUUUACGAUUAUGGAGACGUCUGG	29
mmu_piR_025134|gb|DQ708316|	2	2.27924e-05	0	0	2	4	5.58457e-05	0	0	4	0	0	0	0	0	UCUGCUUUGUUGUGCACUUGGUGGCUUC	28
mmu_piR_003763|gb|DQ550750|	2	2.27924e-05	0	0	2	4	5.58457e-05	0	0	4	0	0	0	0	0	UGCGGAAGGAGAAUCAUGUUCAGGAA	26
mmu_piR_018919|gb|DQ699252|	2	2.27924e-05	0	0	2	4	5.58457e-05	0	0	4	0	0	0	0	0	UCCAAGAGAUGUGCUAUGCCUCAAGAGGG	29
mmu_piR_007737|gb|DQ564953|	2	2.27924e-05	0	0	2	3	4.18843e-05	0	0	3	0	0	0	0	0	UACCUAAAUCAAAUUGAACUUUGCUUCCGGG	31
mmu_piR_019161|gb|DQ699596|	2	2.27924e-05	0	0	2	3	4.18843e-05	0	0	3	0	0	0	0	0	UAAAAAUGAAUAUGAGCUGUGUUGAGA	27
mmu_piR_004773|gb|DQ554028|	2	2.27924e-05	0	0	2	3	4.18843e-05	0	0	3	0	0	0	0	0	UGGCCCAGUGACUGACAGAUCUGUGAUGG	29
mmu_piR_013444|gb|DQ691141|	2	2.27924e-05	0	0	2	3	4.18843e-05	0	0	3	0	0	0	0	0	UAGCUUAAAGUUUCUGAUGGGCUGGC	26
mmu_piR_007716|gb|DQ564880|	2	2.27924e-05	0	0	2	3	4.18843e-05	0	0	3	0	0	0	0	0	UACCAUGUGUGUCCUUUUGUGAUUGGGUUA	30
mmu_piR_002620|gb|DQ547109|	2	2.27924e-05	0	0	2	3	4.18843e-05	0	0	3	0	0	0	0	0	UGAGAGAAUUAAGGCUGUCCUCGCUGUCC	29
mmu_piR_022078|gb|DQ703877|	2	2.27924e-05	0	0	2	3	4.18843e-05	0	0	3	0	0	0	0	0	GAGAGAGCCCAGAGGGUUUUAGCAUGC	27
mmu_piR_032762|gb|DQ719281|	2	2.27924e-05	0	0	2	3	4.18843e-05	0	0	3	0	0	0	0	0	UAAGUGAGUACUGUAGCUUAAAGUUUCUGA	30
mmu_piR_020881|gb|DQ702140|	2	2.27924e-05	0	0	2	3	4.18843e-05	0	0	3	0	0	0	0	0	UGGGAUUAAACUCAUGCAACAUCGUGCUC	29
mmu_piR_029733|gb|DQ714956|	2	2.27924e-05	0	0	2	3	4.18843e-05	0	0	3	0	0	1	1.39984e-05	0	GCAGAUUAUAUAAUAAUCCGAGGCAGGCCA	30
mmu_piR_038108|gb|DQ727101|	2	2.27924e-05	0	0	2	2	2.79229e-05	0	0	2	0	0	0	0	0	UGCAAUCUUCUCUGCUUGUCUGCCUU	26
mmu_piR_023049|gb|DQ705289|	2	2.27924e-05	0	0	2	2	2.79229e-05	0	0	2	0	0	0	0	0	UAAGCUAUUAGGACAGACUUCUAUCUGCUU	30
mmu_piR_000586|gb|DQ540884|	2	2.27924e-05	0	0	2	2	2.79229e-05	0	0	2	0	0	0	0	0	CCUAUGUCUCGAUUUGAUUCUGGUGCUGC	29
mmu_piR_011066|gb|DQ687485|	2	2.27924e-05	0	0	2	2	2.79229e-05	0	0	2	0	0	0	0	0	UGGGCACAUUGGUAAUGACAAUCCCAGACA	30
mmu_piR_004427|gb|DQ552920|	2	2.27924e-05	0	0	2	2	2.79229e-05	0	0	2	0	0	0	0	0	UGGAAGUACUUAGUGACCUUGGUGAGUUUC	30
mmu_piR_008773|gb|DQ568419|	2	2.27924e-05	0	0	2	2	2.79229e-05	0	0	2	0	0	0	0	0	UAUGUCUCGAUUUGAUUCUGGUGCUGCC	28
mmu_piR_014697|gb|DQ692993|	2	2.27924e-05	0	0	2	2	2.79229e-05	0	0	2	0	0	0	0	0	GUAGUACUACGUUCAAUUUUCUGAGGAACCA	31
mmu_piR_033094|gb|DQ719812|	2	2.27924e-05	0	0	2	2	2.79229e-05	0	0	2	0	0	3	4.19953e-05	0	UGUGGUCGAGUGUGCAUAUACUGCAUAUGU	30
mmu_piR_000582|gb|DQ540864|	2	2.27924e-05	0	0	2	2	2.79229e-05	0	0	2	0	0	0	0	0	CCGGUGUCUAAGAGAGAAAGGAAGCCUAGC	30
mmu_piR_033190|gb|DQ719955|	2	2.27924e-05	0	0	2	2	2.79229e-05	0	0	2	0	0	0	0	0	UGCCUUUUGCUGGGGAGAAAAUGG	24
mmu_piR_008079|gb|DQ566149|	2	2.27924e-05	0	0	2	2	2.79229e-05	0	0	2	0	0	0	0	0	UAGCAAACAUUAUUGUGCAUUGGCCACAAC	30
mmu_piR_033477|gb|DQ720390|	2	2.27924e-05	0	0	2	2	2.79229e-05	0	0	2	0	0	0	0	0	CAAAGAUAAAUACUGCAACCCCCUACGUA	29
mmu_piR_003222|gb|DQ549190|	2	2.27924e-05	0	0	2	2	2.79229e-05	0	0	2	0	0	0	0	0	UGCAGAAAUGUCCUCAAGAGGGUGGGCUA	29
mmu_piR_003546|gb|DQ550190|	2	2.27924e-05	0	0	2	2	2.79229e-05	0	0	2	0	0	0	0	0	UGCCCACAUCAAAUUUGACUGCUGCUCUUC	30
mmu_piR_003548|gb|DQ550192|	2	2.27924e-05	0	0	2	2	2.79229e-05	0	0	2	0	0	0	0	0	UGCCCACCAUAAUGCAAUCUUCUCUGCUUG	30
mmu_piR_030409|gb|DQ715924|	2	2.27924e-05	0	0	2	2	2.79229e-05	0	0	2	0	0	0	0	0	UGUUGCUAUGAGUAAAAUCAGUAGGA	26
mmu_piR_012034|gb|DQ688965|	2	2.27924e-05	0	0	2	1	1.39614e-05	0	0	1	0	0	0	0	0	CUGAUCUUUUAAGUAUUAGUGAUUUUAGUGU	31
mmu_piR_013955|gb|DQ691919|	2	2.27924e-05	0	0	2	1	1.39614e-05	0	0	1	0	0	0	0	0	UUCUAGAAAAUGGUUGUAAAUCUGACUU	28
mmu_piR_032301|gb|DQ718600|	2	2.27924e-05	0	0	2	1	1.39614e-05	0	0	1	0	0	0	0	0	UAAUCAAGAUUUUGCAUCUUUGUUGGUAGCC	31
mmu_piR_027038|gb|DQ711070|	2	2.27924e-05	0	0	2	1	1.39614e-05	0	0	1	0	0	0	0	0	UAGAAGUGUUCUUUGCCACUUACUA	25
mmu_piR_005460|gb|DQ556243|	2	2.27924e-05	0	0	2	1	1.39614e-05	0	0	1	0	0	0	0	0	UGGUUCAGGCAUUCUUUAAGGAACUAAGUC	30
mmu_piR_022402|gb|DQ704373|	2	2.27924e-05	0	0	2	1	1.39614e-05	0	0	1	0	0	0	0	0	UGCAACCCCCUACGUAUAAGGUUCACC	27
mmu_piR_034699|gb|DQ722156|	2	2.27924e-05	0	0	2	1	1.39614e-05	0	0	1	0	0	0	0	0	UGGACAGUCAGGUGAGGUCUGUGAGGU	27
mmu_piR_014972|gb|DQ693412|	2	2.27924e-05	0	0	2	1	1.39614e-05	0	0	1	0	0	0	0	0	UGGCCUUCCUAACACAGUACAUGUGAUC	28
mmu_piR_003293|gb|DQ549378|	2	2.27924e-05	0	0	2	1	1.39614e-05	0	0	1	0	0	0	0	0	UGCAUACUCUGCCAUUUUGUCUUUCUCUU	29
mmu_piR_012210|gb|DQ689263|	2	2.27924e-05	0	0	2	1	1.39614e-05	0	0	1	0	0	0	0	0	UAAACCCGAGCGAGGGCUCUGCCAUU	26
mmu_piR_017001|gb|DQ696400|	2	2.27924e-05	0	0	2	1	1.39614e-05	0	0	1	0	0	0	0	0	UGGUUAAGCAGACUUUUGUCACCCAGGGC	29
mmu_piR_019993|gb|DQ700843|	2	2.27924e-05	0	0	2	1	1.39614e-05	0	0	1	0	0	0	0	0	UAAAUAUGUCAAUCACAGGUGAAGUAAAUC	30
mmu_piR_003990|gb|DQ551345|	2	2.27924e-05	0	0	2	1	1.39614e-05	0	0	1	0	0	0	0	0	UGCUUAUGUUCUUAUGGUUGCCUCCUGCC	29
mmu_piR_017037|gb|DQ696457|	2	2.27924e-05	0	0	2	1	1.39614e-05	0	0	1	0	0	0	0	0	UACACAGGUGAAGAGAAGUGCUCAGUGUA	29
mmu_piR_033411|gb|DQ720288|	2	2.27924e-05	0	0	2	1	1.39614e-05	0	0	1	0	0	0	0	0	UACUGAAAUAGCUAAUUGUCAGGUGCUUA	29
mmu_piR_028736|gb|DQ713510|	2	2.27924e-05	0	0	2	1	1.39614e-05	0	0	1	0	0	1	1.39984e-05	0	AGGCAUCAAAAACAUCCUCUGAAGGAGCU	29
mmu_piR_026228|gb|DQ709925|	2	2.27924e-05	0	0	2	1	1.39614e-05	0	0	1	0	0	1	1.39984e-05	0	AAAUAACCCAAUUAUUUUAACCUACAUUCU	30
mmu_piR_017264|gb|DQ696798|	2	2.27924e-05	0	0	2	1	1.39614e-05	0	0	1	0	0	0	0	0	UGAUUGCUGAUCUGCAUUCCUGCGUAGCUU	30
mmu_piR_013345|gb|DQ690983|	1	1.13962e-05	0	0	1	9	0.000125653	0	0	9	0	0	0	0	0	UUCCCCGCUGAAGAUGGCCUGUG	23
mmu_piR_029984|gb|DQ715320|	1	1.13962e-05	0	0	1	9	0.000125653	0	0	9	0	0	1	1.39984e-05	0	UGCAGUUUCCAGUGGGCCGUGUGCACC	27
mmu_piR_022338|gb|DQ704277|	1	1.13962e-05	0	0	1	7	9.773e-05	0	0	7	0	0	0	0	0	UACCAACUGAACUACAUUCCUAGGCCUCC	29
mmu_piR_004014|gb|DQ551392|	1	1.13962e-05	0	0	1	7	9.773e-05	0	0	7	0	0	0	0	0	UGCUUCGGGACAACAUCCAGGGCAUCACC	29
mmu_piR_032096|gb|DQ718291|	1	1.13962e-05	0	0	1	6	8.37686e-05	0	0	6	0	0	0	0	0	UGUGCUCUGCAAAGAUUUUGCUUAAUGGU	29
mmu_piR_001663|gb|DQ544112|	1	1.13962e-05	0	0	1	4	5.58457e-05	1	1.09302e-05	5.10928	0	0	0	0	0	UCUACUUCUACCUGGGUCAGGUGGCCAUUC	30
mmu_piR_027985|gb|DQ712446|	1	1.13962e-05	0	0	1	5	6.98072e-05	0	0	5	0	0	0	0	0	UGCAAGCAAACUAGGAAAAAACCACAGC	28
mmu_piR_030121|gb|DQ715512|	1	1.13962e-05	0	0	1	5	6.98072e-05	0	0	5	0	0	0	0	0	UAGUACUACUUAGCUGUCCUAUUGCAGCAGA	31
mmu_piR_019464|gb|DQ700038|	1	1.13962e-05	0	0	1	5	6.98072e-05	0	0	5	0	0	0	0	0	UGUCCAUUGGGUCUAAAGGCUAUUUCUUGU	30
mmu_piR_015452|gb|DQ694118|	1	1.13962e-05	0	0	1	5	6.98072e-05	0	0	5	0	0	0	0	0	UGUCAUCUUUCUAAGCAUGCAUAUUUUUAA	30
mmu_piR_004539|gb|DQ553311|	1	1.13962e-05	0	0	1	5	6.98072e-05	0	0	5	0	0	0	0	0	UGGAGCCACUUGUAGUUUUGCACAUUUCU	29
mmu_piR_003299|gb|DQ549412|	1	1.13962e-05	0	0	1	5	6.98072e-05	0	0	5	0	0	0	0	0	UGCAUAUUUUUAAAGUGUCCUGUGCUGUGC	30
mmu_piR_011441|gb|DQ688054|	1	1.13962e-05	0	0	1	5	6.98072e-05	0	0	5	0	0	0	0	0	UGAAGUAAACUCGUGGGUGUCUCACA	26
mmu_piR_020216|gb|DQ701162|	1	1.13962e-05	0	0	1	5	6.98072e-05	0	0	5	0	0	1	1.39984e-05	0	UGGGACUGUUCUGGGUAACUUGAUGUUAGC	30
mmu_piR_019770|gb|DQ700494|	1	1.13962e-05	0	0	1	5	6.98072e-05	0	0	5	0	0	0	0	0	UCCAUGAAGUAAACUCGUGGGUGUCUCA	28
mmu_piR_028995|gb|DQ713901|	1	1.13962e-05	0	0	1	4	5.58457e-05	0	0	4	0	0	0	0	0	UAAAUACGUGUGUAUGGGUGUAACUCAGCU	30
mmu_piR_031347|gb|DQ717240|	1	1.13962e-05	0	0	1	4	5.58457e-05	0	0	4	0	0	0	0	0	UGAUGAACUGCUGACUGGUGCUUG	24
mmu_piR_023306|gb|DQ705655|	1	1.13962e-05	0	0	1	4	5.58457e-05	0	0	4	0	0	0	0	0	UGCAAAAGUAGCCUGGUGAUGACCCA	26
mmu_piR_009296|gb|DQ569890|	1	1.13962e-05	0	0	1	4	5.58457e-05	0	0	4	0	0	0	0	0	UCCAAAGAUGCCCAACCGCCGACUUUCC	28
mmu_piR_024603|gb|DQ707566|	1	1.13962e-05	0	0	1	4	5.58457e-05	0	0	4	0	0	0	0	0	UAUGAUGUUGCCGUAGGCUGGCCUUG	26
mmu_piR_031601|gb|DQ717608|	1	1.13962e-05	0	0	1	4	5.58457e-05	0	0	4	0	0	0	0	0	UACUAAAAGGUAGAGGUCAAUUUCUUUGG	29
mmu_piR_036311|gb|DQ724517|	1	1.13962e-05	0	0	1	4	5.58457e-05	0	0	4	0	0	0	0	0	UUAUGAUGUUGCCGUAGGCUGGCCUUGA	28
mmu_piR_028595|gb|DQ713319|	1	1.13962e-05	0	0	1	4	5.58457e-05	0	0	4	0	0	0	0	0	GCUAACAUGGUGGUUUCAGUCAGCUGACA	29
mmu_piR_031067|gb|DQ716849|	1	1.13962e-05	0	0	1	4	5.58457e-05	0	0	4	0	0	0	0	0	UUCCAGCCCAUAACUAGUAGAUGGAAAGCAAA	32
mmu_piR_025411|gb|DQ708720|	1	1.13962e-05	0	0	1	4	5.58457e-05	0	0	4	0	0	0	0	0	UGGGAUGCUCUGGGCUGCCUC	21
mmu_piR_024452|gb|DQ707336|	1	1.13962e-05	0	0	1	3	4.18843e-05	0	0	3	0	0	0	0	0	UGUGAGGCUAGGAGUGUUAUAAUGCUCCCA	30
mmu_piR_003119|gb|DQ548783|	1	1.13962e-05	0	0	1	3	4.18843e-05	0	0	3	0	0	0	0	0	UGCAACGUGAGUCCUGACUGAGCCCC	26
mmu_piR_025379|gb|DQ708671|	1	1.13962e-05	0	0	1	3	4.18843e-05	0	0	3	0	0	0	0	0	UGAUAUGACAACUGCGCGGCUACAAUG	27
mmu_piR_026140|gb|DQ709782|	1	1.13962e-05	0	0	1	3	4.18843e-05	0	0	3	0	0	0	0	0	UAGGAAGCAUAUUUCCGUUGGGAACCAAG	29
mmu_piR_016955|gb|DQ696342|	1	1.13962e-05	0	0	1	3	4.18843e-05	0	0	3	0	0	0	0	0	UGCUCUUUUGUGAUGGGUUGUGAGAC	26
mmu_piR_016665|gb|DQ695921|	1	1.13962e-05	0	0	1	3	4.18843e-05	0	0	3	0	0	0	0	0	UUACCAUAGCAGGGAGAAUCCUACAAGUU	29
mmu_piR_009871|gb|DQ685623|	1	1.13962e-05	0	0	1	3	4.18843e-05	0	0	3	0	0	0	0	0	UGAGAUCGGAUGUAACAGUGCGUAG	25
mmu_piR_037894|gb|DQ726788|	1	1.13962e-05	0	0	1	3	4.18843e-05	0	0	3	0	0	1	1.39984e-05	0	UAUGUAUGUAUGUGACCAAGCCCACUCAGU	30
mmu_piR_016512|gb|DQ695693|	1	1.13962e-05	0	0	1	3	4.18843e-05	0	0	3	0	0	0	0	0	UGCAGAAAAUUUUCGUGCGUUGUGUACAG	29
mmu_piR_004011|gb|DQ551386|	1	1.13962e-05	0	0	1	3	4.18843e-05	0	0	3	0	0	0	0	0	UGCUUCCCAUAGACCUGAGUCUAGCCUUCC	30
mmu_piR_033931|gb|DQ721052|	1	1.13962e-05	0	0	1	3	4.18843e-05	0	0	3	0	0	0	0	0	UACCUAGUGAUGCUUGUCUCAGCAGCCUCC	30
mmu_piR_030533|gb|DQ716093|	1	1.13962e-05	0	0	1	3	4.18843e-05	0	0	3	0	0	0	0	0	UUAGAAGUGCUCACUCUUGUACGAGUGU	28
mmu_piR_025307|gb|DQ708569|	1	1.13962e-05	0	0	1	3	4.18843e-05	0	0	3	0	0	0	0	0	UGAAGUUUAAGCGUGGUAGCCUUCCCCC	28
mmu_piR_002672|gb|DQ547292|	1	1.13962e-05	0	0	1	3	4.18843e-05	0	0	3	0	0	0	0	0	UGAGAUGUCUGGUGUAAUUCUAAUAGUC	28
mmu_piR_014256|gb|DQ692354|	1	1.13962e-05	0	0	1	3	4.18843e-05	0	0	3	0	0	0	0	0	UGCAUUGCUUCUACAGCCCUCAGUGGUA	28
mmu_piR_020794|gb|DQ702007|	1	1.13962e-05	0	0	1	3	4.18843e-05	0	0	3	0	0	0	0	0	UGUGUUGGAGACACUUCUGAAGGGC	25
mmu_piR_012548|gb|DQ689767|	1	1.13962e-05	0	0	1	3	4.18843e-05	0	0	3	0	0	0	0	0	UCUGAGUUUACCUAAACCUGCCUUUUCGUA	30
mmu_piR_005117|gb|DQ555132|	1	1.13962e-05	0	0	1	2	2.79229e-05	0	0	2	0	0	0	0	0	UGGGUACACCUUUGCGAAUCUUGGAGAGC	29
mmu_piR_022070|gb|DQ703860|	1	1.13962e-05	0	0	1	2	2.79229e-05	0	0	2	0	0	0	0	0	UGAACAUAGUCCUGAACUGGUCUCUGAGUU	30
mmu_piR_030039|gb|DQ715398|	1	1.13962e-05	0	0	1	2	2.79229e-05	0	0	2	0	0	0	0	0	UAUCUAAUGCUUUACAGGAACAUGUGUGC	29
mmu_piR_009867|gb|DQ685619|	1	1.13962e-05	0	0	1	2	2.79229e-05	0	0	2	0	0	1	1.39984e-05	0	UAUAAUAAACUAGAGACUACGCAAUUGUAU	30
mmu_piR_020411|gb|DQ701453|	1	1.13962e-05	0	0	1	2	2.79229e-05	0	0	2	0	0	0	0	0	UAAACCUACAAUUGAUUGCUUCUAGAGUUU	30
mmu_piR_002709|gb|DQ547423|	1	1.13962e-05	0	0	1	2	2.79229e-05	0	0	2	0	0	0	0	0	UGAGCCUGUUUAUUUUCAGAGGUCUAGGA	29
mmu_piR_018063|gb|DQ697951|	1	1.13962e-05	0	0	1	2	2.79229e-05	0	0	2	0	0	0	0	0	UGGUAAGACUUGCUUGUCCUUCACUCAGG	29
mmu_piR_030871|gb|DQ716569|	1	1.13962e-05	0	0	1	2	2.79229e-05	0	0	2	0	0	0	0	0	UCCUAACUAGGCCAUUACCCAGUUGGCUAAG	31
mmu_piR_031255|gb|DQ717108|	1	1.13962e-05	0	0	1	2	2.79229e-05	0	0	2	0	0	0	0	0	UCUCAGUGUUAUUUUUAAGUGUUCUG	26
mmu_piR_018647|gb|DQ698855|	1	1.13962e-05	0	0	1	2	2.79229e-05	0	0	2	0	0	0	0	0	UACAAUUGAUUGCUUCUAGAGUUUAAAAAGG	31
mmu_piR_016243|gb|DQ695290|	1	1.13962e-05	0	0	1	2	2.79229e-05	0	0	2	0	0	0	0	0	UCACUUAAUAGAUUGCCUGCUGCAAAGUGU	30
mmu_piR_025972|gb|DQ709523|	1	1.13962e-05	0	0	1	2	2.79229e-05	0	0	2	0	0	0	0	0	UAAAUAGGAAAACCGGCUCUCUGCCUGUGU	30
mmu_piR_018973|gb|DQ699330|	1	1.13962e-05	0	0	1	2	2.79229e-05	0	0	2	0	0	0	0	0	UUGUAGUAAAAAAAACUGCAUGGUAC	26
mmu_piR_023195|gb|DQ705489|	1	1.13962e-05	0	0	1	2	2.79229e-05	0	0	2	0	0	0	0	0	UCCUUUUGCAGUCCUGGGAAUGGAAGCC	28
mmu_piR_037411|gb|DQ726099|	1	1.13962e-05	0	0	1	2	2.79229e-05	0	0	2	0	0	0	0	0	UGAAAGAAAUGGCUCCGCGUGUG	23
mmu_piR_015093|gb|DQ693584|	1	1.13962e-05	0	0	1	2	2.79229e-05	0	0	2	0	0	0	0	0	UAUUACAACACAGACGAUGAGCGAGA	26
mmu_piR_020854|gb|DQ702100|	1	1.13962e-05	0	0	1	2	2.79229e-05	0	0	2	0	0	0	0	0	AACACUUUGUUAAGGGCCAACCACUAUCAC	30
mmu_piR_002963|gb|DQ548185|	1	1.13962e-05	0	0	1	2	2.79229e-05	0	0	2	0	0	0	0	0	UGAUCGCUGGAGAUAAAGUGCUUUUAUGA	29
mmu_piR_030892|gb|DQ716595|	1	1.13962e-05	0	0	1	2	2.79229e-05	0	0	2	0	0	0	0	0	UGAUGAUGUGCAUGUGAACUUCACGU	26
mmu_piR_016126|gb|DQ695121|	1	1.13962e-05	0	0	1	2	2.79229e-05	0	0	2	0	0	0	0	0	UGCAUCACUGAAAUGCCAUCUUUCCUCGGCC	31
mmu_piR_000836|gb|DQ541553|	1	1.13962e-05	0	0	1	2	2.79229e-05	0	0	2	0	0	0	0	0	GCAAUACUGUGAUAAAUGAUCUUGGUUGUC	30
mmu_piR_006550|gb|DQ561394|	1	1.13962e-05	0	0	1	2	2.79229e-05	0	0	2	0	0	0	0	0	UUCCUUUUGCAGUCCUGGGAAUGGAAGCCA	30
mmu_piR_031747|gb|DQ717807|	1	1.13962e-05	0	0	1	2	2.79229e-05	0	0	2	0	0	0	0	0	UAAAGAGCGUAAACCAAGAAAGCUUCAUCGA	31
mmu_piR_023441|gb|DQ705857|	1	1.13962e-05	0	0	1	2	2.79229e-05	0	0	2	0	0	0	0	0	UCUAAUGCUUUACAGGAACAUGUGUGCCCG	30
mmu_piR_019915|gb|DQ700726|	1	1.13962e-05	0	0	1	2	2.79229e-05	0	0	2	0	0	0	0	0	UAUGAGGUGCUGAAGAUGGAACCAG	25
mmu_piR_015338|gb|DQ693947|	1	1.13962e-05	0	0	1	2	2.79229e-05	0	0	2	0	0	0	0	0	UGCCAUUCUAUAUGUUGUAUGUCAGGGUC	29
mmu_piR_037834|gb|DQ726690|	1	1.13962e-05	0	0	1	2	2.79229e-05	0	0	2	0	0	0	0	0	UACUACUACGUCGCCGAGUACAAG	24
mmu_piR_007083|gb|DQ562773|	1	1.13962e-05	0	0	1	2	2.79229e-05	0	0	2	0	0	0	0	0	UUUGCCCUCAUCUCAAGAGUCUGCCUG	27
mmu_piR_017661|gb|DQ697380|	1	1.13962e-05	0	0	1	2	2.79229e-05	0	0	2	0	0	0	0	0	CAGCAGUAUUAUGACUGAAGCAGGCACAAG	30
mmu_piR_010511|gb|DQ686636|	1	1.13962e-05	0	0	1	2	2.79229e-05	0	0	2	0	0	0	0	0	UUAUGUAUGUAAGUAUAUCAUAGUCAA	27
mmu_piR_021359|gb|DQ702798|	1	1.13962e-05	0	0	1	2	2.79229e-05	0	0	2	0	0	0	0	0	UCCUAUGUAAUUGAUGGAUUUGUGUGUGU	29
mmu_piR_034123|gb|DQ721330|	1	1.13962e-05	0	0	1	2	2.79229e-05	0	0	2	0	0	0	0	0	UCGAUCUGUCAAACUGAAUGACCCUGUUGA	30
mmu_piR_003746|gb|DQ550705|	1	1.13962e-05	0	0	1	2	2.79229e-05	0	0	2	0	0	0	0	0	UGCGACGAGAGUCCCGUGCUGAUCUUGGC	29
mmu_piR_003897|gb|DQ551133|	1	1.13962e-05	0	0	1	2	2.79229e-05	0	0	2	0	0	0	0	0	UGCUGAGGUCCUGUGAAGUGCCGAGG	26
mmu_piR_030291|gb|DQ715761|	1	1.13962e-05	0	0	1	2	2.79229e-05	0	0	2	0	0	0	0	0	UGAAACAACAGGUAAAGCUUACUGGAAGCCCU	32
mmu_piR_025296|gb|DQ708555|	1	1.13962e-05	0	0	1	2	2.79229e-05	0	0	2	0	0	0	0	0	UCCUGAGCAAUUUCGGGAUAUGCCCUAC	28
mmu_piR_017646|gb|DQ697360|	1	1.13962e-05	0	0	1	2	2.79229e-05	0	0	2	0	0	0	0	0	UAGGAAAAAACCACAGCCCUUGUGAAGCCA	30
mmu_piR_025013|gb|DQ708140|	1	1.13962e-05	0	0	1	2	2.79229e-05	0	0	2	0	0	0	0	0	UGAUUGUCUGUAAGCACAACGGUUCGUUGU	30
mmu_piR_010875|gb|DQ687181|	1	1.13962e-05	0	0	1	2	2.79229e-05	0	0	2	0	0	0	0	0	UGAGCUGUUUGACGUUGAACUUGAAAGCUU	30
mmu_piR_008169|gb|DQ566441|	1	1.13962e-05	0	0	1	2	2.79229e-05	0	0	2	0	0	0	0	0	UAGCCUUAAGUUGUGUGCUGAAUAUUGG	28
mmu_piR_005368|gb|DQ555926|	1	1.13962e-05	0	0	1	2	2.79229e-05	0	0	2	0	0	0	0	0	UGGUGAUCGAUCUGUCAAACUGAAUGACC	29
mmu_piR_006051|gb|DQ558132|	1	1.13962e-05	0	0	1	2	2.79229e-05	0	0	2	0	0	0	0	0	UGUUAAGGGCCAACCACUAUCACAUGUCAGC	31
mmu_piR_028046|gb|DQ712535|	1	1.13962e-05	0	0	1	2	2.79229e-05	0	0	2	0	0	0	0	0	UAGUUACAAGCCGGCUUCGAGAUGCUGA	28
mmu_piR_014026|gb|DQ692031|	1	1.13962e-05	0	0	1	2	2.79229e-05	0	0	2	0	0	0	0	0	UAGCAACUAAAGAUGAACUCUUCCCUGCCC	30
mmu_piR_009423|gb|DQ684880|	1	1.13962e-05	0	0	1	2	2.79229e-05	0	0	2	0	0	0	0	0	UGAUGUUCAGAUACCCAAUGGACUUGGGAGG	31
mmu_piR_016616|gb|DQ695846|	1	1.13962e-05	0	0	1	2	2.79229e-05	0	0	2	0	0	0	0	0	CUGGAAUCAAAAUUAAUUGGAGUAAGCAGC	30
mmu_piR_003286|gb|DQ549358|	1	1.13962e-05	0	0	1	2	2.79229e-05	0	0	2	0	0	0	0	0	UGCAGUUGGCAAAACUGUGCCUCAUGUUCC	30
mmu_piR_000943|gb|DQ541796|	1	1.13962e-05	0	0	1	2	2.79229e-05	0	0	2	0	0	0	0	0	GGGCAUAGAACCUUCACAGGGCCUCUCCUC	30
mmu_piR_002572|gb|DQ546949|	1	1.13962e-05	0	0	1	2	2.79229e-05	0	0	2	0	0	0	0	0	UGAGAACGAAGUCAUUCUUAGUGUUCAG	28
mmu_piR_003677|gb|DQ550555|	1	1.13962e-05	0	0	1	2	2.79229e-05	0	0	2	0	0	0	0	0	UGCCUGGUGAUCGAUCUGUCAAACUGAAUG	30
mmu_piR_027748|gb|DQ712109|	1	1.13962e-05	0	0	1	2	2.79229e-05	0	0	2	0	0	0	0	0	UGGGCAGAACGUGAGACAACCCAGGGGUC	29
mmu_piR_006342|gb|DQ560918|	1	1.13962e-05	0	0	1	2	2.79229e-05	0	0	2	0	0	0	0	0	UUAUUCCAGGUGGAUAUGCAAAUUGCCCU	29
mmu_piR_034664|gb|DQ722106|	1	1.13962e-05	0	0	1	2	2.79229e-05	0	0	2	0	0	0	0	0	UGAAUGAGUUUCCUAACUACUAGUGUGUC	29
mmu_piR_022548|gb|DQ704582|	1	1.13962e-05	0	0	1	1	1.39614e-05	0	0	1	0	0	0	0	0	UGAAAAUGGACAUGGUGAACUACACC	26
mmu_piR_024313|gb|DQ707138|	1	1.13962e-05	0	0	1	1	1.39614e-05	0	0	1	0	0	0	0	0	UCCCACUGUUUUCACCAGACAUAUGACAAA	30
mmu_piR_015241|gb|DQ693799|	1	1.13962e-05	0	0	1	1	1.39614e-05	0	0	1	0	0	0	0	0	UCCUGAGUACCUACCCUUCAAACUAAAGGA	30
mmu_piR_010047|gb|DQ685896|	1	1.13962e-05	0	0	1	1	1.39614e-05	0	0	1	0	0	0	0	0	UUGGUUUUUGUUGUUGUUGACUUUCUCU	28
mmu_piR_007949|gb|DQ565707|	1	1.13962e-05	0	0	1	1	1.39614e-05	0	0	1	0	0	0	0	0	UAGAAGAGACGUUGCCUGUCAUCCGAUC	28
mmu_piR_019126|gb|DQ699543|	1	1.13962e-05	0	0	1	1	1.39614e-05	0	0	1	0	0	0	0	0	UGGCCAACACUUAACUGAAAAGUCAGAGU	29
mmu_piR_024278|gb|DQ707093|	1	1.13962e-05	0	0	1	1	1.39614e-05	0	0	1	0	0	0	0	0	UGCAAUACGACUGGUUGUCCGAUGCCAAA	29
mmu_piR_001557|gb|DQ543662|	1	1.13962e-05	0	0	1	1	1.39614e-05	0	0	1	0	0	0	0	0	UCGAGCUUCUUGGGAAUACCUUGUUCAUC	29
mmu_piR_011856|gb|DQ688682|	1	1.13962e-05	0	0	1	1	1.39614e-05	0	0	1	0	0	0	0	0	UCAUCAGUCGUUGCUGCCAGGGUU	24
mmu_piR_010383|gb|DQ686424|	1	1.13962e-05	0	0	1	1	1.39614e-05	0	0	1	0	0	0	0	0	UACCAAGCUGGGUCUGUAGAUUAUACUC	28
mmu_piR_027467|gb|DQ711710|	1	1.13962e-05	0	0	1	1	1.39614e-05	0	0	1	0	0	0	0	0	UGGUGUGGACCCCAGCUACAGUGCAG	26
mmu_piR_037193|gb|DQ725775|	1	1.13962e-05	0	0	1	1	1.39614e-05	0	0	1	0	0	0	0	0	UGUAGAUUUAUGGAGUUUUCUUGUUGUGC	29
mmu_piR_021718|gb|DQ703330|	1	1.13962e-05	0	0	1	1	1.39614e-05	0	0	1	0	0	0	0	0	UACCCUACGGGCUGAAAGCAGCUUCGGAAC	30
mmu_piR_014244|gb|DQ692338|	1	1.13962e-05	0	0	1	1	1.39614e-05	0	0	1	0	0	0	0	0	UCCUUGCAUGGACUGAUUCUGUAUUCCCACA	31
mmu_piR_030020|gb|DQ715368|	1	1.13962e-05	0	0	1	1	1.39614e-05	0	0	1	0	0	0	0	0	UAUGCAUCUAUUUAUGUUCCUACUUUGCAAU	31
mmu_piR_038123|gb|DQ727122|	1	1.13962e-05	0	0	1	1	1.39614e-05	0	0	1	0	0	0	0	0	UCAGUGGUUGAUAUUUGUGCUAAGAUGCAGC	31
mmu_piR_032706|gb|DQ719194|	1	1.13962e-05	0	0	1	1	1.39614e-05	0	0	1	0	0	0	0	0	UUCUCUGCCUGCUAACCUUCUGCCUAGAC	29
mmu_piR_037998|gb|DQ726947|	1	1.13962e-05	0	0	1	1	1.39614e-05	0	0	1	0	0	0	0	0	UGAAAAGGCCACAGAUGACUACCACUA	27
mmu_piR_003476|gb|DQ549975|	1	1.13962e-05	0	0	1	1	1.39614e-05	0	0	1	0	0	0	0	0	UGCCAGGUGUAUGUUUCUGAUGUAGGUCA	29
mmu_piR_009769|gb|DQ685444|	1	1.13962e-05	0	0	1	1	1.39614e-05	0	0	1	0	0	0	0	0	UGAACACAGAUUCUAAAUCUUCUAAGGUAUC	31
mmu_piR_028896|gb|DQ713745|	1	1.13962e-05	0	0	1	1	1.39614e-05	0	0	1	0	0	0	0	0	UUCAUCGUCACCACCGGCCUGGUAUUAGGAU	31
mmu_piR_002552|gb|DQ546867|	1	1.13962e-05	0	0	1	1	1.39614e-05	0	0	1	0	0	0	0	0	UGACUUUGAGGUGCUUAGGCAAUUGUUCA	29
mmu_piR_025170|gb|DQ708367|	1	1.13962e-05	0	0	1	1	1.39614e-05	0	0	1	0	0	0	0	0	UGAAUAUAUUUCUCAUAUUCUCAAAGGUCUC	31
mmu_piR_031943|gb|DQ718075|	1	1.13962e-05	0	0	1	1	1.39614e-05	0	0	1	0	0	0	0	0	UGGUCUCGAAGCCGACACUAACCGGCCAGGU	31
mmu_piR_000374|gb|DQ540429|	1	1.13962e-05	0	0	1	1	1.39614e-05	0	0	1	0	0	0	0	0	CAAUGCCUUUGUGGGUGCUUCUAGAGGUCU	30
mmu_piR_034487|gb|DQ721852|	1	1.13962e-05	0	0	1	1	1.39614e-05	0	0	1	0	0	0	0	0	UGCAGAGUAAUGAUCUUGGGGAUGG	25
mmu_piR_005279|gb|DQ555698|	1	1.13962e-05	0	0	1	1	1.39614e-05	0	0	1	0	0	0	0	0	UGGUCAAGUCUUCAGAGCCUCACUCUGGUC	30
mmu_piR_034183|gb|DQ721415|	1	1.13962e-05	0	0	1	1	1.39614e-05	0	0	1	0	0	0	0	0	UAUAAAAUGGGCAAUUUUAGCCAUUGGUGGA	31
mmu_piR_016408|gb|DQ695533|	1	1.13962e-05	0	0	1	1	1.39614e-05	0	0	1	0	0	0	0	0	CAGGUGUUCUGGGGGCUUGCUCCAAUCGC	29
mmu_piR_005104|gb|DQ555082|	1	1.13962e-05	0	0	1	1	1.39614e-05	0	0	1	0	0	0	0	0	UGGGGAUGUGGGUGUCUGAUGAACCUACU	29
mmu_piR_018932|gb|DQ699269|	1	1.13962e-05	0	0	1	1	1.39614e-05	0	0	1	0	0	0	0	0	UCCAUAGAUUUAGCCCUUAGUGAUACUAGC	30
mmu_piR_010568|gb|DQ686726|	1	1.13962e-05	0	0	1	1	1.39614e-05	0	0	1	0	0	0	0	0	UGGGUGAAAAGCUGAUGAUUGACCCUCAGC	30
mmu_piR_036019|gb|DQ724115|	1	1.13962e-05	0	0	1	1	1.39614e-05	0	0	1	0	0	0	0	0	UGAGCUUGUUUUCAUUGAGCCGCAGGU	27
mmu_piR_010854|gb|DQ687152|	1	1.13962e-05	0	0	1	1	1.39614e-05	0	0	1	0	0	0	0	0	GUUUUCUUGUGUGGAAAAUGAACUUUUGC	29
mmu_piR_035173|gb|DQ722862|	1	1.13962e-05	0	0	1	1	1.39614e-05	0	0	1	0	0	0	0	0	UGUAGAAUUAAAACGCACGGAUGCCA	26
mmu_piR_032178|gb|DQ718422|	1	1.13962e-05	0	0	1	1	1.39614e-05	0	0	1	0	0	0	0	0	CCUAGGUUUUUUAUUAUUCCAGGUGGAUAUG	31
mmu_piR_031409|gb|DQ717329|	1	1.13962e-05	0	0	1	1	1.39614e-05	0	0	1	0	0	0	0	0	UGGAGACUGUUUGCCAAGUUCCUCA	25
mmu_piR_024577|gb|DQ707519|	1	1.13962e-05	0	0	1	1	1.39614e-05	0	0	1	0	0	0	0	0	UGAGAAAAUGCCUCAAUAAGAGUUGCUGUA	30
mmu_piR_009565|gb|DQ685125|	1	1.13962e-05	0	0	1	1	1.39614e-05	0	0	1	0	0	0	0	0	UAGGCAAGCUAGGCUCUAAAAAGACCAUGG	30
mmu_piR_034111|gb|DQ721309|	1	1.13962e-05	0	0	1	1	1.39614e-05	0	0	1	0	0	0	0	0	UGGAGCUUAACAUAAAUGCAUGCAUUGAUC	30
mmu_piR_020938|gb|DQ702219|	1	1.13962e-05	0	0	1	1	1.39614e-05	0	0	1	0	0	0	0	0	UCCCAAGGAAGGGCUUCAGAGCUCAUGGU	29
mmu_piR_024235|gb|DQ707038|	1	1.13962e-05	0	0	1	1	1.39614e-05	0	0	1	0	0	0	0	0	UAGGAAAUGCAAGGUCCGGAUGGCACC	27
mmu_piR_008172|gb|DQ566452|	1	1.13962e-05	0	0	1	1	1.39614e-05	0	0	1	0	0	0	0	0	UAGCCUUCUGUAACUAAUAAUGUCCUUCCU	30
mmu_piR_013055|gb|DQ690560|	1	1.13962e-05	0	0	1	1	1.39614e-05	0	0	1	0	0	1	1.39984e-05	0	UCUAAGUUCAAAUUUGUUGCCAGCAUUCGA	30
mmu_piR_038072|gb|DQ727053|	1	1.13962e-05	0	0	1	1	1.39614e-05	0	0	1	0	0	0	0	0	UUGGCUUAUGAGAAUACUAAUGCAGGGU	28
mmu_piR_015928|gb|DQ694829|	1	1.13962e-05	0	0	1	1	1.39614e-05	0	0	1	0	0	0	0	0	UGUUCCUACUUUGCAAUUUAUUGUUC	26
mmu_piR_031332|gb|DQ717215|	1	1.13962e-05	0	0	1	1	1.39614e-05	0	0	1	0	0	0	0	0	UACUUAAUGAUAAGAGUUUAACGAUGUAG	29
mmu_piR_008199|gb|DQ566565|	1	1.13962e-05	0	0	1	1	1.39614e-05	0	0	1	0	0	0	0	0	UAGCUUUCUGUUUUCCAACUCCUUUACUGCC	31
mmu_piR_024760|gb|DQ707782|	1	1.13962e-05	0	0	1	1	1.39614e-05	0	0	1	0	0	0	0	0	CAGAACAGAUUUGCCCAUAUUUGUGCUGCAGC	32
mmu_piR_009130|gb|DQ569466|	1	1.13962e-05	0	0	1	1	1.39614e-05	0	0	1	0	0	0	0	0	UCAGAGCAAUCAUCAAUCUGGAGGAUGCC	29
mmu_piR_030287|gb|DQ715750|	1	1.13962e-05	0	0	1	1	1.39614e-05	0	0	1	0	0	0	0	0	CUGAUGAACGGUUUAGCCCAGUGAC	25
mmu_piR_036808|gb|DQ725223|	1	1.13962e-05	0	0	1	1	1.39614e-05	0	0	1	0	0	0	0	0	ACCAAUCCUACAUCCAAUAGAGGGCU	26
mmu_piR_021360|gb|DQ702799|	1	1.13962e-05	0	0	1	1	1.39614e-05	0	0	1	0	0	0	0	0	CAACAGACUGGCCAUUCUAUACACAAA	27
mmu_piR_014378|gb|DQ692537|	1	1.13962e-05	0	0	1	1	1.39614e-05	0	0	1	0	0	0	0	0	UCCAUCGGGAUCUCGCGCCUUUUCGCG	27
mmu_piR_025405|gb|DQ708712|	1	1.13962e-05	0	0	1	1	1.39614e-05	0	0	1	0	0	0	0	0	UAACUUCUGGAUAGUAAGCUGGUGU	25
mmu_piR_023839|gb|DQ706462|	1	1.13962e-05	0	0	1	1	1.39614e-05	0	0	1	0	0	0	0	0	UCCAGGAAUAUUAUAUCUGCUACAUCCUCC	30
mmu_piR_003634|gb|DQ550443|	1	1.13962e-05	0	0	1	1	1.39614e-05	0	0	1	0	0	0	0	0	UGCCUCGCCUCUGACUUUCUGCCUGCUC	28
mmu_piR_029957|gb|DQ715287|	1	1.13962e-05	0	0	1	1	1.39614e-05	0	0	1	0	0	0	0	0	UAUGUCUGUAUAGCAUAUAUGCCUAGUGCCC	31
mmu_piR_037866|gb|DQ726750|	1	1.13962e-05	0	0	1	1	1.39614e-05	0	0	1	0	0	0	0	0	UAUAAACAGUGUCCUUCGCCUUACAGAAAC	30
mmu_piR_022788|gb|DQ704913|	1	1.13962e-05	0	0	1	1	1.39614e-05	0	0	1	0	0	0	0	0	UGCCAAAACAGAUCGAGCACAGUUACUCA	29
mmu_piR_018818|gb|DQ699115|	1	1.13962e-05	0	0	1	1	1.39614e-05	0	0	1	0	0	0	0	0	UGUGUUAGUCAAGAUGACAAGGGUGAC	27
mmu_piR_005545|gb|DQ556691|	1	1.13962e-05	0	0	1	1	1.39614e-05	0	0	1	0	0	0	0	0	UGUAACUCCACUUCCAGGUGAUACAGUGCCC	31
mmu_piR_030671|gb|DQ716285|	1	1.13962e-05	0	0	1	1	1.39614e-05	0	0	1	0	0	0	0	0	UAGAAUUGUUUGCAGAUAUUGUUCCCAAAA	30
mmu_piR_000367|gb|DQ540413|	1	1.13962e-05	0	0	1	1	1.39614e-05	0	0	1	0	0	0	0	0	CAAGAUUGCAGAGCUGAAGUUACGGG	26
mmu_piR_006359|gb|DQ560969|	1	1.13962e-05	0	0	1	1	1.39614e-05	0	0	1	0	0	0	0	0	UUCAACAGGGAAGUGUACUUUGGAUAUGG	29
mmu_piR_037674|gb|DQ726474|	1	1.13962e-05	0	0	1	1	1.39614e-05	0	0	1	0	0	0	0	0	GAUCUUAUCAUUUAUAAGCCCUAAACAACC	30
mmu_piR_011140|gb|DQ687595|	1	1.13962e-05	0	0	1	1	1.39614e-05	0	0	1	0	0	0	0	0	UAAAAUUUCUGAGGAGUGCAUCGCACAGU	29
mmu_piR_026010|gb|DQ709582|	1	1.13962e-05	0	0	1	1	1.39614e-05	0	0	1	0	0	0	0	0	UAAAAGUUUGCUGAGUUCUGGCAACUCUGUC	31
mmu_piR_017758|gb|DQ697528|	1	1.13962e-05	0	0	1	1	1.39614e-05	0	0	1	0	0	0	0	0	UCCCAAGAGAAGCACUUCAGUGGUGCAGUG	30
mmu_piR_034327|gb|DQ721625|	1	1.13962e-05	0	0	1	1	1.39614e-05	0	0	1	0	0	0	0	0	UGGUACGCCCUGCUCUACGACCCUGU	26
mmu_piR_012595|gb|DQ689837|	1	1.13962e-05	0	0	1	1	1.39614e-05	0	0	1	0	0	0	0	0	CACAGACAUACAGGCAAAA	19
mmu_piR_016052|gb|DQ695007|	1	1.13962e-05	0	0	1	1	1.39614e-05	0	0	1	0	0	0	0	0	UAUAAAUCUUGUGCAUUUUCUUCUUGA	27
mmu_piR_003871|gb|DQ551066|	1	1.13962e-05	0	0	1	1	1.39614e-05	0	0	1	0	0	0	0	0	UGCUCUCAGGAUCUUGCCACUGUUCUC	27
mmu_piR_002452|gb|DQ546594|	1	1.13962e-05	0	0	1	1	1.39614e-05	0	0	1	0	0	0	0	0	UGACCCAAUGCCUUUGUGGGUGCUUCUAGA	30
mmu_piR_016514|gb|DQ695696|	1	1.13962e-05	0	0	1	1	1.39614e-05	0	0	1	0	0	0	0	0	UGAAGAAACUACCCUUCAUGACAAGUGCU	29
mmu_piR_003444|gb|DQ549865|	1	1.13962e-05	0	0	1	1	1.39614e-05	0	0	1	0	0	0	0	0	UGCCACUGUUCUCAGUACCUCUCAGGAUCC	30
mmu_piR_024842|gb|DQ707898|	1	1.13962e-05	0	0	1	1	1.39614e-05	0	0	1	0	0	0	0	0	UGAUACUAUUAUUGUUAUUAUUAACUAGUUU	31
mmu_piR_001388|gb|DQ543274|	1	1.13962e-05	0	0	1	1	1.39614e-05	0	0	1	0	0	0	0	0	UCCUCCUUCAGUGUGUCAAGAAGCUGGGCAC	31
mmu_piR_030955|gb|DQ716691|	44451	0.506573	416	0.00408069	124.139	38098	0.531903	11490	0.125589	4.23528	15510	0.338817	12382	0.173329	1.95476	UUGUGUAGCCCUGGCUGUCCUGGAACUC	28
mmu_piR_004827|gb|DQ554152|	38085	0.434024	641	0.00628779	69.0265	36982	0.516322	11198	0.122397	4.21842	14318	0.312777	11450	0.160282	1.95142	UGGCCUUGAACUCAGAAAUCCACCUGCCUCU	31
mmu_piR_007582|gb|DQ564431|	37604	0.428543	5475	0.0537062	7.9794	48455	0.676501	20284	0.221709	3.0513	18169	0.396903	19275	0.26982	1.47099	UACAGAGUGAGUUCCAGGACAGCCAGGGC	29
mmu_piR_004114|gb|DQ551739|	36461	0.415517	873	0.00856356	48.5215	45446	0.634491	14556	0.159101	3.98799	14701	0.321144	12767	0.178718	1.79693	UGGAACUCACUCUGUAGACCAGGCUGGC	28
mmu_piR_026493|gb|DQ710312|	31004	0.353328	305	0.00299185	118.097	24462	0.341525	7422	0.0811243	4.20989	10077	0.220133	8024	0.112323	1.95981	UGGCCUCGAACUCAGAGAUCCGCCUGCCU	29
mmu_piR_009084|gb|DQ569324|	29012	0.330627	830	0.00814176	40.6088	30076	0.419904	9677	0.105772	3.9699	10619	0.231973	8455	0.118357	1.95994	UCACUCUGUAGACCAGGCUGGCCUCGAAC	29
mmu_piR_004115|gb|DQ551740|	27660	0.315219	881	0.00864203	36.4751	31634	0.441656	12349	0.134978	3.27207	11083	0.242109	9499	0.132971	1.82076	UGGAACUCACUUUGUAGACCAGGCUGGCCU	30
mmu_piR_009108|gb|DQ569391|	26821	0.305658	929	0.00911288	33.5413	26673	0.372393	10315	0.112745	3.30295	10382	0.226795	8779	0.122892	1.84548	UCACUUUGUAGACCAGGCUGGCCUCGAACU	30
mmu_piR_000442|gb|DQ540587|	25017	0.285099	2357	0.0231206	12.3309	22443	0.313336	7856	0.085868	3.64905	8998	0.196562	8000	0.111988	1.75521	CAGAGUGAGUUCCAGGACAGCCAGGGC	27
mmu_piR_007583|gb|DQ564432|	24204	0.275834	209	0.00205015	134.543	23135	0.322998	5571	0.0608924	5.3044	8464	0.184897	6395	0.08952	2.06542	UACAGAGUGAGUUCCAGGACAGCCAGGU	28
mmu_piR_009083|gb|DQ569323|	23835	0.271629	383	0.00375698	72.2997	21501	0.300185	5402	0.0590452	5.08398	7714	0.168513	5607	0.0784893	2.14695	UCACUCUGUAGACCAGGCUGGCCUCGAA	28
mmu_piR_007586|gb|DQ564435|	22872	0.260654	177	0.00173625	150.124	21315	0.297588	5279	0.0577008	5.15743	8171	0.178496	6290	0.0880502	2.02721	UACAGAGUGAGUUCCAGGAGAGCCAGGGC	29
mmu_piR_009082|gb|DQ569322|	20758	0.236562	196	0.00192263	123.041	19579	0.273351	4799	0.0524543	5.21122	6656	0.145401	4974	0.0696282	2.08824	UCACUCUGUAGACCAGGCUGGCCUCGA	27
mmu_piR_007491|gb|DQ564084|	19801	0.225656	229	0.00224634	100.455	17852	0.249239	7011	0.076632	3.25242	7599	0.166001	6594	0.0923057	1.79838	UACAAAGUGAGUUCCAGGACAGCCAGGC	28
mmu_piR_014142|gb|DQ692198|	19785	0.225474	148	0.00145178	155.308	16640	0.232318	4000	0.043721	5.31365	6368	0.139109	4739	0.0663386	2.09696	UACAGAGUGAGUUCCAGGACAGCCAUA	27
mmu_piR_009107|gb|DQ569390|	19784	0.225463	468	0.00459077	49.1121	15894	0.221903	5933	0.0648492	3.42183	6590	0.143959	5546	0.0776353	1.8543	UCACUUUGUAGACCAGGCUGGCCUCGAAC	29
mmu_piR_007584|gb|DQ564433|	19612	0.223502	134	0.00131445	170.035	16480	0.230084	3830	0.0418628	5.49615	6079	0.132796	4578	0.0640849	2.07219	UACAGAGUGAGUUCCAGGACAGCCAGUU	28
mmu_piR_007587|gb|DQ564436|	18795	0.214192	125	0.00122617	174.684	15546	0.217044	3785	0.041371	5.2463	6024	0.131595	4525	0.0633429	2.07749	UACAGAGUGAGUUCCAGGAUAGCCAGGU	28
mmu_piR_007585|gb|DQ564434|	18176	0.207137	128	0.0012556	164.971	14834	0.207104	3698	0.0404201	5.12379	5673	0.123927	4317	0.0604313	2.05071	UACAGAGUGAGUUCCAGGAGAGCCAGGG	28
mmu_piR_004116|gb|DQ551741|	17943	0.204482	269	0.00263871	77.4931	14800	0.206629	5131	0.0560831	3.68434	5993	0.130917	4894	0.0685084	1.91097	UGGAACUCACUUUGUAGACCAGGCUGGCCUCC	32
mmu_piR_009110|gb|DQ569393|	15927	0.181507	239	0.00234443	77.4206	12291	0.1716	4673	0.051077	3.35963	5323	0.116281	4498	0.062965	1.84676	UCACUUUGUAGACCAGGCUGGCCUUAGA	28
mmu_piR_009109|gb|DQ569392|	15551	0.177222	176	0.00172644	102.652	12048	0.168207	4411	0.0482133	3.48881	5227	0.114184	4333	0.0606552	1.88251	UCACUUUGUAGACCAGGCUGGCCUCGGUA	29
mmu_piR_007581|gb|DQ564430|	15281	0.174145	84	0.000823985	211.345	13157	0.183691	2824	0.030867	5.95103	5212	0.113856	3865	0.054104	2.1044	UACAGAGUGAGUCCCAGGACAGCCAGGGU	29
mmu_piR_004792|gb|DQ554083|	14703	0.167558	84	0.000823985	203.351	12447	0.173778	2681	0.029304	5.93018	4875	0.106495	3661	0.0512483	2.07801	UGGCCUCAAACUCAGAGAUGCACCUGCCUUU	31
mmu_piR_000934|gb|DQ541776|	14297	0.162932	151	0.00148121	109.999	10944	0.152794	4221	0.0461366	3.31177	4875	0.106495	4182	0.0585415	1.81913	GGCUGGCCUUGAACUCAGAAAUCCGCGUG	29
mmu_piR_017880|gb|DQ697695|	13968	0.159182	158	0.00154988	102.706	10681	0.149122	4086	0.044661	3.33898	5068	0.110711	4115	0.0576036	1.92194	UGAAAUAGAAGUCUUGGAACUCACUUUGU	29
mmu_piR_004828|gb|DQ554153|	13891	0.158305	147	0.00144197	109.783	10526	0.146958	4155	0.0454152	3.23588	4667	0.101951	4042	0.0565817	1.80183	UGGCCUUGAACUCAGAAAUCCGCGUGCUC	29
mmu_piR_010306|gb|DQ686294|	13382	0.152504	134	0.00131445	116.021	10317	0.14404	4009	0.0438194	3.28713	4907	0.107194	4062	0.0568617	1.88517	UGGAGCCUGAAAUAGAAGUCUUGGAACUC	29
mmu_piR_004498|gb|DQ553167|	12914	0.147171	141	0.00138312	106.405	9902	0.138246	3873	0.0423328	3.26569	4523	0.0988052	3987	0.0558118	1.77033	UGGACUCACUUUGUAGACCAGGCUGGCCUCC	31
mmu_piR_007490|gb|DQ564082|	11546	0.131581	131	0.00128502	102.395	9576	0.133695	1745	0.0190733	7.00953	4194	0.0916181	2228	0.0311885	2.93756	UACAAAGUGACUUCCAGGACAGCCAGAGC	29
mmu_piR_001526|gb|DQ543602|	11046	0.125882	241	0.00236405	53.2486	9974	0.139251	2258	0.0246805	5.64216	3304	0.072176	2096	0.0293407	2.45993	UCGAACUCAGAAAUCCGCCUGCCUCUG	27
mmu_piR_006649|gb|DQ561659|	10629	0.12113	219	0.00214825	56.3856	9504	0.132689	2227	0.0243417	5.45113	3304	0.072176	2334	0.0326724	2.20909	UUGAACUCAGAAAUCUGCCUGCCUCUGCCUC	31
mmu_piR_001530|gb|DQ543606|	10117	0.115295	230	0.00225615	51.1027	8607	0.120166	2011	0.0219807	5.46688	2767	0.0604453	1828	0.0255891	2.36214	UCGAACUCAGAAAUCCGCCUGCCUCUGCCUU	31
mmu_piR_001528|gb|DQ543604|	9917	0.113016	201	0.00197168	57.3198	8783	0.122623	1811	0.0197947	6.19476	2839	0.0620181	1699	0.0237834	2.60763	UCGAACUCAGAAAUCCGCCUGCCUCUGCCU	30
mmu_piR_001522|gb|DQ543598|	9695	0.110486	175	0.00171664	64.3621	8175	0.114135	1764	0.019281	5.91956	2827	0.061756	1760	0.0246373	2.50661	UCGAACUCAGAAAUCCACCUGCCUCUGCC	29
mmu_piR_006647|gb|DQ561657|	9339	0.106429	205	0.00201092	52.9257	8479	0.118379	2128	0.0232596	5.08948	2936	0.0641371	2148	0.0300686	2.13302	UUGAACUCAGAAAUCCACCUGCCUCUGCCUC	31
mmu_piR_016304|gb|DQ695379|	7383	0.0841382	114	0.00111827	75.2399	5354	0.0747495	1412	0.0154335	4.84333	1806	0.0394522	1456	0.0203817	1.93566	UCGAACUCAGAAAUCCACUUGCCUCUG	27
mmu_piR_006648|gb|DQ561658|	7057	0.080423	88	0.000863222	93.166	5664	0.0790776	1344	0.0146903	5.38299	1956	0.0427289	1331	0.0186319	2.29332	UUGAACUCAGAAAUCUGCCUGCCUCUGCC	29
mmu_piR_001535|gb|DQ543612|	6765	0.0770953	96	0.000941697	81.8685	4733	0.0660795	1212	0.0132475	4.98809	1540	0.0336414	1041	0.0145724	2.30857	UCGAACUCAGAAAUCUGCCUGCUCUGCCU	29
mmu_piR_001531|gb|DQ543607|	6755	0.0769814	97	0.000951507	80.9047	4680	0.0653395	1226	0.0134005	4.87591	1510	0.032986	1052	0.0147264	2.23993	UCGAACUCAGAAAUCCGCUGCCUCUGCCU	29
mmu_piR_009080|gb|DQ569320|	6727	0.0766623	295	0.00289376	26.4923	6249	0.087245	1521	0.0166249	5.24785	2218	0.0484523	1287	0.018016	2.68941	UCACUCUGUAAACCAGGCUGGCCUCGAAC	29
mmu_piR_001536|gb|DQ543615|	6375	0.0726508	92	0.00090246	80.5031	4343	0.0606345	1136	0.0124168	4.88328	1409	0.0307797	955	0.0133685	2.3024	UCGAACUCAGAAUCCGCCUGCCUCUGCCU	29
mmu_piR_021829|gb|DQ703493|	5970	0.0680353	456	0.00447306	15.21	6495	0.0906795	1820	0.019893	4.55835	2156	0.0470979	1325	0.0185479	2.53925	UGAGUUCGAGGCCAGCCUGGUCUAUA	26
mmu_piR_001818|gb|DQ544491|	5891	0.067135	292	0.00286433	23.4383	5406	0.0754755	1476	0.016133	4.67832	2032	0.0443891	1739	0.0243433	1.82347	UCUGAGUUCAAGGUCAGCCUGGUCUACAA	29
mmu_piR_009111|gb|DQ569394|	5737	0.06538	231	0.00226596	28.8531	5199	0.0725855	1312	0.0143405	5.06158	1808	0.0394959	1071	0.0149923	2.6344	UCACUUUGUAGACCAGGUUGGCCUCGAAC	29
mmu_piR_006955|gb|DQ562379|	5695	0.0649014	286	0.00280547	23.1338	6387	0.0891717	1390	0.015193	5.86924	2259	0.049348	3199	0.044781	1.10198	UUGUGAGCCACCAUGUGGUUGCUGG	25
mmu_piR_001552|gb|DQ543652|	5182	0.0590551	73	0.000716082	82.4698	3571	0.0498563	750	0.00819769	6.08175	1214	0.0265199	787	0.0110168	2.40723	UCGACUCAGAAAUCUGCCUGCCUCUGCCUC	30
mmu_piR_006678|gb|DQ561728|	4993	0.0569013	61	0.00059837	95.0937	3631	0.050694	768	0.00839443	6.039	1231	0.0268913	807	0.0112967	2.38044	UUGACUCAGAAAUCUGCCUGCCUCUGCCU	29
mmu_piR_004117|gb|DQ551742|	4424	0.0504168	131	0.00128502	39.2341	3359	0.0468965	755	0.00825234	5.68281	1205	0.0263233	739	0.0103448	2.54458	UGGAACUCAGAAAUCCGCCUGCCUCUGCUU	30
mmu_piR_014859|gb|DQ693253|	4391	0.0500407	243	0.00238367	20.9931	4720	0.065898	1400	0.0153023	4.3064	1682	0.0367434	1466	0.0205217	1.79046	CUGGCUGUCCUGGAACUCACUCUGUAA	27
mmu_piR_001538|gb|DQ543617|	4282	0.0487985	83	0.000814176	59.9361	2898	0.0404602	810	0.0088535	4.56997	903	0.0197261	663	0.00928097	2.12543	UCGAACUCAGAAUUCCGCCUACCUCUGCCUC	31
mmu_piR_004113|gb|DQ551738|	3727	0.0424737	179	0.00175587	24.1895	3255	0.0454445	862	0.00942187	4.82329	1282	0.0280054	714	0.00999489	2.80197	UGGAACUCACUCCGUAGACCAGGCUGGCCUC	31
mmu_piR_001539|gb|DQ543620|	3671	0.0418355	39	0.000382564	109.355	2422	0.0338146	685	0.00748722	4.51631	725	0.0158377	551	0.00771314	2.05334	UCGAACUCGGAAAUCCACUUGCCUCUGCCU	30
mmu_piR_009078|gb|DQ569314|	3195	0.0364109	247	0.00242291	15.0278	2755	0.0384637	812	0.00887536	4.33377	1124	0.0245538	714	0.00999489	2.45664	UCACUCGGUAGACCAGGCUGGCCUCGAAC	29
mmu_piR_028055|gb|DQ712545|	2610	0.0297441	28	0.000274662	108.294	2774	0.038729	560	0.00612094	6.3273	1230	0.0268694	786	0.0110028	2.44206	CCUGAGUUCGAGGCUAGCCUGG	22
mmu_piR_001551|gb|DQ543650|	2377	0.0270888	64	0.000627798	43.1489	1749	0.0244185	388	0.00424094	5.75782	650	0.0141993	373	0.00522142	2.71943	UCGACUCAGAAAUCCGCCUGCCUCUGCCUC	30
mmu_piR_000192|gb|DQ539991|	2140	0.0243879	16	0.00015695	155.387	3322	0.0463799	625	0.0068314	6.78922	1018	0.0222383	647	0.00905699	2.45537	ACAGAGUGAGUUCCAGGACAGCCAGGU	27
mmu_piR_002886|gb|DQ547930|	2055	0.0234192	214	0.0020992	11.1563	1962	0.0273923	552	0.0060335	4.54004	840	0.0183498	492	0.00688723	2.66433	UGAGUUCGAGGCCAGCCUGAUCUACAGU	28
mmu_piR_015680|gb|DQ694456|	1977	0.0225303	101	0.000990744	22.7408	1698	0.0237065	429	0.00468908	5.05569	629	0.0137405	423	0.00592134	2.32051	GCCUGGUCUAUAAAGUGAGUUUCAGGACAGC	31
mmu_piR_028949|gb|DQ713831|	1065	0.012137	67	0.000657226	18.4669	797	0.0111273	168	0.00183628	6.05967	314	0.00685935	235	0.00328963	2.08514	GACCUUCGGAAGAACAGUCGGGUGCUCU	28
mmu_piR_008990|gb|DQ569047|	934	0.0106441	73	0.000716082	14.8643	1242	0.0173401	261	0.00285279	6.07829	394	0.00860695	430	0.00601933	1.42989	UCAAUUCCCAGGAACCACAUGGUGGCUCACA	31
mmu_piR_025212|gb|DQ708438|	743	0.00846738	67	0.000657226	12.8835	683	0.00953566	159	0.00173791	5.48686	294	0.00642244	155	0.00216976	2.95998	UAUCUUCAGACACACCAGAAGAGGGCAUCAG	31
mmu_piR_018175|gb|DQ698134|	675	0.00769244	61	0.00059837	12.8557	642	0.00896324	210	0.00229535	3.90495	255	0.00557049	205	0.00286968	1.94115	UCAGAGAUCUGCCUGCCCCUGCC	23
mmu_piR_019637|gb|DQ700301|	638	0.00727078	63	0.000617989	11.7652	883	0.0123279	247	0.00269977	4.56629	283	0.00618215	357	0.00499744	1.23706	UCUUCUGAAGGUCCUGAGUUCAAAUCCC	28
mmu_piR_004957|gb|DQ554594|	636	0.00724799	50	0.000490467	14.7777	829	0.011574	219	0.00239372	4.83516	321	0.00701226	431	0.00603333	1.16225	UGGGAAUUGAACUCAGGACCUCUGGAAGA	29
mmu_piR_031405|gb|DQ717321|	632	0.0072024	94	0.000922078	7.81105	294	0.00410466	109	0.0011914	3.44525	81	0.00176945	91	0.00127386	1.38905	UUGGAAAUGUAAAUGAGG	18
mmu_piR_032382|gb|DQ718721|	604	0.00688331	57	0.000559133	12.3107	501	0.00699468	191	0.00208768	3.35046	245	0.00535204	188	0.00263171	2.03368	UGAUUUUCAAGACAGGGUUUCUCUGU	26
mmu_piR_001817|gb|DQ544489|	406	0.00462686	77	0.00075532	6.1257	421	0.00587776	94	0.00102744	5.72077	169	0.00369181	94	0.00131585	2.80564	UCUGAGUGCUGGGAUUAAAGGCGUGUGCC	29
mmu_piR_000354|gb|DQ540391|	313	0.00356701	37	0.000362946	9.82795	254	0.0035462	40	0.00043721	8.11099	78	0.00170391	42	0.000587934	2.89814	CAACAGGAUCCUUCUGCACACGUUUAUUGG	30
mmu_piR_003624|gb|DQ550424|	284	0.00323652	63	0.000617989	5.23719	233	0.00325301	89	0.000972792	3.344	98	0.00214081	71	0.000993889	2.15398	UGCCUCCCAAGUGCUGGAAUUAAAGGUGUU	30
mmu_piR_018049|gb|DQ697930|	255	0.00290603	40	0.000392374	7.40628	227	0.00316925	87	0.000950931	3.33278	104	0.00227189	69	0.000965892	2.35211	CACAGAGAAACCCUGUCUCGGGGGGGAA	28
mmu_piR_035668|gb|DQ723583|	220	0.00250717	21	0.000205996	12.1709	274	0.00382543	44	0.000480931	7.95423	89	0.00194421	50	0.000699922	2.77775	UUCAAUUCCUAGCAAACACAUGAUGGUUCA	30
mmu_piR_017608|gb|DQ697309|	209	0.00238181	21	0.000205996	11.5624	271	0.00378355	43	0.000470001	8.05009	86	0.00187867	45	0.00062993	2.98236	UCAAUUCCUAGCAAACACAUGAUGGUU	27
mmu_piR_035250|gb|DQ722975|	204	0.00232483	18	0.000176568	13.1667	236	0.0032949	30	0.000327907	10.0483	73	0.00159469	40	0.000559938	2.84798	UGGGAUUAAAGGCAUGUGCCACCACCA	27
mmu_piR_014973|gb|DQ693415|	198	0.00225645	13	0.000127521	17.6947	210	0.0029319	32	0.000349768	8.38242	69	0.00150731	38	0.000531941	2.8336	UGGGAUUAAAGGCAUGUGCCACCACCACCCAG	32
mmu_piR_005028|gb|DQ554872|	197	0.00224505	19	0.000186378	12.0457	205	0.00286209	35	0.000382559	7.48145	66	0.00144177	45	0.00062993	2.28878	UGGGAUUAAAGGCAUGUGCCACCACCACC	29
mmu_piR_024226|gb|DQ707027|	193	0.00219947	15	0.00014714	14.9481	152	0.00212214	58	0.000633954	3.34746	62	0.00135439	37	0.000517942	2.61495	UCCAGAGGUCCUAAGUUCAAUUCCCAGC	28
mmu_piR_004956|gb|DQ554593|	176	0.00200573	20	0.000196187	10.2236	119	0.00166141	46	0.000502791	3.30437	44	0.000961182	28	0.000391956	2.45227	UGGGAAUUGAACUCAGGACCUCCGGAAGA	29
mmu_piR_019885|gb|DQ700677|	174	0.00198294	13	0.000127521	15.5498	120	0.00167537	32	0.000349768	4.78995	49	0.00107041	30	0.000419953	2.54887	CCUGAGGUCCUGAGUUCAAUUCCCAG	26
mmu_piR_004374|gb|DQ552696|	119	0.00135615	45	0.000441421	3.07224	183	0.00255494	73	0.000797908	3.20205	61	0.00133255	59	0.000825908	1.61343	UAACAACUCACCUGCCGAAUCAACUAGCCC	30
mmu_piR_030861|gb|DQ716553|	93	0.00105985	10	9.80935e-05	10.8045	93	0.00129841	17	0.000185814	6.9877	33	0.000720887	30	0.000419953	1.71659	UGGGAUUAAAGGCAUGUGCCACAAUGCCAGG	31
mmu_piR_020705|gb|DQ701888|	82	0.000934489	8	7.84748e-05	11.9081	72	0.00100522	12	0.000131163	7.66392	22	0.000480591	14	0.000195978	2.45227	UGGGAUUAAAGCUGUGUCCACCACGGCCUG	30
mmu_piR_016688|gb|DQ695956|	82	0.000934489	12	0.000117712	7.93876	65	0.000907493	23	0.000251396	3.60982	24	0.000524281	15	0.000209977	2.49686	UAGAUGUUUGUGAGCCACCAUGUGGU	26
mmu_piR_025925|gb|DQ709456|	82	0.000934489	10	9.80935e-05	9.52652	54	0.000753917	13	0.000142093	5.30579	26	0.000567971	14	0.000195978	2.89814	AGAACAUUGACUGCUCCUCCAGAGGUCC	28
mmu_piR_005032|gb|DQ554876|	81	0.000923093	9	8.82841e-05	10.4559	77	0.00107503	11	0.000120233	8.94125	26	0.000567971	15	0.000209977	2.70493	UGGGAUUAAAGGUGCAAACUACCACGC	27
mmu_piR_035759|gb|DQ723725|	59	0.000672376	5	4.90467e-05	13.7089	70	0.0009773	13	0.000142093	6.87788	24	0.000524281	21	0.000293967	1.78347	UGGGAUUAAAGGCAUGUGCCACCACCACCCA	31
mmu_piR_001489|gb|DQ543508|	56	0.000638187	7	6.86654e-05	9.29416	60	0.000837686	6	6.55815e-05	12.7732	16	0.000349521	28	0.000391956	0.891734	UCCUUCUUCUUGAGCUUCAUGUGGUCUGU	29
mmu_piR_021375|gb|DQ702826|	35	0.000398867	7	6.86654e-05	5.80885	32	0.000446766	12	0.000131163	3.40619	14	0.000305831	9	0.000125986	2.4275	UGGGAUUAAUCAUGUCACAAGGACCUCACC	30
mmu_piR_026331|gb|DQ710072|	33	0.000376075	6	5.88561e-05	6.38974	32	0.000446766	12	0.000131163	3.40619	11	0.000240296	13	0.00018198	1.32045	UAGGAUUAAAGGCAUGUGCCACCACGCCAGG	31
mmu_piR_031156|gb|DQ716970|	17	0.000193735	1	9.80935e-06	19.7501	15	0.000209421	1	1.09302e-05	19.1598	1	2.18451e-05	1	1.39984e-05	1.56053	CCAGAGCUCUGGGGACGACUCAUAUCCCACG	31
mmu_piR_009546|gb|DQ685099|	17	0.000193735	4	3.92374e-05	4.93752	15	0.000209421	1	1.09302e-05	19.1598	4	8.73802e-05	5	6.99922e-05	1.24843	UGCACACGUUUACUGGGAAAGCUUGAUUGC	30
mmu_piR_001918|gb|DQ544715|	15	0.000170943	1	9.80935e-06	17.4266	10	0.000139614	2	2.18605e-05	6.3866	4	8.73802e-05	5	6.99922e-05	1.24843	UCUUACACGGAAGGUGCGCAGAUAUCUUG	29
mmu_piR_019219|gb|DQ699683|	14	0.000159547	2	1.96187e-05	8.13239	9	0.000125653	1	1.09302e-05	11.4959	3	6.55352e-05	4	5.59938e-05	1.1704	UGGAGUUACAGAUGGUUGUGAGCCAUCAUGU	31
mmu_piR_031310|gb|DQ717187|	9	0.000102566	1	9.80935e-06	10.4559	12	0.000167537	2	2.18605e-05	7.66392	4	8.73802e-05	3	4.19953e-05	2.08071	UGGGAUUAAAGGCAUGGAACAACACACUC	29
mmu_piR_013265|gb|DQ690856|	8	9.11696e-05	0	0	8	5	6.98072e-05	0	0	5	1	2.18451e-05	1	1.39984e-05	1.56053	UCCACACGGGCGUCAAACUCUACAAAUGCA	30
mmu_piR_005367|gb|DQ555925|	4	4.55848e-05	0	0	4	9	0.000125653	1	1.09302e-05	11.4959	1	2.18451e-05	1	1.39984e-05	1.56053	UGGUGAUCCUAGUUCUUUACUGAAAAUGUC	30
mmu_piR_028464|gb|DQ713128|	4	4.55848e-05	0	0	4	4	5.58457e-05	0	0	4	1	2.18451e-05	1	1.39984e-05	1.56053	UACAAAGUGAGUGUGAGACUAGCCUGGGU	29
mmu_piR_020850|gb|DQ702094|	4	4.55848e-05	0	0	4	12	0.000167537	0	0	12	1	2.18451e-05	5	6.99922e-05	0.312107	UGGGAUUAAAGGUGUGUGACACUGCUUGG	29
mmu_piR_005408|gb|DQ556066|	4	4.55848e-05	0	0	4	2	2.79229e-05	0	0	2	2	4.36901e-05	3	4.19953e-05	1.04036	UGGUGUCAGCAGUAUUAACUUGAUUGGCCA	30
mmu_piR_028842|gb|DQ713672|	3	3.41886e-05	0	0	3	5	6.98072e-05	0	0	5	1	2.18451e-05	1	1.39984e-05	1.56053	UGGAAGUACAGUUGCUGUUCUACUCUUCGC	30
mmu_piR_019821|gb|DQ700572|	3	3.41886e-05	0	0	3	4	5.58457e-05	0	0	4	1	2.18451e-05	1	1.39984e-05	1.56053	GAGUGUAGAUUCUUUACCCAGGAUGU	26
mmu_piR_016686|gb|DQ695954|	2	2.27924e-05	0	0	2	12	0.000167537	0	0	12	1	2.18451e-05	1	1.39984e-05	1.56053	UGGUGACUGCUCUGUUUCUGCAGACCA	27
mmu_piR_000664|gb|DQ541161|	2	2.27924e-05	0	0	2	6	8.37686e-05	0	0	6	1	2.18451e-05	1	1.39984e-05	1.56053	CUCCUGCCAUCUGAUUAUCUCAAGUGC	27
mmu_piR_021737|gb|DQ703357|	2	2.27924e-05	0	0	2	3	4.18843e-05	0	0	3	1	2.18451e-05	1	1.39984e-05	1.56053	UGAGAUUAAAGGCCAAAGUAUCUUAAAAAAC	31
mmu_piR_003159|gb|DQ548950|	2	2.27924e-05	0	0	2	3	4.18843e-05	0	0	3	1	2.18451e-05	1	1.39984e-05	1.56053	UGCAAUAGUGUCUGCAUUUGGUGGUUGAUU	30
mmu_piR_025120|gb|DQ708297|	2	2.27924e-05	0	0	2	10	0.000139614	0	0	10	1	2.18451e-05	3	4.19953e-05	0.520178	GUGUGUACUACCAAUCCCACCAAGGCU	27
mmu_piR_036274|gb|DQ724464|	6	6.83772e-05	0	0	6	0	0	0	0	0	3	6.55352e-05	0	0	3	AGAAAUUUCAAGACUGUACUACCUUGUAGA	30
mmu_piR_015275|gb|DQ693847|	6	6.83772e-05	0	0	6	0	0	0	0	0	3	6.55352e-05	0	0	3	UACUACCUUGUAGAGCUGUAAAGUGUCCC	29
mmu_piR_026504|gb|DQ710328|	4	4.55848e-05	0	0	4	0	0	0	0	0	1	2.18451e-05	0	0	1	UUGAUAGUAACAACCUUCCCACCC	24
mmu_piR_000188|gb|DQ539984|	4	4.55848e-05	0	0	4	0	0	1	1.09302e-05	0	2	4.36901e-05	0	0	2	ACACCUUCUAAUAAUGCCACUCCCUGGGCU	30
mmu_piR_034227|gb|DQ721480|	3	3.41886e-05	0	0	3	0	0	0	0	0	1	2.18451e-05	0	0	1	UACACUUCUUGGUGAUAAUGGACUGA	26
mmu_piR_017750|gb|DQ697520|	3	3.41886e-05	0	0	3	0	0	2	2.18605e-05	0	1	2.18451e-05	0	0	1	UGGAGCCUGAAACGGGGUCUGUCCCAGAAG	30
mmu_piR_011802|gb|DQ688599|	3	3.41886e-05	0	0	3	0	0	0	0	0	1	2.18451e-05	0	0	1	UGAAAAGCUUUUUAGAAGGUGCCACCUGC	29
mmu_piR_034085|gb|DQ721273|	3	3.41886e-05	0	0	3	0	0	0	0	0	1	2.18451e-05	0	0	1	GCUGUUCAGUUUUUAUUGUGCUUGGUGUA	29
mmu_piR_011677|gb|DQ688414|	3	3.41886e-05	0	0	3	0	0	0	0	0	1	2.18451e-05	0	0	1	UAGUUACUCCUCAAAUGUUACAAUGUGUCGC	31
mmu_piR_017344|gb|DQ696911|	3	3.41886e-05	0	0	3	0	0	0	0	0	1	2.18451e-05	0	0	1	GACUAGACCUUUCAUUUCAAGGCUCUCAGG	30
mmu_piR_004258|gb|DQ552298|	2	2.27924e-05	0	0	2	0	0	0	0	0	1	2.18451e-05	0	0	1	UAAACAGUGCUGACCUGACUCUUCGAGGU	29
mmu_piR_029618|gb|DQ714798|	2	2.27924e-05	0	0	2	0	0	0	0	0	1	2.18451e-05	0	0	1	UAGUUUAUUCAGAACAUUGCUUGGCUAC	28
mmu_piR_019379|gb|DQ699921|	2	2.27924e-05	0	0	2	0	0	0	0	0	1	2.18451e-05	0	0	1	UGAGAAACAGUGUCUUUUCCUCUACAAGCA	30
mmu_piR_033090|gb|DQ719805|	2	2.27924e-05	0	0	2	0	0	0	0	0	1	2.18451e-05	0	0	1	UCAUACAAGCACUUUGUCUGUCAAGCCACUC	31
mmu_piR_020672|gb|DQ701842|	2	2.27924e-05	0	0	2	0	0	0	0	0	1	2.18451e-05	0	0	1	UAGGAAAGGGCCUUAAGUAAAGUGAC	26
mmu_piR_015039|gb|DQ693517|	2	2.27924e-05	0	0	2	0	0	0	0	0	1	2.18451e-05	0	0	1	UGAAGAAUCCUUUUGGAAACGUUGGC	26
mmu_piR_035924|gb|DQ723969|	2	2.27924e-05	0	0	2	0	0	0	0	0	1	2.18451e-05	0	0	1	UGCUCUCGAGUGCCUUCAAAAAAGCCC	27
mmu_piR_011328|gb|DQ687887|	2	2.27924e-05	0	0	2	0	0	0	0	0	1	2.18451e-05	0	0	1	UUAAGAUCCAAAUAGGACCAGCCACCACU	29
mmu_piR_031713|gb|DQ717763|	2	2.27924e-05	0	0	2	0	0	0	0	0	1	2.18451e-05	0	0	1	UUGGCUAAUGGGAACUGCCCAAUUAGA	27
mmu_piR_037479|gb|DQ726195|	2	2.27924e-05	0	0	2	0	0	0	0	0	1	2.18451e-05	0	0	1	UCCCACUCAUAGUAGAUUUAUUUUAAGUAG	30
mmu_piR_013530|gb|DQ691277|	2	2.27924e-05	0	0	2	0	0	0	0	0	1	2.18451e-05	0	0	1	UUAAUUGACAGGUGAUGAAUCCAUACAACA	30
mmu_piR_031799|gb|DQ717873|	2	2.27924e-05	0	0	2	0	0	0	0	0	1	2.18451e-05	0	0	1	UACCUAUAUAAUCAAAAUCAGGCUUUCUGCC	31
mmu_piR_023212|gb|DQ705513|	2	2.27924e-05	0	0	2	0	0	0	0	0	1	2.18451e-05	0	0	1	UGUUGUUUUUAAAAUUGGAAUAACUAGGGG	30
mmu_piR_033036|gb|DQ719704|	2	2.27924e-05	0	0	2	0	0	0	0	0	1	2.18451e-05	0	0	1	UAGAAAAUUUUUCUUUUGGCAGCUACA	27
mmu_piR_033761|gb|DQ720806|	2	2.27924e-05	0	0	2	0	0	0	0	0	1	2.18451e-05	0	0	1	UAGGCUUUUUAAUUGACAGGUGAUGAAUCC	30
mmu_piR_024433|gb|DQ707308|	2	2.27924e-05	0	0	2	0	0	0	0	0	1	2.18451e-05	0	0	1	AACACUCAAGAUAUUCUCUCUACAAUGUAU	30
mmu_piR_022217|gb|DQ704093|	6	6.83772e-05	0	0	6	0	0	0	0	0	0	0	0	0	0	UCCAAUCUCGCGGGACCUAAGACUGC	26
mmu_piR_010289|gb|DQ686268|	5	5.6981e-05	0	0	5	0	0	0	0	0	0	0	1	1.39984e-05	0	UGGGAUUAAAGAGGUGCCACACUGUACC	28
mmu_piR_036328|gb|DQ724548|	5	5.6981e-05	0	0	5	0	0	1	1.09302e-05	0	0	0	0	0	0	UGGCUAAGAGAAUUGGCUGUUCUUCCAGA	29
mmu_piR_021994|gb|DQ703740|	4	4.55848e-05	0	0	4	0	0	0	0	0	0	0	0	0	0	CUAUCCAACCCAGAUGGG	18
mmu_piR_031845|gb|DQ717945|	3	3.41886e-05	0	0	3	0	0	0	0	0	0	0	2	2.79969e-05	0	UAAAACUUUAUGUGUGUGCUUGAGUGUGU	29
mmu_piR_032581|gb|DQ719014|	3	3.41886e-05	0	0	3	0	0	0	0	0	0	0	3	4.19953e-05	0	UGGACUUUUAACCAUUUGUAUGGUAUCAGAA	31
mmu_piR_010942|gb|DQ687287|	3	3.41886e-05	0	0	3	0	0	0	0	0	0	0	0	0	0	UCAGUUCUAUGUGUGCUCUGUUAGCCU	27
mmu_piR_009250|gb|DQ569769|	3	3.41886e-05	0	0	3	0	0	0	0	0	0	0	3	4.19953e-05	0	UCAUGGACUUUUAACCAUUUGUAUGGUAUC	30
mmu_piR_006016|gb|DQ558034|	3	3.41886e-05	0	0	3	0	0	0	0	0	0	0	0	0	0	UGUGUGUGUGAAUAUGAUGUUAGAUGCCUUU	31
mmu_piR_034870|gb|DQ722396|	2	2.27924e-05	0	0	2	0	0	0	0	0	0	0	1	1.39984e-05	0	UGACUUCCAAGUUAAAUAUUGGCCUCUAGU	30
mmu_piR_020472|gb|DQ701535|	2	2.27924e-05	0	0	2	0	0	0	0	0	0	0	1	1.39984e-05	0	UACAGGAACUCUUAAAGAAUUCAAAAUC	28
mmu_piR_003338|gb|DQ549535|	2	2.27924e-05	0	0	2	0	0	0	0	0	0	0	0	0	0	UGCAUUUCUAGUGUUGAUACCUGGGUGUU	29
mmu_piR_020875|gb|DQ702132|	2	2.27924e-05	0	0	2	0	0	0	0	0	0	0	0	0	0	UGAAAACCAUUGAUUUUUAUUUGUGUCUUU	30
mmu_piR_023809|gb|DQ706413|	2	2.27924e-05	0	0	2	0	0	0	0	0	0	0	0	0	0	UGUGAAAUGUUUUCAGGAAGCAGGUGCUGC	30
mmu_piR_001381|gb|DQ543266|	2	2.27924e-05	0	0	2	0	0	0	0	0	0	0	0	0	0	UCCUCCAGAGUGUUUCUUUGUGCAAGUUC	29
mmu_piR_024279|gb|DQ707094|	2	2.27924e-05	0	0	2	0	0	0	0	0	0	0	0	0	0	UAGCAGCAAAGCAAAGGAUUGGCCA	25
mmu_piR_002048|gb|DQ545098|	2	2.27924e-05	0	0	2	0	0	0	0	0	0	0	0	0	0	UGAAACCGAUGGGCUCCAUCUAGCUGUG	28
mmu_piR_027333|gb|DQ711511|	2	2.27924e-05	0	0	2	0	0	0	0	0	0	0	0	0	0	UGAUCAACAGAAUGGUGAGGUGGAUGGUC	29
mmu_piR_027067|gb|DQ711116|	2	2.27924e-05	0	0	2	0	0	0	0	0	0	0	0	0	0	UAAGGCUGGUGAAGAUUAUUUCUCGAUC	28
mmu_piR_015300|gb|DQ693883|	2	2.27924e-05	0	0	2	0	0	0	0	0	0	0	0	0	0	UGCCAGAAACUGUGACCUUGUGUCCUCAUC	30
mmu_piR_008712|gb|DQ568241|	2	2.27924e-05	0	0	2	0	0	0	0	0	0	0	0	0	0	UAUGAGGUGAGACAAAUGGCUGCCGCAC	28
mmu_piR_005836|gb|DQ557538|	2	2.27924e-05	0	0	2	0	0	0	0	0	0	0	0	0	0	UGUGAGGCGCUUUUGUCCGUGUGUAUUAUC	30
mmu_piR_026115|gb|DQ709743|	2	2.27924e-05	0	0	2	0	0	0	0	0	0	0	0	0	0	CAGACAAGACUGCCGUGCUCACGUUGAUC	29
mmu_piR_007575|gb|DQ564418|	2	2.27924e-05	0	0	2	0	0	0	0	0	0	0	0	0	0	UACAGACCCGUAGAGUUGGAAUCUCCAAGCC	31
mmu_piR_020812|gb|DQ702036|	2	2.27924e-05	0	0	2	0	0	0	0	0	0	0	0	0	0	UAGCCACAUAAUAAUUAGGGAAAUUACUCUC	31
mmu_piR_030463|gb|DQ716001|	2	2.27924e-05	0	0	2	0	0	0	0	0	0	0	0	0	0	UCCAAACUCACCCCGGGUAUUCUUUCCCGAC	31
mmu_piR_035056|gb|DQ722684|	2	2.27924e-05	0	0	2	0	0	0	0	0	0	0	0	0	0	UACUGACCCCAGAUAUUUAUUACCUGUGA	29
mmu_piR_029018|gb|DQ713938|	2	2.27924e-05	0	0	2	0	0	0	0	0	0	0	0	0	0	UAAUAAUUAGGGAAAUUACUCUCGAGGUCA	30
mmu_piR_020321|gb|DQ701328|	2	2.27924e-05	0	0	2	0	0	0	0	0	0	0	0	0	0	UGGAAGCCAUACAUGCACCUAAGAAG	26
mmu_piR_011744|gb|DQ688504|	2	2.27924e-05	0	0	2	0	0	0	0	0	0	0	0	0	0	UCUCAUAGCGCAGAAGAAUAGCCACAUAAU	30
mmu_piR_012587|gb|DQ689823|	2	2.27924e-05	0	0	2	0	0	0	0	0	0	0	0	0	0	UAAGGUCUUGGAUGAUUUUGUUCAAUUCC	29
mmu_piR_033859|gb|DQ720945|	2	2.27924e-05	0	0	2	0	0	0	0	0	0	0	0	0	0	UGGAAGAAAAAAGAACCCACAAAGUAGCCA	30
mmu_piR_032024|gb|DQ718187|	2	2.27924e-05	0	0	2	0	0	0	0	0	0	0	0	0	0	UAAGCAAGCUGAUGGUGGAUUUCCUUAUA	29
mmu_piR_023127|gb|DQ705392|	2	2.27924e-05	0	0	2	0	0	0	0	0	0	0	0	0	0	UGCCAAUGUUCAGCCUGUGAU	21
mmu_piR_021454|gb|DQ702940|	2	2.27924e-05	0	0	2	0	0	0	0	0	0	0	0	0	0	CGCAAUUACAGAGUCCUACGUGUAUGUUGC	30
mmu_piR_017158|gb|DQ696632|	1	1.13962e-05	0	0	1	0	0	0	0	0	0	0	0	0	0	UGGAAGUCGUAGCAAUCCUGCUCAGUC	27
mmu_piR_020957|gb|DQ702242|	1	1.13962e-05	0	0	1	0	0	0	0	0	0	0	0	0	0	UACAAUGGGUGAACCACAGCAAGUGAGUGCA	31
mmu_piR_034798|gb|DQ722293|	1	1.13962e-05	0	0	1	0	0	0	0	0	0	0	0	0	0	AAAGUUCUUUUGCCAAGAUGAGGUUUUGAG	30
mmu_piR_022040|gb|DQ703817|	1	1.13962e-05	0	0	1	0	0	0	0	0	0	0	0	0	0	UAAUAUUUAGUUAUUUAAUUUGUUCUACUA	30
mmu_piR_017888|gb|DQ697708|	1	1.13962e-05	0	0	1	0	0	0	0	0	0	0	0	0	0	UAGAUUGUAUUAUUGUAUCUUGGUCAAA	28
mmu_piR_034589|gb|DQ721993|	1	1.13962e-05	0	0	1	0	0	0	0	0	0	0	0	0	0	UUAAAAAUGAGUAUUAAGUGCAGUAA	26
mmu_piR_025251|gb|DQ708487|	1	1.13962e-05	0	0	1	0	0	0	0	0	0	0	0	0	0	UAGGAUUAAAAAACUUCCCAAGGGCA	26
mmu_piR_004514|gb|DQ553226|	1	1.13962e-05	0	0	1	0	0	0	0	0	0	0	0	0	0	UGGAGAACCAGGUGCUGGUGAUUCGGAUC	29
mmu_piR_006320|gb|DQ560886|	1	1.13962e-05	0	0	1	0	0	0	0	0	0	0	0	0	0	UUAUAUUUGCCUAAAUGCUCCUUAGCCAAG	30
mmu_piR_012156|gb|DQ689162|	1	1.13962e-05	0	0	1	0	0	0	0	0	0	0	0	0	0	UUGGUAUCAAGUGAUCUUAAAGAAAGGCA	29
mmu_piR_024239|gb|DQ707046|	1	1.13962e-05	0	0	1	0	0	0	0	0	0	0	0	0	0	UGUGCAACUUGCUGUCGUUCACCUAUAAAG	30
mmu_piR_001108|gb|DQ542370|	1	1.13962e-05	0	0	1	0	0	0	0	0	0	0	0	0	0	UCCAUAAAGAGCUCAUCGUAAUGUGUCCUG	30
mmu_piR_012770|gb|DQ690098|	1	1.13962e-05	0	0	1	0	0	0	0	0	0	0	0	0	0	UGAGUAUUAGAUUUCCAUUAUUAUCUC	27
mmu_piR_008779|gb|DQ568436|	1	1.13962e-05	0	0	1	0	0	0	0	0	0	0	0	0	0	UAUGUGCUCCAAAGGGAAUUCUUUUAGUUU	30
mmu_piR_007872|gb|DQ565428|	1	1.13962e-05	0	0	1	0	0	0	0	0	0	0	0	0	0	UACUUAUAAUUUGCAGGUGAUAUUUUCAUGU	31
mmu_piR_014440|gb|DQ692633|	1	1.13962e-05	0	0	1	0	0	0	0	0	0	0	0	0	0	UGAUAUUAUCGAUAUAGCAUGAAAGUAUC	29
mmu_piR_030312|gb|DQ715788|	1	1.13962e-05	0	0	1	0	0	0	0	0	0	0	0	0	0	UGGGUAUUUACAAAAAGGAAUUCAAUUCACUC	32
mmu_piR_007330|gb|DQ563551|	1	1.13962e-05	0	0	1	0	0	0	0	0	0	0	0	0	0	UAAGUAUGUUGUGCCUUCAUACCUGGGA	28
mmu_piR_015524|gb|DQ694230|	1	1.13962e-05	0	0	1	0	0	0	0	0	0	0	0	0	0	UUAGAACAAAUUAUCAGUUAGUAUGAGGCC	30
mmu_piR_000651|gb|DQ541137|	1	1.13962e-05	0	0	1	0	0	0	0	0	0	0	0	0	0	CUCAGACUAAAUCACACGGGUGAAACUUGC	30
mmu_piR_004358|gb|DQ552659|	1	1.13962e-05	0	0	1	0	0	0	0	0	0	0	0	0	0	UAAAUUCCUUCUUGUGCCGGCUGCGAUCG	29
mmu_piR_009134|gb|DQ569474|	1	1.13962e-05	0	0	1	0	0	0	0	0	0	0	0	0	0	UCAGAGGCUGCCCAUAGUUAGAUCUGGUC	29
mmu_piR_016591|gb|DQ695812|	1	1.13962e-05	0	0	1	0	0	0	0	0	0	0	0	0	0	GAAAAAGAAUGUGCUGAGUGUAGUGGUGU	29
mmu_piR_022574|gb|DQ704616|	1	1.13962e-05	0	0	1	0	0	0	0	0	0	0	0	0	0	UUCUUGCAAGUAUCUUCUGAGAGCACAAA	29
mmu_piR_037000|gb|DQ725507|	1	1.13962e-05	0	0	1	0	0	0	0	0	0	0	0	0	0	CUCAAGGCUUAAGUGCACAAGCAAAAGG	28
mmu_piR_007810|gb|DQ565235|	1	1.13962e-05	0	0	1	0	0	0	0	0	0	0	0	0	0	UACUAAUAAUGGAAUACUGUGAUGCUAAU	29
mmu_piR_000600|gb|DQ540916|	1	1.13962e-05	0	0	1	0	0	0	0	0	0	0	0	0	0	CCUGGGCUGGAUAAGUGGACUAAUGU	26
mmu_piR_030380|gb|DQ715888|	1	1.13962e-05	0	0	1	0	0	0	0	0	0	0	0	0	0	UUCGACUAGGAUAACAUUUUCACUACUUGU	30
mmu_piR_037385|gb|DQ726062|	1	1.13962e-05	0	0	1	0	0	0	0	0	0	0	0	0	0	UGCUACAUCGAUGUUGUCUGCUGCUA	26
mmu_piR_011889|gb|DQ688726|	1	1.13962e-05	0	0	1	0	0	0	0	0	0	0	0	0	0	CGGAAAACAUGCUCGCCCAUAUUGCCC	27
mmu_piR_019238|gb|DQ699708|	1	1.13962e-05	0	0	1	0	0	0	0	0	0	0	0	0	0	UACGAGAUUGUGUAAAACAGAUGUAUGGUA	30
mmu_piR_009446|gb|DQ684932|	1	1.13962e-05	0	0	1	0	0	0	0	0	0	0	0	0	0	ACCACUGUUUAGAAUGUCCAGAAUCUGA	28
mmu_piR_033724|gb|DQ720748|	1	1.13962e-05	0	0	1	0	0	0	0	0	0	0	0	0	0	UGUGAACCAAGGAUCACUUCCUUUCUGGGC	30
mmu_piR_015573|gb|DQ694299|	1	1.13962e-05	0	0	1	0	0	0	0	0	0	0	0	0	0	UCUUCAGCCACACAUUUGUGAAGACGAG	28
mmu_piR_003163|gb|DQ548965|	1	1.13962e-05	0	0	1	0	0	0	0	0	0	0	0	0	0	UGCAAUCGGUGGUGUCUUGUUUGCUCAUC	29
mmu_piR_013274|gb|DQ690872|	1	1.13962e-05	0	0	1	0	0	0	0	0	0	0	0	0	0	UCUACAAGAGAGUCAGGAUGACUUACAGGG	30
mmu_piR_030473|gb|DQ716016|	1	1.13962e-05	0	0	1	0	0	0	0	0	0	0	0	0	0	UGGGAUUAAAAGUAUCUGCCACCACAGCCU	30
mmu_piR_035201|gb|DQ722905|	1	1.13962e-05	0	0	1	0	0	0	0	0	0	0	0	0	0	UAGAAGACAUCUUUUCCACCUCUGAAUAUGC	31
mmu_piR_029143|gb|DQ714123|	1	1.13962e-05	0	0	1	0	0	0	0	0	0	0	0	0	0	UGAAGGUUCGCAAGUCUUCAACACCAG	27
mmu_piR_008864|gb|DQ568707|	1	1.13962e-05	0	0	1	0	0	0	0	0	0	0	0	0	0	UAUUUCAAAGCCUGUUCUUAAGAUAUGUG	29
mmu_piR_023381|gb|DQ705768|	1	1.13962e-05	0	0	1	0	0	0	0	0	0	0	0	0	0	UGGCCACCCUCUAUAGAUCUUAAGGA	26
mmu_piR_011865|gb|DQ688698|	1	1.13962e-05	0	0	1	0	0	0	0	0	0	0	0	0	0	UAGCUGGUACCCUAGGCCUAGUCCCCA	27
mmu_piR_032105|gb|DQ718306|	1	1.13962e-05	0	0	1	0	0	0	0	0	0	0	0	0	0	CUGGAGCCCAAAAUGGGGUCUGUCCCAGAAA	31
mmu_piR_007556|gb|DQ564372|	1	1.13962e-05	0	0	1	0	0	0	0	0	0	0	0	0	0	UACACGGAGCUUAGGAAGUUUGUGCCAAUUC	31
mmu_piR_034235|gb|DQ721491|	1	1.13962e-05	0	0	1	0	0	0	0	0	0	0	0	0	0	UAUAAGUCAUACUUUUCUCAUUUUGAAAAAU	31
mmu_piR_000421|gb|DQ540540|	1	1.13962e-05	0	0	1	0	0	0	0	0	0	0	0	0	0	CACUGCCUUAAAAGUUCUAGACUGUGUUCC	30
mmu_piR_030004|gb|DQ715344|	1	1.13962e-05	0	0	1	0	0	0	0	0	0	0	0	0	0	UCCUAAGCUUUUUAUUAUAUUUGAUAUUGGC	31
mmu_piR_002698|gb|DQ547398|	1	1.13962e-05	0	0	1	0	0	0	0	0	0	0	0	0	0	UGAGCCCAUCGCUGUGUUCUUCUGUCUGC	29
mmu_piR_004814|gb|DQ554129|	1	1.13962e-05	0	0	1	0	0	0	0	0	0	0	0	0	0	UGGCCUGCGUAGUGUUGUGAAAUUUAGCCAC	31
mmu_piR_034018|gb|DQ721176|	1	1.13962e-05	0	0	1	0	0	0	0	0	0	0	0	0	0	UGCUGUGAUAAAGCACUGUGACCUAAGGA	29
mmu_piR_023514|gb|DQ705968|	1	1.13962e-05	0	0	1	0	0	0	0	0	0	0	0	0	0	UGAGCACAUCAAGCACACCUCUGGC	25
mmu_piR_011720|gb|DQ688469|	1	1.13962e-05	0	0	1	0	0	0	0	0	0	0	0	0	0	UAGCUCAAAUAGUUUGCUAGAGAUCAGCUU	30
mmu_piR_006388|gb|DQ561026|	1	1.13962e-05	0	0	1	0	0	0	0	0	0	0	0	0	0	UUCAAUGGGCUUUGGUGUCCUUGCCUAGA	29
mmu_piR_016229|gb|DQ695264|	1	1.13962e-05	0	0	1	0	0	0	0	0	0	0	0	0	0	UGCACACUUUGUGUCUGUGUGACAGGCAGCCC	32
mmu_piR_030166|gb|DQ715582|	1	1.13962e-05	0	0	1	0	0	0	0	0	0	0	0	0	0	GCAUUUAAGUGUCCUGGACUUCUUAG	26
mmu_piR_025679|gb|DQ709107|	1	1.13962e-05	0	0	1	0	0	0	0	0	0	0	0	0	0	UUAUCGGGACUAUUACCUGACGGGUGAUCAA	31
mmu_piR_005800|gb|DQ557373|	1	1.13962e-05	0	0	1	0	0	0	0	0	0	0	1	1.39984e-05	0	UGUGAAGUGUGCUUGCGGACCUUUGCUC	28
mmu_piR_039375|	1	1.13962e-05	0	0	1	0	0	0	0	0	0	0	0	0	0	UAAGAAAGAGUGUCUAGUUCAGAUGAC	27
mmu_piR_019348|gb|DQ699872|	1	1.13962e-05	0	0	1	0	0	0	0	0	0	0	0	0	0	UCAAGGGACACUGAAUUUUAUCAGUUUAGU	30
mmu_piR_036873|gb|DQ725315|	1	1.13962e-05	0	0	1	0	0	0	0	0	0	0	0	0	0	UUCACUUUCAGUGAGUGCAUACCAUGUGUGU	31
mmu_piR_007803|gb|DQ565207|	1	1.13962e-05	0	0	1	0	0	0	0	0	0	0	0	0	0	UACUAAAGGCUGCCUGCUACCAUGUUCC	28
mmu_piR_036771|gb|DQ725163|	1	1.13962e-05	0	0	1	0	0	0	0	0	0	0	0	0	0	CUCCUCAUUUCUUUACAUUCAAUGUGUGGU	30
mmu_piR_032803|gb|DQ719342|	1	1.13962e-05	0	0	1	0	0	0	0	0	0	0	0	0	0	UAGCUAGUCAAUUAUAUUUGCCUAAAUGCUC	31
mmu_piR_020341|gb|DQ701358|	1	1.13962e-05	0	0	1	0	0	0	0	0	0	0	0	0	0	UACCUUAGUAUGAAGGAGCCUGGCUUUC	28
mmu_piR_002981|gb|DQ548236|	1	1.13962e-05	0	0	1	0	0	0	0	0	0	0	0	0	0	UGAUGAAAGAUUACAGUGCCAUCUCCUUCC	30
mmu_piR_002903|gb|DQ547983|	1	1.13962e-05	0	0	1	0	0	0	0	0	0	0	0	0	0	UGAUAAAUCAUUGCUUAAGGUGUUCUUCC	29
mmu_piR_026886|gb|DQ710859|	1	1.13962e-05	0	0	1	0	0	0	0	0	0	0	0	0	0	UUUGUAACAUUGGAUAACAUUUAAAAACAAA	31
mmu_piR_016775|gb|DQ696080|	1	1.13962e-05	0	0	1	0	0	0	0	0	0	0	0	0	0	UGGGACGUCACAGUAAGGUCCUGCCUUUCC	30
mmu_piR_016958|gb|DQ696345|	1	1.13962e-05	0	0	1	0	0	0	0	0	0	0	0	0	0	UGCCAGGCCAGAAAACUGCUUCCUGGAG	28
mmu_piR_005099|gb|DQ555067|	1	1.13962e-05	0	0	1	0	0	0	0	0	0	0	0	0	0	UGGGCUUUGGUGUCCUUGCCUAGACAACGG	30
mmu_piR_002953|gb|DQ548157|	1	1.13962e-05	0	0	1	0	0	0	0	0	0	0	0	0	0	UGAUCAGUGUUCAGAACUGUCUGGGAUUC	29
mmu_piR_004328|gb|DQ552577|	1	1.13962e-05	0	0	1	0	0	0	0	0	0	0	0	0	0	UAAAUAAUAAAAGGUUUGCUCUGGAUGUC	29
mmu_piR_024821|gb|DQ707867|	1	1.13962e-05	0	0	1	0	0	0	0	0	0	0	1	1.39984e-05	0	UAAGUUCAAAUUUGUUGCCAGCAUUCGAACC	31
mmu_piR_017998|gb|DQ697858|	1	1.13962e-05	0	0	1	0	0	0	0	0	0	0	0	0	0	UUUGGAAUUACUUCCCUUCCUGGUUC	26
mmu_piR_029738|gb|DQ714965|	1	1.13962e-05	0	0	1	0	0	0	0	0	0	0	0	0	0	UGACCUAUGAUAAAUAGAGCUGUGUCUGUCU	31
mmu_piR_000372|gb|DQ540424|	1	1.13962e-05	0	0	1	0	0	0	0	0	0	0	0	0	0	CAAGUGUCACUUUAUUGAGGUUCAACUUCA	30
mmu_piR_000484|gb|DQ540665|	1	1.13962e-05	0	0	1	0	0	0	0	0	0	0	0	0	0	CAGUUGGAUUAGGAAUAUCUUUGCGCCCC	29
mmu_piR_028201|gb|DQ712766|	1	1.13962e-05	0	0	1	0	0	0	0	0	0	0	0	0	0	UACUAGAGAAAUAACAUGUUUAAGGUAACC	30
mmu_piR_000710|gb|DQ541260|	1	1.13962e-05	0	0	1	0	0	0	0	0	0	0	0	0	0	CUUGUUCUGGUGACCUCAACAAAGC	25
mmu_piR_003805|gb|DQ550866|	1	1.13962e-05	0	0	1	0	0	0	0	0	0	0	0	0	0	UGCUACACGUGAUGCCGCGGGAUGAUGCA	29
mmu_piR_033239|gb|DQ720032|	1	1.13962e-05	0	0	1	0	0	0	0	0	0	0	0	0	0	UGCAUGCAAUGGCAGAAUGGUAC	23
mmu_piR_039253|	1	1.13962e-05	0	0	1	0	0	0	0	0	0	0	0	0	0	UUCAGCUCCUUUCUUCCAGCCUACUC	26
mmu_piR_031723|gb|DQ717775|	1	1.13962e-05	0	0	1	0	0	0	0	0	0	0	0	0	0	UCAUAGCGCAGAAGAAUAGCCACAUAAUAAU	31
mmu_piR_009819|gb|DQ685541|	1	1.13962e-05	0	0	1	0	0	0	0	0	0	0	0	0	0	UGUGAAUUAGUGAUGCUGGAGCACCC	26
mmu_piR_007311|gb|DQ563492|	1	1.13962e-05	0	0	1	0	0	0	0	0	0	0	0	0	0	UAAGGUCGAAGGUGAGCACGCACGUCUCCA	30
mmu_piR_026492|gb|DQ710311|	1	1.13962e-05	0	0	1	0	0	0	0	0	0	0	0	0	0	UGCAUCUAUGUAUGUGCCUGGUGCCCGUGG	30
mmu_piR_035799|gb|DQ723787|	1	1.13962e-05	0	0	1	0	0	1	1.09302e-05	0	0	0	0	0	0	ACCCUGAGCAACUUUGACUUAGAUCAGUCU	30
mmu_piR_010173|gb|DQ686086|	1	1.13962e-05	0	0	1	0	0	0	0	0	0	0	0	0	0	UACGUCUUUGGUGUUGAAAUUCAGCCCGU	29
mmu_piR_004560|gb|DQ553379|	1	1.13962e-05	0	0	1	0	0	0	0	0	0	0	0	0	0	UGGAGUGUCAUCGGCCAGCUGGUCUGCC	28
mmu_piR_035331|gb|DQ723091|	1	1.13962e-05	0	0	1	0	0	4	4.3721e-05	0	0	0	0	0	0	UGCCACCUUGAUCAUCGACAUUCUCAG	27
mmu_piR_013226|gb|DQ690804|	1	1.13962e-05	0	0	1	0	0	0	0	0	0	0	0	0	0	UGACCAGCACUCGGGAAAUUGUUCCAC	27
mmu_piR_031774|gb|DQ717844|	1	1.13962e-05	0	0	1	0	0	0	0	0	0	0	0	0	0	UAGUAAGUUGGGUCCUUUGUGAAGC	25
mmu_piR_032954|gb|DQ719565|	1	1.13962e-05	0	0	1	0	0	0	0	0	0	0	0	0	0	UUCUUCUGAGUUUCAUGUGGUUUGUAAAU	29
mmu_piR_007883|gb|DQ565459|	1	1.13962e-05	0	0	1	0	0	0	0	0	0	0	0	0	0	UACUUCUGUCUGCUCUAUUUCACUGGAUCC	30
mmu_piR_010542|gb|DQ686688|	1	1.13962e-05	0	0	1	0	0	0	0	0	0	0	0	0	0	UCCAAAAUUUCUUGGCACUACAGACGUAUC	30
mmu_piR_038176|gb|DQ727207|	1	1.13962e-05	0	0	1	0	0	0	0	0	0	0	0	0	0	GCAGGAAUUAGCUUAUGCCACAGCAA	26
mmu_piR_006754|gb|DQ561896|	1	1.13962e-05	0	0	1	0	0	0	0	0	0	0	0	0	0	UUGCCUCGAAAACCAAAGAGAUUGAGCAG	29
mmu_piR_035450|gb|DQ723257|	1	1.13962e-05	0	0	1	0	0	0	0	0	0	0	0	0	0	UAGGGAAAUUACUCUCGAGGUCAGUUUUC	29
mmu_piR_031699|gb|DQ717744|	1	1.13962e-05	0	0	1	0	0	0	0	0	0	0	0	0	0	UGCUCAAACAUACUGAGACAAGUGUUACC	29
mmu_piR_006406|gb|DQ561067|	1	1.13962e-05	0	0	1	0	0	0	0	0	0	0	0	0	0	UUCACGAGCGUGACCGGUAACCGACGGCCUC	31
mmu_piR_005183|gb|DQ555297|	1	1.13962e-05	0	0	1	0	0	0	0	0	0	0	0	0	0	UGGGUGUCCACUGAGGAAGUAGUAUGAGCC	30
mmu_piR_025049|gb|DQ708193|	1	1.13962e-05	0	0	1	0	0	0	0	0	0	0	0	0	0	UUUAUUGCUACAAUUGUCUGGUUGAGGAUA	30
mmu_piR_015171|gb|DQ693699|	1	1.13962e-05	0	0	1	0	0	0	0	0	0	0	0	0	0	UACCACAUUCAUGGUACAUGCCACUAGCACC	31
mmu_piR_005036|gb|DQ554890|	1	1.13962e-05	0	0	1	0	0	0	0	0	0	0	0	0	0	UGGGAUUAAAUGCCUGAGCCAUUCUAACC	29
mmu_piR_022138|gb|DQ703961|	1	1.13962e-05	0	0	1	0	0	0	0	0	0	0	0	0	0	UCACUAAAGUCCAAGUCCAACCGAUAACCAC	31
mmu_piR_000637|gb|DQ541108|	1	1.13962e-05	0	0	1	0	0	0	0	0	0	0	0	0	0	CUACAGGUGUUGGGCUGCGGUGUCGU	26
mmu_piR_028719|gb|DQ713487|	1	1.13962e-05	0	0	1	0	0	0	0	0	0	0	0	0	0	UGUAAGUUAAAUGUGCUUUAUUUCAGAGC	29
mmu_piR_013319|gb|DQ690942|	1	1.13962e-05	0	0	1	0	0	0	0	0	0	0	0	0	0	AGAUGUGUAUGGGUUUGAGUCAUUUCC	27
mmu_piR_013126|gb|DQ690659|	1	1.13962e-05	0	0	1	0	0	0	0	0	0	0	0	0	0	UGAAAGAAGUCUCUCCUCAGGAGGCUGAAGC	31
mmu_piR_035585|gb|DQ723451|	1	1.13962e-05	0	0	1	0	0	0	0	0	0	0	0	0	0	GAGGAAGGAAAGAAGCCCAGAGGGUGAUGU	30
mmu_piR_033360|gb|DQ720215|	1	1.13962e-05	0	0	1	0	0	0	0	0	0	0	0	0	0	CACUUUCAGUGAGUGCAUACCAUGUGUGUC	30
mmu_piR_012017|gb|DQ688941|	1	1.13962e-05	0	0	1	0	0	2	2.18605e-05	0	0	0	0	0	0	UGUGUGUGUGAUCAGUGGUUCUCAACCUGU	30
mmu_piR_018610|gb|DQ698802|	1	1.13962e-05	0	0	1	0	0	0	0	0	0	0	0	0	0	UGUGAAGACGAGUGUUUGAGAAAACCACC	29
mmu_piR_034241|gb|DQ721503|	1	1.13962e-05	0	0	1	0	0	1	1.09302e-05	0	0	0	1	1.39984e-05	0	UACAAUCCUACACACAAUCCAUUGAAAAUGA	31
mmu_piR_037289|gb|DQ725917|	1	1.13962e-05	0	0	1	0	0	0	0	0	0	0	0	0	0	UCCUGGAGACUCCCCACAUUCUGGAAUGAUG	31
mmu_piR_007474|gb|DQ564017|	1	1.13962e-05	0	0	1	0	0	0	0	0	0	0	0	0	0	UAAUUUGCAGGUGAUAUUUUCAUGUGGGU	29
mmu_piR_004231|gb|DQ552219|	1	1.13962e-05	0	0	1	0	0	0	0	0	0	0	0	0	0	UAAAAGUUCUAGACUGUGUUCCUCCUGUG	29
mmu_piR_030354|gb|DQ715853|	1	1.13962e-05	0	0	1	0	0	0	0	0	0	0	0	0	0	AGCUAGUCAAUUAUAUUUGCCUAAAUGCU	29
mmu_piR_011171|gb|DQ687637|	1	1.13962e-05	0	0	1	0	0	0	0	0	0	0	4	5.59938e-05	0	UCUGACGUUUUCUGCUGAGAUUGGGUUCC	29
mmu_piR_004316|gb|DQ552532|	1	1.13962e-05	0	0	1	0	0	0	0	0	0	0	0	0	0	UAAAGUCCAAGUCCAACCGAUAACCACCAGC	31
mmu_piR_029074|gb|DQ714021|	1	1.13962e-05	0	0	1	0	0	0	0	0	0	0	0	0	0	UGAGAACUCCAUGUGUACAGAGUGAAGAU	29
mmu_piR_000584|gb|DQ540866|	1	1.13962e-05	0	0	1	0	0	0	0	0	0	0	0	0	0	CCGUCUUUGUCAUGGCGCGUGUCCACUC	28
mmu_piR_007061|gb|DQ562737|	1	1.13962e-05	0	0	1	0	0	1	1.09302e-05	0	0	0	0	0	0	UUUGAGGUCAUCCUACUUGAAAGGGUGUGU	30
mmu_piR_027274|gb|DQ711429|	1	1.13962e-05	0	0	1	0	0	0	0	0	0	0	0	0	0	UCUGAUUACCGCCGUUUAUCAGAGUCGCAGC	31
mmu_piR_022531|gb|DQ704555|	1	1.13962e-05	0	0	1	0	0	0	0	0	0	0	0	0	0	UACUUCAACAAAUUCGUACCUCCUAAUAGUU	31
mmu_piR_021224|gb|DQ702609|	1	1.13962e-05	0	0	1	0	0	0	0	0	0	0	0	0	0	UAGCCUUCAAGGUUCCAUUGCUCGGUGU	28
mmu_piR_000350|gb|DQ540381|	1	1.13962e-05	0	0	1	0	0	0	0	0	0	0	0	0	0	CAAAUGGCUAAUAAGUAUGUUUCUGGUUC	29
mmu_piR_012868|gb|DQ690271|	1	1.13962e-05	0	0	1	0	0	0	0	0	0	0	0	0	0	UAGGUUGUGGUUUCCUCAUAGUGGAAA	27
mmu_piR_010311|gb|DQ686303|	1	1.13962e-05	0	0	1	0	0	0	0	0	0	0	0	0	0	CGUAAUGUGUCCUGCAGCUUCCAAGG	26
mmu_piR_015021|gb|DQ693486|	1	1.13962e-05	0	0	1	0	0	0	0	0	0	0	1	1.39984e-05	0	UCUAAGUCCAAAUUUGUUGCCAGCAUUCGA	30
mmu_piR_035317|gb|DQ723073|	1	1.13962e-05	0	0	1	0	0	0	0	0	0	0	0	0	0	UGGCGCUCCCUCACCGCCUAAUGGCUUUA	29
mmu_piR_020434|gb|DQ701486|	1	1.13962e-05	0	0	1	0	0	0	0	0	0	0	0	0	0	UCCACCAUAGCUACCUGGAUCAGUGAUGG	29
mmu_piR_033849|gb|DQ720935|	1	1.13962e-05	0	0	1	0	0	0	0	0	0	0	0	0	0	UAGAAAUAGCCCACGUUUUCUUGGGAGUCC	30
mmu_piR_021802|gb|DQ703451|	1	1.13962e-05	0	0	1	0	0	0	0	0	0	0	0	0	0	UAGUAUAUGGAUAGUACCUCUGUUUCCAAC	30
mmu_piR_021380|gb|DQ702835|	1	1.13962e-05	0	0	1	0	0	0	0	0	0	0	0	0	0	UGAGUUUGAAGCACGUAUAUGAGAUUGCCU	30
mmu_piR_008430|gb|DQ567440|	1	1.13962e-05	0	0	1	0	0	0	0	0	0	0	0	0	0	UAGUAUGUUUAGGUAUGACCCUCAUGUGU	29
mmu_piR_028985|gb|DQ713886|	1	1.13962e-05	0	0	1	0	0	0	0	0	0	0	0	0	0	UCUGAGGUCUGGACUUGUGUUUUUCUGUGU	30
mmu_piR_036236|gb|DQ724412|	1	1.13962e-05	0	0	1	0	0	0	0	0	0	0	0	0	0	UAACACUCCUAAGGACCUUCAGAAAGGCUA	30
mmu_piR_011777|gb|DQ688560|	1	1.13962e-05	0	0	1	0	0	0	0	0	0	0	0	0	0	UAGCCAUAAUUAAUGGUCUUGCCUUUC	27
mmu_piR_014519|gb|DQ692750|	1	1.13962e-05	0	0	1	0	0	0	0	0	0	0	1	1.39984e-05	0	UCCAAGUCCAACCGAUAACCACCAGCAGUU	30
mmu_piR_013627|gb|DQ691423|	1	1.13962e-05	0	0	1	0	0	0	0	0	0	0	0	0	0	UAAGCAAACAGAUGGAACUAGAAAAUAUGA	30
mmu_piR_019468|gb|DQ700045|	1	1.13962e-05	0	0	1	0	0	0	0	0	0	0	0	0	0	UUGGCCUAUUGUGCUGUGCCUGCCUCUU	28
mmu_piR_008197|gb|DQ566556|	1	1.13962e-05	0	0	1	0	0	0	0	0	0	0	0	0	0	UAGCUUAUUUAAGAAAGGGUACCACGGA	28
mmu_piR_028971|gb|DQ713867|	1	1.13962e-05	0	0	1	0	0	0	0	0	0	0	0	0	0	UAUAAGAAAGAGUGUCUAGUUCAGAU	26
mmu_piR_027684|gb|DQ712012|	1	1.13962e-05	0	0	1	0	0	0	0	0	0	0	0	0	0	UAUAGCUAGCUAGUCAAUUAUAUUUGCCUA	30
mmu_piR_034170|gb|DQ721392|	1	1.13962e-05	0	0	1	0	0	0	0	0	0	0	0	0	0	UAGAAAUUGACAGAUAUGCAAAAAUAAAGGG	31
mmu_piR_021766|gb|DQ703394|	1	1.13962e-05	0	0	1	0	0	0	0	0	0	0	0	0	0	UUCAGAUGUCAAGAUUUAAUAUCAGUCAG	29
mmu_piR_026476|gb|DQ710288|	1	1.13962e-05	0	0	1	0	0	0	0	0	0	0	0	0	0	UAUGGAUAGUACCUCUGUUUCCAACC	26
mmu_piR_027466|gb|DQ711708|	1	1.13962e-05	0	0	1	0	0	1	1.09302e-05	0	0	0	1	1.39984e-05	0	UACACACAAUCCAUUGAAAAUGAAAUUUGA	30
mmu_piR_036763|gb|DQ725154|	1	1.13962e-05	0	0	1	0	0	0	0	0	0	0	0	0	0	UCAAAGAGGUGUAUUUUCUGCUUUAACUGG	30
mmu_piR_016741|gb|DQ696027|	1	1.13962e-05	0	0	1	0	0	0	0	0	0	0	0	0	0	UGAGUCCGUUGUACACUGAUGACUUGAGGU	30
mmu_piR_023859|gb|DQ706491|	1	1.13962e-05	0	0	1	0	0	0	0	0	0	0	0	0	0	UUCAGCCACAGUAGAUGCCUCCUUGA	26
mmu_piR_025070|gb|DQ708225|	1	1.13962e-05	0	0	1	0	0	0	0	0	0	0	0	0	0	UAUAAGAUUGUAUUGUGUCC	20
mmu_piR_003074|gb|DQ548556|	1	1.13962e-05	0	0	1	0	0	0	0	0	0	0	0	0	0	UGAUUGUGGUAGGGCCUGACCAUGCCUGU	29
mmu_piR_002585|gb|DQ546994|	1	1.13962e-05	0	0	1	0	0	0	0	0	0	0	0	0	0	UGAGAAGUGCCAUUGCAUCUUGGAAUCUUG	30
mmu_piR_020458|gb|DQ701519|	1	1.13962e-05	0	0	1	0	0	0	0	0	0	0	0	0	0	UCCAAAAUAUUCUGCCAGUUGUUCC	25
mmu_piR_034575|gb|DQ721977|	1	1.13962e-05	0	0	1	0	0	0	0	0	0	0	0	0	0	UGGGCCAACUGGUAUAGAACACUUAUUUG	29
mmu_piR_005008|gb|DQ554807|	1	1.13962e-05	0	0	1	0	0	0	0	0	0	0	1	1.39984e-05	0	UGGGAUCUUGUAAGAAGUGCCUUACUCUG	29
mmu_piR_009981|gb|DQ685786|	1	1.13962e-05	0	0	1	0	0	0	0	0	0	0	0	0	0	UGUAACAUAGCUGAGUGUACC	21
mmu_piR_006483|gb|DQ561227|	1	1.13962e-05	0	0	1	0	0	0	0	0	0	0	0	0	0	UUCCAGAUGUCCACAGCAAGCCAAUCGCUCAC	32
mmu_piR_022081|gb|DQ703880|	1	1.13962e-05	0	0	1	0	0	0	0	0	0	0	0	0	0	UAGGAAGUUUGUGCCAAUUCUCAUUUCAUU	30
mmu_piR_028293|gb|DQ712891|	1	1.13962e-05	0	0	1	0	0	0	0	0	0	0	0	0	0	UGGUAUACAGUGUUACCUUACCUGGC	26
mmu_piR_020205|gb|DQ701146|	1	1.13962e-05	0	0	1	0	0	0	0	0	0	0	0	0	0	GAAAAUACGUCUUUGGUGUUGAAAUUCAGCC	31
mmu_piR_001372|gb|DQ543245|	1	1.13962e-05	0	0	1	0	0	0	0	0	0	0	0	0	0	UCCUCAGUGCAGGGUUCCUGGGUGUCAGC	29
mmu_piR_030601|gb|DQ716188|	1	1.13962e-05	0	0	1	0	0	0	0	0	0	0	1	1.39984e-05	0	AGUUCAAAUUUGUUGCCAGCAUUCGAAC	28
mmu_piR_014526|gb|DQ692760|	1	1.13962e-05	0	0	1	0	0	0	0	0	0	0	0	0	0	UACAAUUUUUAUUGCUACAAUUGUCUG	27
mmu_piR_033041|gb|DQ719716|	1	1.13962e-05	0	0	1	0	0	0	0	0	0	0	0	0	0	UCAGAUGACAUGCUCCCCUGCUC	23
mmu_piR_016839|gb|DQ696178|	1	1.13962e-05	0	0	1	0	0	0	0	0	0	0	0	0	0	UAGAAAACAGAUGAGCGAUUAGUUUGUAAC	30
mmu_piR_018103|gb|DQ698013|	1	1.13962e-05	0	0	1	0	0	0	0	0	0	0	0	0	0	UGCAUUAGAAAGGCUACAGGCAAAAGCAGA	30
mmu_piR_037577|gb|DQ726336|	1	1.13962e-05	0	0	1	0	0	0	0	0	0	0	0	0	0	GCCACAAUGAAGACUGUUGUAUCUCAGGA	29
mmu_piR_001687|gb|DQ544175|	1	1.13962e-05	0	0	1	0	0	0	0	0	0	0	0	0	0	UCUCAAAGAGGUGUAUUUUCUGCUUUAAC	29
mmu_piR_004809|gb|DQ554115|	1	1.13962e-05	0	0	1	0	0	0	0	0	0	0	0	0	0	UGGCCUCUACCAACCAUUGACGUCCCAUGGC	31
mmu_piR_005002|gb|DQ554781|	1	1.13962e-05	0	0	1	0	0	0	0	0	0	0	0	0	0	UGGGAUAAGUUGCUUUCAGGACCAGCUUG	29
mmu_piR_030846|gb|DQ716533|	1	1.13962e-05	0	0	1	0	0	0	0	0	0	0	0	0	0	UGAGAACUAAAGUGCUUUUGUUUAGAAUC	29
mmu_piR_020973|gb|DQ702262|	1	1.13962e-05	0	0	1	0	0	0	0	0	0	0	0	0	0	UGACAAAUACCGGAACUCAGAUGUUGCC	28
mmu_piR_006377|gb|DQ561003|	1	1.13962e-05	0	0	1	0	0	0	0	0	0	0	0	0	0	UUCAAGGUUCCAUUGCUCGGUGUGAUGUC	29
mmu_piR_009823|gb|DQ685547|	1	1.13962e-05	0	0	1	0	0	0	0	0	0	0	0	0	0	UGGCUUUACUAUUAUCUACAGUUGUUUUAG	30
mmu_piR_006692|gb|DQ561765|	1	1.13962e-05	0	0	1	0	0	0	0	0	0	0	0	0	0	UUGAGUUAUAGUCACCUUGUCACAUUUUUU	30
mmu_piR_026490|gb|DQ710308|	1	1.13962e-05	0	0	1	0	0	0	0	0	0	0	0	0	0	UGAAUUCUACCCAGCCCCGUACCUGGU	27
mmu_piR_009311|gb|DQ684690|	1	1.13962e-05	0	0	1	0	0	0	0	0	0	0	0	0	0	UGGGAUUAAAGAUGUCACCAGGAACCCAACC	31
mmu_piR_003738|gb|DQ550683|	1	1.13962e-05	0	0	1	0	0	0	0	0	0	0	0	0	0	UGCCUUUUCGACAAGUAGGUUUUGUCUGA	29
mmu_piR_026216|gb|DQ709910|	1	1.13962e-05	0	0	1	0	0	0	0	0	0	0	0	0	0	UCCAGGCUAAAUUCCUUCUUGUGCCGGCUGC	31
mmu_piR_035264|gb|DQ723001|	1	1.13962e-05	0	0	1	0	0	0	0	0	0	0	0	0	0	UAAGGCAAUCUAUGACUCUGAUGGACA	27
mmu_piR_033451|gb|DQ720342|	1	1.13962e-05	0	0	1	0	0	0	0	0	0	0	0	0	0	UAGCUACGUAUGCAGCUGGAGCCAUGUGU	29
mmu_piR_027222|gb|DQ711350|	1	1.13962e-05	0	0	1	0	0	0	0	0	0	0	0	0	0	UGUGCAUUGAUGCCACUGAUCCGGAG	26
mmu_piR_034416|gb|DQ721757|	1	1.13962e-05	0	0	1	0	0	0	0	0	0	0	0	0	0	UGGAGAGUGACAAGGACUUGUACCUGACC	29
mmu_piR_032824|gb|DQ719376|	1	1.13962e-05	0	0	1	0	0	0	0	0	0	0	0	0	0	UGUUACAGCUUUUUGGUUCAAUGCCUGG	28
mmu_piR_027086|gb|DQ711145|	1	1.13962e-05	0	0	1	0	0	0	0	0	0	0	0	0	0	UACUGGUUGAUUGCCAAGUUGGGUAACUGC	30
mmu_piR_025172|gb|DQ708371|	1	1.13962e-05	0	0	1	0	0	0	0	0	0	0	0	0	0	UGAUCUACAGCGUUGGUGUCCGUGCUUGC	29
mmu_piR_028091|gb|DQ712612|	1	1.13962e-05	0	0	1	0	0	0	0	0	0	0	0	0	0	GCACACAGUAUCAGUGAAUGUCUCCCA	27
mmu_piR_037950|gb|DQ726868|	1	1.13962e-05	0	0	1	0	0	0	0	0	0	0	0	0	0	UGUUUGUCACCGUGUCUGGGAACCCCACC	29
mmu_piR_025737|gb|DQ709195|	1	1.13962e-05	0	0	1	0	0	0	0	0	0	0	1	1.39984e-05	0	UAAGUCCAAAUUUGUUGCCAGCAUUCGAACC	31
mmu_piR_035981|gb|DQ724056|	1	1.13962e-05	0	0	1	0	0	1	1.09302e-05	0	0	0	0	0	0	UAACCUUGUUCAGGGCAGCCUGUCCUCACA	30
mmu_piR_005416|gb|DQ556094|	1	1.13962e-05	0	0	1	0	0	0	0	0	0	0	0	0	0	UGGUGUCCUUGCCUAGACAACGGGAGAGCC	30
mmu_piR_003978|gb|DQ551317|	1	1.13962e-05	0	0	1	0	0	0	0	0	0	0	0	0	0	UGCUUACCUAGCUGGUAGAAUCCCAGGGG	29
mmu_piR_026106|gb|DQ709734|	1	1.13962e-05	0	0	1	0	0	0	0	0	0	0	0	0	0	UGGGAUUAAGAUUAAAAAAAGGUCUGUGC	29
mmu_piR_006837|gb|DQ562075|	1	1.13962e-05	0	0	1	0	0	0	0	0	0	0	0	0	0	UUGGCACGCACAUCUGAGGAUGGUGGAC	28
mmu_piR_020784|gb|DQ701995|	1	1.13962e-05	0	0	1	0	0	0	0	0	0	0	0	0	0	UGAAAUGACAGGUCUGUGCCUCUAUGCCUA	30
mmu_piR_000650|gb|DQ541136|	1	1.13962e-05	0	0	1	0	0	0	0	0	0	0	0	0	0	CUCAGAAUUUAAGGGGCUGUACUUGCUGGG	30
mmu_piR_029974|gb|DQ715307|	1	1.13962e-05	0	0	1	0	0	0	0	0	0	0	0	0	0	UUGGGUUUGACAAAUGCUAUCAGCUGC	27
mmu_piR_028773|gb|DQ713572|	1	1.13962e-05	0	0	1	0	0	0	0	0	0	0	0	0	0	UAGCAGUUAACUAACUGUUCUUUCAGAAGUC	31
mmu_piR_032392|gb|DQ718740|	1	1.13962e-05	0	0	1	0	0	0	0	0	0	0	0	0	0	UGGGAUAAUAUUCACUUUCAGUGAGUGCAUA	31
mmu_piR_013814|gb|DQ691691|	1	1.13962e-05	0	0	1	0	0	0	0	0	0	0	0	0	0	CCACCUCCAGAGCUUAGCUCUACCA	25
mmu_piR_030025|gb|DQ715376|	4	4.55848e-05	0	0	4	0	0	0	0	0	1	2.18451e-05	1	1.39984e-05	1.56053	UAACUUGAUUGGCCAUAGCAAUUCCUGCGG	30
mmu_piR_020781|gb|DQ701991|	3	3.41886e-05	0	0	3	0	0	0	0	0	1	2.18451e-05	1	1.39984e-05	1.56053	UGAACAACUUUAUUCCAUUCAUUGGGUAUC	30
mmu_piR_005250|gb|DQ555613|	40	0.000455848	10	9.80935e-05	4.64708	33	0.000460727	16	0.000174884	2.63447	15	0.000327676	7	9.79891e-05	3.344	UGGUAGCUCACAACCAUCGUUAUUGAGAUCU	31
mmu_piR_037192|gb|DQ725774|	38	0.000433056	2	1.96187e-05	22.0736	20	0.000279229	11	0.000120233	2.3224	18	0.000393211	2	2.79969e-05	14.0448	CUCACAACCAUCUGUAAUGAGAUCCGAUA	29
mmu_piR_029473|gb|DQ714589|	27	0.000307698	0	0	27	15	0.000209421	7	7.65117e-05	2.73712	14	0.000305831	5	6.99922e-05	4.3695	UUACAUAUAAUAAUAAAUAAAUCUUUGGGA	30
mmu_piR_005010|gb|DQ554810|	15	0.000170943	0	0	15	2	2.79229e-05	2	2.18605e-05	1.27732	6	0.00013107	3	4.19953e-05	3.12107	UGGGAUGAAGCCUACUUCGUCAUGAUGG	28
mmu_piR_030586|gb|DQ716165|	13	0.000148151	0	0	13	2	2.79229e-05	1	1.09302e-05	2.55464	1	2.18451e-05	0	0	1	UCCGAGUUGGAGACAAAGUCUUGGUCAGAC	30
mmu_piR_033354|gb|DQ720206|	3	3.41886e-05	0	0	3	2	2.79229e-05	1	1.09302e-05	2.55464	1	2.18451e-05	0	0	1	UAAGUAUGCCAGCAUCUCUUGGAAGGAUGA	30
mmu_piR_016226|gb|DQ695260|	2	2.27924e-05	0	0	2	1	1.39614e-05	1	1.09302e-05	1.27732	1	2.18451e-05	0	0	1	UCCUGUAACUGAAGGACUUAGAAGUUUGC	29
mmu_piR_010184|gb|DQ686103|	6	6.83772e-05	0	0	6	1	1.39614e-05	7	7.65117e-05	0.182474	0	0	3	4.19953e-05	0	UGCCUCAGCCCCUCUGUGCUUUUGCCUGU	29
mmu_piR_022197|gb|DQ704058|	4	4.55848e-05	0	0	4	4	5.58457e-05	2	2.18605e-05	2.55464	0	0	0	0	0	UGAAACAAGAGUUGGAAUUCAAGAAGAUGG	30
mmu_piR_005979|gb|DQ557946|	4	4.55848e-05	0	0	4	2	2.79229e-05	1	1.09302e-05	2.55464	0	0	0	0	0	UGUGUCCUACCCAGGUUUGUCUACACACU	29
mmu_piR_023430|gb|DQ705843|	3	3.41886e-05	0	0	3	1	1.39614e-05	1	1.09302e-05	1.27732	0	0	0	0	0	UCCUAGCAAUGUCUGACUGGAGCCUGUCC	29
mmu_piR_033941|gb|DQ721068|	3	3.41886e-05	0	0	3	1	1.39614e-05	1	1.09302e-05	1.27732	0	0	1	1.39984e-05	0	CAGCCUGGAAUAAAUGAGAUCUUGUCUCUAA	31
mmu_piR_020436|gb|DQ701488|	2	2.27924e-05	0	0	2	3	4.18843e-05	2	2.18605e-05	1.91598	0	0	1	1.39984e-05	0	UGCUUAAAUAGGCCUAGGAGAGGCGUGUCU	30
mmu_piR_011035|gb|DQ687441|	2	2.27924e-05	0	0	2	3	4.18843e-05	2	2.18605e-05	1.91598	0	0	0	0	0	UGGCGACAAAGCACCAAGGAUGGACUG	27
mmu_piR_027194|gb|DQ711311|	2	2.27924e-05	0	0	2	1	1.39614e-05	3	3.27907e-05	0.425774	0	0	2	2.79969e-05	0	UGUCUUGAAAAAACCAAAAACAUAAACAAAC	31
mmu_piR_033741|gb|DQ720773|	1	1.13962e-05	0	0	1	2	2.79229e-05	1	1.09302e-05	2.55464	0	0	0	0	0	UGACAAAUACAUCCGGCCUGAAAUGC	26
mmu_piR_035406|gb|DQ723197|	1	1.13962e-05	0	0	1	2	2.79229e-05	1	1.09302e-05	2.55464	0	0	0	0	0	UGAGCUGGAUUCCACUUUGGGCCUGUC	27
mmu_piR_019731|gb|DQ700433|	1	1.13962e-05	0	0	1	2	2.79229e-05	3	3.27907e-05	0.851547	0	0	0	0	0	UGCCUGAGCCCGCCAAGUCCGCUCC	25
mmu_piR_024820|gb|DQ707866|	1	1.13962e-05	0	0	1	1	1.39614e-05	2	2.18605e-05	0.63866	0	0	0	0	0	UGUUAAAUGCCAACUAGACAACCUAACUGAA	31
mmu_piR_039422|	1	1.13962e-05	0	0	1	1	1.39614e-05	2	2.18605e-05	0.63866	0	0	3	4.19953e-05	0	UUUUGUUAGUGUGUUGUUGCAAGA	24
mmu_piR_021450|gb|DQ702930|	1	1.13962e-05	0	0	1	1	1.39614e-05	4	4.3721e-05	0.31933	0	0	1	1.39984e-05	0	CCCCAUCUCGGAAGUGCCAUGUGCAGU	27
mmu_piR_018376|gb|DQ698457|	24020	0.273737	330	0.00323708	84.5628	20175	0.281672	10916	0.119315	2.36075	9483	0.207157	9491	0.132859	1.55922	GCCUUGGCUGUCCUGGAAC	19
mmu_piR_028765|gb|DQ713556|	1301	0.0148265	440	0.00431611	3.43514	820	0.0114484	508	0.00555257	2.06182	291	0.00635691	498	0.00697122	0.911879	GUGGUUAAGAGUGCCGACUGCUCUUCCAA	29
mmu_piR_007513|gb|DQ564162|	1212	0.0138122	100	0.000980935	14.0807	1089	0.015204	475	0.00519187	2.92843	499	0.0109007	424	0.00593534	1.83657	UACAAGAGUGAGUUCCAGGACAGCCA	26
mmu_piR_008979|gb|DQ569022|	604	0.00688331	106	0.00103979	6.6199	561	0.00783236	298	0.00325721	2.40462	252	0.00550495	230	0.00321964	1.7098	UCAAUCUGUAGACCAGGCUGGCCUUGAACU	30
mmu_piR_005034|gb|DQ554878|	437	0.00498014	109	0.00106922	4.65774	570	0.00795802	339	0.00370535	2.14771	136	0.00297093	82	0.00114787	2.5882	UGGGAUUAAAGGUGUGCGCCACCACGCCCG	30
mmu_piR_031135|gb|DQ716939|	299	0.00340747	66	0.000647417	5.26317	99	0.00138218	60	0.000655815	2.10758	24	0.000524281	59	0.000825908	0.634794	UGAUAGUGUUAAGAGUCCAUCCCUGGGCUGGU	32
mmu_piR_030249|gb|DQ715697|	269	0.00306558	77	0.00075532	4.05865	45	0.000628264	78	0.000852559	0.736916	68	0.00148546	193	0.0027017	0.549826	UGGUUGUUGUUCUGUCAUGCACUGAGCACUU	31
mmu_piR_030455|gb|DQ715990|	269	0.00306558	77	0.00075532	4.05865	45	0.000628264	78	0.000852559	0.736916	69	0.00150731	193	0.0027017	0.557911	UAAGUUGGUUGUUGUUCUGUCAUGCACUGA	30
mmu_piR_019092|gb|DQ699499|	255	0.00290603	48	0.000470849	6.1719	81	0.00113088	39	0.00042628	2.6529	12	0.000262141	41	0.000573936	0.456742	UACCAGUGCAUUAAAAUACUGUUUUGUGGGC	31
mmu_piR_034980|gb|DQ722577|	253	0.00288324	48	0.000470849	6.1235	84	0.00117276	37	0.000404419	2.89986	25	0.000546126	39	0.000545939	1.00034	UAUAUGAUAGUGUUAAGAGUCCAUCCCUGGGC	32
mmu_piR_004499|gb|DQ553169|	228	0.00259833	37	0.000362946	7.15902	197	0.0027504	95	0.00103837	2.64876	68	0.00148546	107	0.00149783	0.991742	UGGACUCAGAAAUCCGCCUGCCUCUGCUU	29
mmu_piR_009054|gb|DQ569252|	196	0.00223366	9	8.82841e-05	25.3008	123	0.00171726	292	0.00319163	0.53805	83	0.00181314	254	0.0035556	0.509938	UCACCAUGUAGCCCAUGGCUGGCCUCGAAC	30
mmu_piR_010117|gb|DQ686010|	100	0.00113962	4	3.92374e-05	29.0443	70	0.0009773	35	0.000382559	2.55464	25	0.000546126	14	0.000195978	2.78667	UGCAACGGCACAUGUGGCUUCCCACA	26
mmu_piR_012175|gb|DQ689203|	84	0.000957281	31	0.00030409	3.14802	32	0.000446766	15	0.000163954	2.72495	6	0.00013107	10	0.000139984	0.936321	UAAGAGUGCUUGCUGCUCUUACAGAGCAUCCC	32
mmu_piR_018625|gb|DQ698828|	50	0.00056981	8	7.84748e-05	7.26106	35	0.00048865	17	0.000185814	2.62978	20	0.000436901	23	0.000321964	1.35699	UCUAAUGAAAUCUGAUGCCCUCUUCUGGA	29
mmu_piR_009304|gb|DQ569911|	41	0.000467244	9	8.82841e-05	5.29251	48	0.000670149	21	0.000229535	2.91959	19	0.000415056	14	0.000195978	2.11787	UCCAAAGGUCCCGAGUUCAAAUCCCAGCAAU	31
mmu_piR_005314|gb|DQ555773|	37	0.00042166	6	5.88561e-05	7.16425	16	0.000223383	26	0.000284186	0.786044	14	0.000305831	31	0.000433952	0.704758	UGGUCUAUAAAGUGAGUUCAGGACAGCC	28
mmu_piR_021182|gb|DQ702556|	31	0.000353282	9	8.82841e-05	4.00165	23	0.000321113	19	0.000207675	1.54623	10	0.000218451	8	0.000111988	1.95067	UGAGAUUAAAGGCGUGCGCCACCACUGU	28
mmu_piR_000949|gb|DQ541806|	27	0.000307698	10	9.80935e-05	3.13678	38	0.000530534	21	0.000229535	2.31134	13	0.000283986	10	0.000139984	2.02869	GGGUUAAGGCGCCCGAUGCCGACGCUC	27
mmu_piR_022354|gb|DQ704301|	24	0.000273509	1	9.80935e-06	27.8825	1	1.39614e-05	4	4.3721e-05	0.31933	5	0.000109225	40	0.000559938	0.195067	UCUACUACAUAGAGUUAGAAAUCUCAGGGC	30
mmu_piR_006646|gb|DQ561656|	24	0.000273509	1	9.80935e-06	27.8825	17	0.000237344	9	9.83722e-05	2.41272	6	0.00013107	8	0.000111988	1.1704	UUGAACUCAGAAAUCCACAUGCCUCUGCCUU	31
mmu_piR_003121|gb|DQ548809|	23	0.000262113	3	2.9428e-05	8.9069	18	0.000251306	15	0.000163954	1.53278	11	0.000240296	22	0.000307966	0.780267	UGCAACUCUCUGUGUAAACCAGGCUGCC	28
mmu_piR_002674|gb|DQ547304|	20	0.000227924	4	3.92374e-05	5.80885	15	0.000209421	11	0.000120233	1.7418	7	0.000152915	8	0.000111988	1.36547	UGAGAUUAAAGGCCGAGUGCUGGGAUCACGCC	32
mmu_piR_029610|gb|DQ714788|	16	0.000182339	4	3.92374e-05	4.64708	16	0.000223383	17	0.000185814	1.20218	6	0.00013107	10	0.000139984	0.936321	UGUCUCAAAAAAAUAAAAAAGAAAAAAAGA	30
mmu_piR_001726|gb|DQ544274|	9	0.000102566	3	2.9428e-05	3.48531	5	6.98072e-05	6	6.55815e-05	1.06443	4	8.73802e-05	5	6.99922e-05	1.24843	UCUCAUGUUCAGAGUCUACUUCCUUAUCUCC	31
mmu_piR_001001|gb|DQ542033|	3	3.41886e-05	0	0	3	1	1.39614e-05	2	2.18605e-05	0.63866	1	2.18451e-05	1	1.39984e-05	1.56053	UCCAAGUGCUGGAAUUAAAGGUGUACAC	28
mmu_piR_011390|gb|DQ687981|	2	2.27924e-05	0	0	2	0	0	0	0	0	1	2.18451e-05	2	2.79969e-05	0.780267	UUGGAAUGUCAAUAUUUUUCUGUGGUUAGU	30
mmu_piR_005280|gb|DQ555700|	2	2.27924e-05	0	0	2	0	0	0	0	0	1	2.18451e-05	5	6.99922e-05	0.312107	UGGUCAAUCACAGGUGCUUGUGUGGUUAUC	30
mmu_piR_037867|gb|DQ726751|	13	0.000148151	11	0.000107903	1.373	12	0.000167537	5	5.46512e-05	3.06557	4	8.73802e-05	0	0	4	GGGGCUAGAGAGAUGACUCA	20
mmu_piR_000618|gb|DQ540973|	10	0.000113962	4	3.92374e-05	2.90443	13	0.000181499	4	4.3721e-05	4.15129	5	0.000109225	0	0	5	CGGCCGGGUGUGGUGGCGCACUCCUUUA	28
mmu_piR_023557|gb|DQ706034|	2	2.27924e-05	1	9.80935e-06	2.32354	1	1.39614e-05	0	0	1	1	2.18451e-05	0	0	1	UCUCGUUUUGGUGACUCCUCUUAUGUGGUC	30
mmu_piR_036559|gb|DQ724866|	2	2.27924e-05	1	9.80935e-06	2.32354	1	1.39614e-05	0	0	1	1	2.18451e-05	0	0	1	UCCUUCUCGUUUUGGUGACUCCUCUUAUGU	30
mmu_piR_024108|gb|DQ706852|	2	2.27924e-05	1	9.80935e-06	2.32354	1	1.39614e-05	0	0	1	1	2.18451e-05	0	0	1	UUCUCGUUUUGGUGACUCCUCUUAUGUGGU	30
mmu_piR_017536|gb|DQ697194|	1	1.13962e-05	7	6.86654e-05	0.165967	5	6.98072e-05	1	1.09302e-05	6.3866	0	0	1	1.39984e-05	0	GUAUGGGGGACCUUUGGUA	19
mmu_piR_015188|gb|DQ693725|	1	1.13962e-05	1	9.80935e-06	1.16177	3	4.18843e-05	0	0	3	0	0	0	0	0	UCUGGCUACUUCAUAACUCAAGACUCUGCC	30
mmu_piR_012919|gb|DQ690358|	1	1.13962e-05	1	9.80935e-06	1.16177	3	4.18843e-05	0	0	3	0	0	0	0	0	UAGAUUAAUUUAUUGUGAGGUAGACUUAUGU	31
mmu_piR_010651|gb|DQ686852|	1	1.13962e-05	4	3.92374e-05	0.290443	3	4.18843e-05	0	0	3	0	0	3	4.19953e-05	0	UGCACUUAGUCGCUUGCCUGAUGGACAGU	29
mmu_piR_002877|gb|DQ547903|	1	1.13962e-05	1	9.80935e-06	1.16177	2	2.79229e-05	0	0	2	0	0	0	0	0	UGAGUGUUGCGAGUGCGAAUGUGCUUUCC	29
mmu_piR_031771|gb|DQ717841|	1	1.13962e-05	1	9.80935e-06	1.16177	1	1.39614e-05	0	0	1	0	0	2	2.79969e-05	0	UAGCAACUGUUCUAGCCUAUCUGCUC	26
mmu_piR_026724|gb|DQ710630|	1	1.13962e-05	1	9.80935e-06	1.16177	1	1.39614e-05	0	0	1	0	0	0	0	0	UUGAAAAUGCUCUUCUCCAGCCUCCUGG	28
mmu_piR_027027|gb|DQ711051|	1371	0.0156242	618	0.00606218	2.57733	1673	0.0233575	590	0.00644885	3.62196	559	0.0122114	392	0.00548739	2.22535	UGGGAUUAAAGGUGUGCGCCAC	22
mmu_piR_000639|gb|DQ541113|	1371	0.0156242	662	0.00649379	2.40602	1478	0.020635	408	0.00445954	4.62716	635	0.0138716	545	0.00762915	1.81824	CUAGGAAUAAUGGAAUAGGACCGCGGUUCUA	31
mmu_piR_004567|gb|DQ553409|	1145	0.0130487	570	0.00559133	2.33373	1256	0.0175356	366	0.00400047	4.38337	533	0.0116434	467	0.00653727	1.78108	UGGAUACCGCAGCUAGGAAUAAUGGAA	27
mmu_piR_024234|gb|DQ707037|	717	0.00817108	294	0.00288395	2.8333	890	0.0124257	190	0.00207675	5.98324	232	0.00506805	121	0.00169381	2.9921	UGGCGCACGCCUUUAAUCCCAGCACUUA	28
mmu_piR_000691|gb|DQ541218|	656	0.00747591	477	0.00467906	1.59774	930	0.0129841	252	0.00275442	4.71392	234	0.00511174	208	0.00291168	1.7556	CUGGGAAUACCGGGUGCUGUAGGCUU	26
mmu_piR_005355|gb|DQ555882|	339	0.00386331	247	0.00242291	1.59449	370	0.00516573	153	0.00167233	3.08895	135	0.00294908	160	0.00223975	1.3167	UGGUGACUCUAGAUAACCUCGGGCCGAUC	29
mmu_piR_002945|gb|DQ548138|	289	0.0032935	120	0.00117712	2.79793	474	0.00661772	77	0.000841629	7.86299	120	0.00262141	80	0.00111988	2.3408	UGAUCACGAAGGUGGUUUUCCCAGGGC	27
mmu_piR_000578|gb|DQ540853|	173	0.00197154	102	0.00100055	1.97045	196	0.00273644	70	0.000765117	3.5765	84	0.00183498	69	0.000965892	1.89978	CCGCCCGUCGCUACUACCGAUUGGAU	26
mmu_piR_003861|gb|DQ551040|	88	0.00100287	47	0.000461039	2.17523	167	0.00233156	56	0.000612094	3.80915	32	0.000699042	41	0.000573936	1.21798	UGCUCCGUCCACUCCACGCAUCGACCUGGU	30
mmu_piR_019200|gb|DQ699653|	13	0.000148151	17	0.000166759	0.888412	4	5.58457e-05	1	1.09302e-05	5.10928	3	6.55352e-05	5	6.99922e-05	0.936321	UUGGCAUGCACGAGGCCC	18
mmu_piR_002027|gb|DQ545036|	7	7.97734e-05	8	7.84748e-05	1.01655	8	0.000111691	0	0	8	1	2.18451e-05	1	1.39984e-05	1.56053	UGAAAAUAGGUGUAUUCCAGGGUGAGGUA	29
mmu_piR_033784|gb|DQ720841|	3	3.41886e-05	5	4.90467e-05	0.697062	1	1.39614e-05	0	0	1	1	2.18451e-05	1	1.39984e-05	1.56053	UAUAUAUAAUUGAUAAAGGUCUCCUCAAG	29
mmu_piR_000358|gb|DQ540396|	2	2.27924e-05	1	9.80935e-06	2.32354	0	0	0	0	0	1	2.18451e-05	0	0	1	CAACCUAGACACGGUUGCCUCUGUGCCCUCC	31
mmu_piR_023050|gb|DQ705290|	2	2.27924e-05	1	9.80935e-06	2.32354	0	0	0	0	0	1	2.18451e-05	0	0	1	UCCCAACCUAGACACGGUUGCCUCUGUGCCCU	32
mmu_piR_033167|gb|DQ719923|	2	2.27924e-05	2	1.96187e-05	1.16177	0	0	2	2.18605e-05	0	1	2.18451e-05	0	0	1	UAGAUGCGCAUCUUCCUUCAUUUGAGCUAC	30
mmu_piR_023489|gb|DQ705927|	1	1.13962e-05	1	9.80935e-06	1.16177	0	0	0	0	0	0	0	0	0	0	CCUAGACAACGGGAGAGCCCGACCUCGCGU	30
mmu_piR_030882|gb|DQ716582|	1	1.13962e-05	1	9.80935e-06	1.16177	0	0	0	0	0	0	0	0	0	0	UCACCCGCGUAAUUCUGUCCUCCCAGGU	28
mmu_piR_029560|gb|DQ714720|	1	1.13962e-05	1	9.80935e-06	1.16177	0	0	0	0	0	0	0	0	0	0	UUGCCUAGACAACGGGAGAGCCCGACCUCGC	31
mmu_piR_020249|gb|DQ701215|	1	1.13962e-05	1	9.80935e-06	1.16177	0	0	0	0	0	0	0	0	0	0	GGCCUUAAGAACUGCAUUAUAGGUGUCCA	29
mmu_piR_013999|gb|DQ691993|	1	1.13962e-05	1	9.80935e-06	1.16177	0	0	0	0	0	0	0	0	0	0	UCCUAGCCUGCCUGCAGGAACCUGG	25
mmu_piR_024823|gb|DQ707869|	1	1.13962e-05	1	9.80935e-06	1.16177	0	0	0	0	0	0	0	0	0	0	UAAUACCAGAACACAUUAGAAAGCCUGUAUU	31
mmu_piR_003596|gb|DQ550352|	1	1.13962e-05	1	9.80935e-06	1.16177	0	0	0	0	0	0	0	0	0	0	UGCCUAGACAACGGGAGAGCCCGACCUC	28
mmu_piR_036347|gb|DQ724573|	1	1.13962e-05	1	9.80935e-06	1.16177	0	0	0	0	0	0	0	1	1.39984e-05	0	UCCUUUGAUGGCUUGUCAUCAGGUCCUGCCU	31
mmu_piR_000478|gb|DQ540653|	1	1.13962e-05	1	9.80935e-06	1.16177	0	0	0	0	0	0	0	0	0	0	CAGGUGUCUUUUACCUAUCCAGUGCCCAAGG	31
mmu_piR_034857|gb|DQ722376|	1	1.13962e-05	1	9.80935e-06	1.16177	0	0	0	0	0	0	0	0	0	0	UGCCUAGCUCCGGUGCCGCUGUGCCGC	27
mmu_piR_007688|gb|DQ564793|	1	1.13962e-05	1	9.80935e-06	1.16177	0	0	0	0	0	0	0	0	0	0	UACCAGAACACAUUAGAAAGCCUGUAUUAU	30
mmu_piR_032099|gb|DQ718299|	1	1.13962e-05	1	9.80935e-06	1.16177	0	0	2	2.18605e-05	0	0	0	0	0	0	UGAUAAACUUCCCAGUUGUUUAGUUGUGU	29
mmu_piR_001319|gb|DQ543100|	1	1.13962e-05	1	9.80935e-06	1.16177	0	0	0	0	0	0	0	0	0	0	UCCUAAGGUGCACCAGUGUCUCUGGGAAGG	30
mmu_piR_028241|gb|DQ712821|	1	1.13962e-05	2	1.96187e-05	0.580885	0	0	0	0	0	0	0	0	0	0	CGUCAACACUUGCUGGUUUUCUCU	24
mmu_piR_010092|gb|DQ685975|	25	0.000284905	38	0.000372755	0.764322	17	0.000237344	31	0.000338838	0.700466	11	0.000240296	4	5.59938e-05	4.29147	CCCUUUAAGUGACCUUUAGAUUUUUCAGGUC	31
mmu_piR_030635|gb|DQ716234|	10	0.000113962	4	3.92374e-05	2.90443	7	9.773e-05	5	5.46512e-05	1.78825	2	4.36901e-05	1	1.39984e-05	3.12107	GGGGUUUUUUGGUUUUGUUUUUCUCAAGAC	30
mmu_piR_028410|gb|DQ713052|	10	0.000113962	6	5.88561e-05	1.93628	13	0.000181499	11	0.000120233	1.50956	5	0.000109225	0	0	5	UAAGAUGGAAGCGUUUUGGGAGUCA	25
mmu_piR_038351|	8	9.11696e-05	10	9.80935e-05	0.929416	1	1.39614e-05	2	2.18605e-05	0.63866	2	4.36901e-05	1	1.39984e-05	3.12107	GGGGGGGCCGGCGGCG	16
mmu_piR_018360|gb|DQ698425|	5	5.6981e-05	7	6.86654e-05	0.829836	2	2.79229e-05	1	1.09302e-05	2.55464	2	4.36901e-05	1	1.39984e-05	3.12107	UAUAAUUGAUAAAGGUCUCCUCAAGCCGGG	30
mmu_piR_004955|gb|DQ554592|	2	2.27924e-05	1	9.80935e-06	2.32354	2	2.79229e-05	1	1.09302e-05	2.55464	1	2.18451e-05	0	0	1	UGGGAAUUGAACCUGGUCCUCUGGAAGA	28
mmu_piR_038428|	18	0.000205132	77	0.00075532	0.271583	6	8.37686e-05	7	7.65117e-05	1.09485	0	0	2	2.79969e-05	0	GGGGGGGCCGGCGGCGG	17
mmu_piR_005824|gb|DQ557476|	8	9.11696e-05	19	0.000186378	0.489166	8	0.000111691	10	0.000109302	1.02186	0	0	5	6.99922e-05	0	UGUGACUAAAGGUGUGUGCCACCACUGCC	29
mmu_piR_030069|gb|DQ715438|	4	4.55848e-05	3	2.9428e-05	1.54903	2	2.79229e-05	10	0.000109302	0.255464	0	0	2	2.79969e-05	0	UGGGAACUGACAUUGCACUUAACUGCUGA	29
mmu_piR_023750|gb|DQ706330|	2	2.27924e-05	1	9.80935e-06	2.32354	6	8.37686e-05	3	3.27907e-05	2.55464	0	0	0	0	0	UGGAGUUACAGAUGGUUGUGAGCCAUCAUG	30
mmu_piR_018635|gb|DQ698840|	1	1.13962e-05	1	9.80935e-06	1.16177	2	2.79229e-05	2	2.18605e-05	1.27732	0	0	0	0	0	UAGCAGUUCACCGCAAGAAGCUGACUC	27
mmu_piR_029150|gb|DQ714133|	1	1.13962e-05	1	9.80935e-06	1.16177	1	1.39614e-05	1	1.09302e-05	1.27732	0	0	0	0	0	GCUCAACUAUGCAAUGUAAGGUGGACCAA	29
mmu_piR_029308|gb|DQ714368|	1	1.13962e-05	2	1.96187e-05	0.580885	1	1.39614e-05	1	1.09302e-05	1.27732	0	0	2	2.79969e-05	0	AAGGAGAGGUACUAAGACAGUUCUGGA	27
mmu_piR_005027|gb|DQ554870|	1	1.13962e-05	1	9.80935e-06	1.16177	1	1.39614e-05	2	2.18605e-05	0.63866	0	0	0	0	0	UGGGAUUAAAGAUGGGUGCCACCACUGCCC	30
mmu_piR_004802|gb|DQ554104|	46202	0.526527	20337	0.199493	2.63933	50717	0.708082	43928	0.480144	1.47473	23501	0.513381	32157	0.450148	1.14047	UGGCCUCGAACUCAGAAAUCUGCCUGCCU	29
mmu_piR_004800|gb|DQ554102|	45204	0.515154	20260	0.198737	2.59214	51686	0.721611	44139	0.48245	1.49572	23517	0.51373	32032	0.448398	1.1457	UGGCCUCGAACUCAGAAAUCCACUUGCCUC	30
mmu_piR_021115|gb|DQ702457|	45041	0.513296	20051	0.196687	2.60971	49676	0.693548	43456	0.474985	1.46015	23008	0.502611	31739	0.444296	1.13125	UGGCCUCGAACUCAGAGAUCCGCCUGCCUC	30
mmu_piR_028252|gb|DQ712837|	37039	0.422104	68736	0.674255	0.62603	20084	0.280401	51119	0.558743	0.501843	15179	0.331586	41423	0.579857	0.571841	AGGUAGAUAGAACAGGUCUUGUU	23
mmu_piR_033077|gb|DQ719784|	8380	0.0955002	14361	0.140872	0.677922	6922	0.096641	11829	0.129294	0.747452	3590	0.0784237	10284	0.14396	0.544761	UGAGGUUGGUGUACUGUGUGU	21
mmu_piR_017405|gb|DQ696996|	7958	0.090691	15555	0.152584	0.594366	7098	0.0990982	10164	0.111095	0.892013	2788	0.060904	7164	0.100285	0.60731	UGCGGGGCUAGGGCUAACAGCA	22
mmu_piR_015128|gb|DQ693633|	3523	0.0401488	2667	0.0261615	1.53465	3260	0.0455143	2680	0.0292931	1.55376	1773	0.0387313	1995	0.0279269	1.38688	UCAGCGGUUAAGAGCACUGACUGCUCUUCC	30
mmu_piR_000310|gb|DQ540285|	3089	0.0352029	3462	0.03396	1.0366	997	0.0139195	1676	0.0183191	0.759838	1534	0.0335103	3044	0.0426113	0.786419	AUCGAUGUGGUGCUCCGGAGUUCUCUUCGGGC	32
mmu_piR_000818|gb|DQ541506|	3089	0.0352029	3462	0.03396	1.0366	996	0.0139056	1676	0.0183191	0.759076	1534	0.0335103	3044	0.0426113	0.786419	GAUCGAUGUGGUGCUCCGGAGUUCUCUU	28
mmu_piR_038322|	2482	0.0282854	1608	0.0157734	1.79323	3148	0.0439506	1953	0.0213468	2.05889	1296	0.0283112	1677	0.0234754	1.20599	AAGAACGAAAGUCGGAGGUUCGAAGACGAUC	31
mmu_piR_000362|gb|DQ540403|	2470	0.0281486	1595	0.0156459	1.7991	3120	0.0435597	1934	0.0211391	2.06062	1289	0.0281583	1663	0.0232794	1.20958	CAAGAACGAAAGUCGGAGGUUCGAAGACGA	30
mmu_piR_018323|gb|DQ698371|	2201	0.025083	2367	0.0232187	1.08029	2235	0.0312038	2793	0.0305282	1.02213	817	0.0178474	1409	0.0197238	0.904866	CGAAAGAUGGUGAACUAUGCCUGGGC	26
mmu_piR_000219|gb|DQ540058|	1467	0.0167182	1293	0.0126835	1.31811	1035	0.0144501	1131	0.0123621	1.1689	540	0.0117963	862	0.0120667	0.977597	ACGGGAAACCUCACCCGGCCCGGACAC	27
mmu_piR_025652|gb|DQ709071|	1330	0.015157	527	0.00516953	2.93198	1657	0.0231341	826	0.00902838	2.56237	685	0.0149639	973	0.0136205	1.09863	UCGGUGGUUAAGAGCACUGACUGCUCUUC	29
mmu_piR_004958|gb|DQ554595|	1250	0.0142453	719	0.00705292	2.01977	1285	0.0179404	826	0.00902838	1.98712	581	0.012692	626	0.00876302	1.44836	UGGGAAUUGAACUCAGGACCUCUGGAAGAGC	31
mmu_piR_030801|gb|DQ716469|	1150	0.0131056	722	0.00708235	1.85046	1264	0.0176473	706	0.00771675	2.28687	398	0.00869433	311	0.00435351	1.99708	UGGGAUUAAAGGCGUGCACCACCACGCCCGG	31
mmu_piR_027673|gb|DQ711996|	1122	0.0127865	1488	0.0145963	0.876012	619	0.00864213	1511	0.0165156	0.52327	531	0.0115997	1074	0.0150343	0.771549	CGGCGAUGAUGACACUCCAUAC	22
mmu_piR_032865|gb|DQ719430|	1008	0.0114874	1393	0.0136644	0.840678	316	0.00441181	662	0.00723582	0.609718	209	0.00456562	465	0.00650927	0.701402	GCACUGAGAUGGGAGUGGUGUAA	23
mmu_piR_000935|gb|DQ541777|	967	0.0110201	1128	0.0110649	0.99595	816	0.0113925	880	0.00961862	1.18442	422	0.00921861	1131	0.0158322	0.582268	GGCUGGUCCGAAGGUAGUGAGUUAUCUCAA	30
mmu_piR_000958|gb|DQ541851|	937	0.0106782	974	0.0095543	1.11764	623	0.00869797	599	0.00654722	1.3285	192	0.00419425	633	0.00886101	0.473338	GUAGGUGAACCUGCGGAAGGAUCAUUA	27
mmu_piR_027471|gb|DQ711715|	874	0.00996028	1887	0.0185102	0.538096	1770	0.0247117	2409	0.026331	0.938505	454	0.00991765	814	0.0113947	0.870372	AAGUGCCGAGAUUAAAGGCGU	21
mmu_piR_022877|gb|DQ705026|	869	0.0099033	1194	0.0117124	0.845543	498	0.00695279	914	0.00999025	0.695958	407	0.00889094	1107	0.0154963	0.573747	CUGAAAUGAAGAGAAUACUCUUGCUGAUC	29
mmu_piR_000802|gb|DQ541470|	849	0.00967538	917	0.00899517	1.07562	726	0.010136	808	0.00883164	1.14769	379	0.00827927	516	0.0072232	1.14621	GAGGAUCACGAGUUCGAGGCCAGCCUG	27
mmu_piR_000414|gb|DQ540526|	794	0.00904859	416	0.00408069	2.21742	795	0.0110993	355	0.00388024	2.86048	358	0.00782053	310	0.00433952	1.80217	CACGGCCGGUACAGUGAAACUGCGAAUG	28
mmu_piR_025576|gb|DQ708952|	779	0.00887764	1499	0.0147042	0.603748	383	0.00534723	632	0.00690792	0.774073	389	0.00849772	880	0.0123186	0.689827	CAUGCCUUGAGUGUAGGACCGU	22
mmu_piR_002962|gb|DQ548183|	597	0.00680353	541	0.00530686	1.28203	706	0.00985677	564	0.00616466	1.59892	238	0.00519912	381	0.00533341	0.974822	UGAUCGAGGCCCAGCCCGUGGACGGUGU	28
mmu_piR_017215|gb|DQ696727|	471	0.00536761	489	0.00479677	1.11901	272	0.00379751	488	0.00533396	0.711949	170	0.00371366	260	0.00363959	1.02035	UCAGUGGUUAAGAGUGCUUGCUGCUCUUAC	30
mmu_piR_000619|gb|DQ540976|	375	0.00427358	342	0.0033548	1.27387	421	0.00587776	225	0.00245931	2.39001	150	0.00327676	188	0.00263171	1.24511	CGGCGGCUUUGGUGACUCUAGAUAACC	27
mmu_piR_002435|gb|DQ546549|	297	0.00338467	352	0.00345289	0.980244	251	0.00350432	306	0.00334466	1.04774	78	0.00170391	166	0.00232374	0.733263	UGACCACGGGUGACGGGGAAUCAGG	25
mmu_piR_000536|gb|DQ540780|	295	0.00336188	350	0.00343327	0.979206	249	0.0034764	304	0.0033228	1.04623	72	0.00157284	163	0.00228175	0.689316	CCAUGGUGACCACGGGUGACGGGGAA	26
mmu_piR_000622|gb|DQ540988|	273	0.00311116	192	0.00188339	1.65189	351	0.00490046	251	0.00274349	1.78621	134	0.00292724	161	0.00225375	1.29883	CGGGUGUUGACGCGAUGUGAUUUCUGCC	28
mmu_piR_038312|	238	0.0027123	194	0.00190301	1.42526	245	0.00342055	185	0.0020221	1.69159	82	0.00179129	171	0.00239373	0.748327	UAAGUCAGAAUCCCGCCCAGGCGGAAC	27
mmu_piR_000216|gb|DQ540053|	226	0.00257554	181	0.00177549	1.45061	244	0.00340659	219	0.00239372	1.42313	60	0.0013107	147	0.00205777	0.636953	ACGAUACGGCAGCGCCGAAGGAGCCUCGG	29
mmu_piR_022680|gb|DQ704764|	219	0.00249577	255	0.00250138	0.997756	142	0.00198252	229	0.00250303	0.79205	71	0.001551	69	0.000965892	1.60577	UAAGUAUUCCUAACUACUGAGCCAUCUC	28
mmu_piR_009639|gb|DQ685234|	198	0.00225645	196	0.00192263	1.17362	157	0.00219194	191	0.00208768	1.04994	75	0.00163838	143	0.00200178	0.818462	UGGGAUCAAAAGCUUUUUGACUGGAGAGA	29
mmu_piR_007143|gb|DQ562906|	183	0.00208551	87	0.000853413	2.44372	122	0.00170329	88	0.000961862	1.77083	32	0.000699042	84	0.00117587	0.594489	UAACCACUGAGCCAUCUCACCAGCCCA	27
mmu_piR_007683|gb|DQ564777|	167	0.00190317	118	0.0011575	1.6442	108	0.00150783	129	0.00141	1.06938	27	0.000589816	95	0.00132985	0.44352	UACCACUGAGCCAUCUCACCAGCCCCA	27
mmu_piR_034793|gb|DQ722288|	147	0.00167524	145	0.00142236	1.17779	101	0.0014101	175	0.00191279	0.737197	62	0.00135439	183	0.00256171	0.528706	UUACUUGAUGAUAGUAAAAGAUCUGAUG	28
mmu_piR_000870|gb|DQ541630|	145	0.00165245	110	0.00107903	1.53142	203	0.00283417	155	0.00169419	1.67288	52	0.00113594	94	0.00131585	0.863274	GCGCCGAAGGAGCCUCGGUUGGCCC	25
mmu_piR_007144|gb|DQ562907|	120	0.00136754	67	0.000657226	2.08078	83	0.0011588	71	0.000776048	1.49321	17	0.000371366	71	0.000993889	0.373649	UAACCACUGAGCCAUCUCACCAGCCCAUU	29
mmu_piR_007682|gb|DQ564776|	108	0.00123079	58	0.000568942	2.1633	68	0.000949377	55	0.000601164	1.57923	18	0.000393211	60	0.000839906	0.46816	UACCACUGAGCCAUCUCACCAGCCCA	26
mmu_piR_000307|gb|DQ540280|	99	0.00112822	116	0.00113788	0.991511	91	0.00127049	54	0.000590233	2.15252	48	0.00104856	46	0.000643928	1.62838	AUCCAUCCAUCCAUCCAUCCAUCCACCCAC	30
mmu_piR_000273|gb|DQ540188|	92	0.00104845	114	0.00111827	0.937569	31	0.000432804	71	0.000776048	0.557703	23	0.000502436	13	0.00018198	2.76095	AGCUGGUGUUGUGAAUCAGGCCGUU	25
mmu_piR_000366|gb|DQ540412|	87	0.00099147	54	0.000529705	1.87174	114	0.0015916	57	0.000623024	2.55464	25	0.000546126	39	0.000545939	1.00034	CAAGAUUCCCAUUCUUGCGACCCGGGU	27
mmu_piR_022097|gb|DQ703900|	87	0.00099147	71	0.000696464	1.42358	124	0.00173122	122	0.00133349	1.29826	28	0.000611661	48	0.000671925	0.910312	GCGCCGCUGGUGUAGUGGUAUCAUGCAAGAUU	32
mmu_piR_006156|gb|DQ558403|	86	0.000980074	71	0.000696464	1.40721	123	0.00171726	62	0.000677675	2.53404	35	0.000764577	35	0.000489945	1.56053	UGUUGUUGCCAUGGUAAUCCUGCUCA	26
mmu_piR_016468|gb|DQ695630|	86	0.000980074	187	0.00183435	0.53429	53	0.000739956	135	0.00147558	0.501467	45	0.000983027	110	0.00153983	0.638401	UGGGAAUUGCUCUUUACCCUUCAAGCCAUC	30
mmu_piR_030657|gb|DQ716262|	80	0.000911696	33	0.000323708	2.81641	62	0.000865609	43	0.000470001	1.84172	21	0.000458746	21	0.000293967	1.56053	UGGGACUAAAGGCAUGUGCCACCACU	26
mmu_piR_009904|gb|DQ685673|	80	0.000911696	47	0.000461039	1.97748	64	0.000893532	42	0.00045907	1.94639	24	0.000524281	31	0.000433952	1.20816	UGGAUUAAAGGCGUGUGCCAC	21
mmu_piR_003040|gb|DQ548430|	77	0.000877508	62	0.000608179	1.44284	121	0.00168933	57	0.000623024	2.71151	30	0.000655352	36	0.000503944	1.30045	UGAUGUGUUGUUGCCAUGGUAAUCCUGCUC	30
mmu_piR_030130|gb|DQ715526|	77	0.000877508	106	0.00103979	0.843927	35	0.00048865	79	0.00086349	0.565902	32	0.000699042	75	0.00104988	0.665828	CACCAAGAUGAGUGGUGCAAAUCUGAUC	28
mmu_piR_025007|gb|DQ708131|	68	0.000774942	69	0.000676845	1.14493	29	0.000404882	59	0.000644885	0.627836	30	0.000655352	59	0.000825908	0.793492	UAUCUGUGAGGAUAAGUAACUCUGAGG	27
mmu_piR_000620|gb|DQ540981|	64	0.000729357	75	0.000735701	0.991377	104	0.00145199	116	0.00126791	1.14518	22	0.000480591	43	0.000601933	0.798413	CGGGCCGCCGGUGAAAUACCACUACUCUCA	30
mmu_piR_007729|gb|DQ564913|	60	0.000683772	48	0.000470849	1.45221	106	0.00147991	51	0.000557443	2.65482	31	0.000677197	25	0.000349961	1.93506	UACCCUACUGAUGAUGUGUUGUUGCCAUGG	30
mmu_piR_033344|gb|DQ720186|	59	0.000672376	180	0.00176568	0.380802	58	0.000809763	131	0.00143186	0.565531	27	0.000589816	75	0.00104988	0.561792	AGAGCACCCCAUUGGCUACCCAC	23
mmu_piR_000580|gb|DQ540862|	49	0.000558414	60	0.000588561	0.948779	46	0.000642226	62	0.000677675	0.94769	19	0.000415056	30	0.000419953	0.988339	CCGGGUGAUGCGAAUCGUAAUCUGAGCCGA	30
mmu_piR_007277|gb|DQ563378|	46	0.000524225	21	0.000205996	2.54483	25	0.000349036	11	0.000120233	2.903	6	0.00013107	11	0.000153983	0.851201	UAAGCGUACCGAUUGCUCUUCCAAAGGCC	29
mmu_piR_026701|gb|DQ710595|	43	0.000490037	44	0.000431611	1.13537	37	0.000516573	48	0.000524652	0.984601	16	0.000349521	35	0.000489945	0.713387	UGCUUUUUUAAAAACCAGAAGGUCAGAAGGA	31
mmu_piR_000031|gb|AB251037|	36	0.000410263	36	0.000353136	1.16177	20	0.000279229	39	0.00042628	0.655036	8	0.00017476	34	0.000475947	0.367185	UACUUAGCCACAGACACCUUAUCUGCUGAG	30
mmu_piR_000705|gb|DQ541249|	34	0.000387471	17	0.000166759	2.32354	34	0.000474689	24	0.000262326	1.80954	16	0.000349521	50	0.000699922	0.499371	CUUCGAUGAAGAGGUGAUGACGAGUCUGAGU	31
mmu_piR_001278|gb|DQ542907|	32	0.000364679	36	0.000353136	1.03268	41	0.000572419	57	0.000623024	0.918775	12	0.000262141	29	0.000405955	0.645738	UCCGAGGCGCGAUUAUUGCUAAUUGAAAAC	30
mmu_piR_035888|gb|DQ723924|	30	0.000341886	42	0.000411993	0.829836	12	0.000167537	38	0.000415349	0.403364	13	0.000283986	41	0.000573936	0.494804	GUGAAUUGCAGUACUCCAAC	20
mmu_piR_020554|gb|DQ701662|	28	0.000319094	26	0.000255043	1.25114	5	6.98072e-05	10	0.000109302	0.63866	13	0.000283986	15	0.000209977	1.35246	UACUCAUCCUUCAAAACCCAGCUCACGUGCC	31
mmu_piR_028400|gb|DQ713040|	25	0.000284905	22	0.000215806	1.32019	15	0.000209421	16	0.000174884	1.19749	4	8.73802e-05	17	0.000237973	0.367185	UAAACUUCAUUUUUUAAAGUGUUGCUGGAG	30
mmu_piR_025895|gb|DQ709415|	19	0.000216528	10	9.80935e-05	2.20736	6	8.37686e-05	15	0.000163954	0.510928	3	6.55352e-05	6	8.39906e-05	0.780267	UGAGAGCAACCGCCAAGUACCCCAGCA	27
mmu_piR_003454|gb|DQ549904|	17	0.000193735	34	0.000333518	0.580885	13	0.000181499	24	0.000262326	0.691882	7	0.000152915	15	0.000209977	0.728249	UGCCAGAUCAAAUAAGUGCCCUUAACUGU	29
mmu_piR_004470|gb|DQ553065|	16	0.000182339	9	8.82841e-05	2.06537	16	0.000223383	8	8.7442e-05	2.55464	4	8.73802e-05	7	9.79891e-05	0.891734	UGGAAUUGAACUCAGGACCUCUGGAACA	28
mmu_piR_003673|gb|DQ550547|	16	0.000182339	10	9.80935e-05	1.85883	20	0.000279229	10	0.000109302	2.55464	5	0.000109225	11	0.000153983	0.709334	UGCCUGGGAUUAAAGGCAUGUCCUGCCAUGC	31
mmu_piR_026226|gb|DQ709922|	14	0.000159547	11	0.000107903	1.47862	3	4.18843e-05	15	0.000163954	0.255464	5	0.000109225	3	4.19953e-05	2.60089	GCUCUGUUCUUUGUAAUGCCUAAUUAGUUU	30
mmu_piR_023590|gb|DQ706095|	10	0.000113962	8	7.84748e-05	1.45221	6	8.37686e-05	4	4.3721e-05	1.91598	3	6.55352e-05	6	8.39906e-05	0.780267	UCAGUGGUGAAGAGCACCGACUGCUCUUGC	30
mmu_piR_015933|gb|DQ694837|	9	0.000102566	5	4.90467e-05	2.09119	20	0.000279229	45	0.000491861	0.567698	4	8.73802e-05	5	6.99922e-05	1.24843	UGGAUCUGUGUGCUUUCUUUCAGUAUUGU	29
mmu_piR_022410|gb|DQ704383|	7	7.97734e-05	5	4.90467e-05	1.62648	11	0.000153576	8	8.7442e-05	1.75632	2	4.36901e-05	5	6.99922e-05	0.624214	UAGGACUAGAGUUUGUAAUCGACUGUGACA	30
mmu_piR_026137|gb|DQ709776|	7	7.97734e-05	5	4.90467e-05	1.62648	3	4.18843e-05	3	3.27907e-05	1.27732	3	6.55352e-05	4	5.59938e-05	1.1704	AGGCGUGGGUUCGGAUCCC	19
mmu_piR_032355|gb|DQ718681|	5	5.6981e-05	9	8.82841e-05	0.645428	1	1.39614e-05	2	2.18605e-05	0.63866	1	2.18451e-05	8	0.000111988	0.195067	UGAACGGGUGGGUAGCCGUCAUGGUCCC	28
mmu_piR_036975|gb|DQ725475|	3	3.41886e-05	7	6.86654e-05	0.497901	1	1.39614e-05	1	1.09302e-05	1.27732	1	2.18451e-05	1	1.39984e-05	1.56053	UAUAUAAUUGAUAAAGGUCUCCUCAAGCC	29
mmu_piR_017236|gb|DQ696760|	2	2.27924e-05	1	9.80935e-06	2.32354	4	5.58457e-05	4	4.3721e-05	1.27732	1	2.18451e-05	1	1.39984e-05	1.56053	UCAAACUUGUGAUUCUCCUACCAUCCC	27
mmu_piR_004161|gb|DQ551913|	2	2.27924e-05	4	3.92374e-05	0.580885	5	6.98072e-05	6	6.55815e-05	1.06443	1	2.18451e-05	3	4.19953e-05	0.520178	GUGGUGGUGGUGGUGGUGGUGGUGUUU	27
mmu_piR_038625|	2	2.27924e-05	4	3.92374e-05	0.580885	1	1.39614e-05	8	8.7442e-05	0.159665	1	2.18451e-05	3	4.19953e-05	0.520178	UAAAAUCCACGUAUAAGGGGGCUGGA	26
ABUNDANT at D14
mmu_piR_009475|gb|DQ684981|	9	0.000102566	2	1.96187e-05	5.22797	182	0.00254098	2	2.18605e-05	116.236	13828	0.302073	31	0.000433952	696.099	UGCUAGAGAACAGGACACAGAAGG	24
mmu_piR_038434|	9	0.000102566	2	1.96187e-05	5.22797	182	0.00254098	2	2.18605e-05	116.236	13827	0.302052	31	0.000433952	696.049	UAGAGAACAGGACACAGAAGGAGCUC	26
mmu_piR_022571|gb|DQ704613|	9	0.000102566	2	1.96187e-05	5.22797	183	0.00255494	2	2.18605e-05	116.875	13808	0.301636	31	0.000433952	695.092	UUGUUCCCGUAUGCUAGAGAACAGGAC	27
mmu_piR_000910|gb|DQ541730|	9	0.000102566	2	1.96187e-05	5.22797	178	0.00248513	2	2.18605e-05	113.682	13639	0.297945	29	0.000405955	733.936	GGAGCUCGUUCAUAAGGUGCCUGGUAU	27
mmu_piR_004638|gb|DQ553670|	4	4.55848e-05	1	9.80935e-06	4.64708	137	0.00191272	1	1.09302e-05	174.993	12088	0.264063	33	0.000461949	571.629	UGGCAAAGUAGGAGGACAGACUGGAUACC	29
mmu_piR_035036|gb|DQ722654|	4	4.55848e-05	1	9.80935e-06	4.64708	137	0.00191272	1	1.09302e-05	174.993	12083	0.263954	33	0.000461949	571.392	UGAACUUGGCAAAGUAGGAGGACAGAC	27
mmu_piR_013547|gb|DQ691305|	4	4.55848e-05	1	9.80935e-06	4.64708	137	0.00191272	1	1.09302e-05	174.993	12075	0.263779	33	0.000461949	571.014	UGUGAACUUGGCAAAGUAGGAGGAC	25
mmu_piR_004546|gb|DQ553339|	4	4.55848e-05	1	9.80935e-06	4.64708	137	0.00191272	1	1.09302e-05	174.993	12066	0.263582	33	0.000461949	570.588	UGGAGCUUGUGAACUUGGCAAAGUAGGAGGA	31
mmu_piR_006818|gb|DQ562030|	4	4.55848e-05	1	9.80935e-06	4.64708	136	0.00189875	1	1.09302e-05	173.716	12014	0.262446	33	0.000461949	568.129	UUGGAGCUUGUGAACUUGGCAAAGUAGG	28
mmu_piR_024328|gb|DQ707157|	4	4.55848e-05	1	9.80935e-06	4.64708	135	0.00188479	1	1.09302e-05	172.438	11840	0.258645	33	0.000461949	559.901	UGUUCUUGGAGCUUGUGAACUUGGCAAAGU	30
mmu_piR_009400|gb|DQ684845|	3	3.41886e-05	1	9.80935e-06	3.48531	136	0.00189875	1	1.09302e-05	173.716	11740	0.256461	30	0.000419953	610.689	AAGUAGGAGGACAGACUGGAUAC	23
mmu_piR_021178|gb|DQ702551|	3	3.41886e-05	1	9.80935e-06	3.48531	132	0.00184291	1	1.09302e-05	168.606	11147	0.243507	29	0.000405955	599.837	UAGGAGGACAGACUGGAUACCUCGUGAGG	29
mmu_piR_026278|gb|DQ709996|	4	4.55848e-05	0	0	4	118	0.00164745	1	1.09302e-05	150.724	10594	0.231426	32	0.00044795	516.634	GCCAUUCCCAGCUUCUGUUCUUGGAGCUUGU	31
mmu_piR_010205|gb|DQ686137|	3419	0.0389636	16	0.00015695	248.256	5090	0.0710637	41	0.00044814	158.575	7801	0.170413	49	0.000685924	248.443	UGCGCAGAUUAUUUGUUUACCACUUAGAAC	30
mmu_piR_024447|gb|DQ707331|	4135	0.0471233	13	0.000127521	369.532	6045	0.0843969	32	0.000349768	241.294	7684	0.167857	44	0.000615931	272.526	UGGCACAUGCGCAGAUUAUUUGUUUAC	27
mmu_piR_005217|gb|DQ555484|	3772	0.0429865	15	0.00014714	292.146	5414	0.0755872	37	0.000404419	186.903	7548	0.164886	45	0.00062993	261.754	UGGUAAACAAAUAAUCUGCGCAUGUGCCAA	30
mmu_piR_004249|gb|DQ552270|	3914	0.0446047	12	0.000117712	378.931	5751	0.0802922	32	0.000349768	229.558	7475	0.163292	40	0.000559938	291.625	UAAACAAAUAAUCUGCGCAUGUGCCAAGG	29
mmu_piR_032813|gb|DQ719357|	1301	0.0148265	15	0.00014714	100.764	2138	0.0298495	28	0.000306047	97.5326	6330	0.138279	38	0.000531941	259.952	UAUUUGUUUACCACUUAGAACACAGGAUGUC	31
mmu_piR_031918|gb|DQ718038|	3	3.41886e-05	1	9.80935e-06	3.48531	60	0.000837686	2	2.18605e-05	38.3196	6112	0.133517	24	0.000335963	397.416	GAAUGGAUGAAUGGGUGGAUGACACCGGAU	30
mmu_piR_010111|gb|DQ686004|	3	3.41886e-05	1	9.80935e-06	3.48531	60	0.000837686	2	2.18605e-05	38.3196	6099	0.133233	24	0.000335963	396.571	UUUGUUGAAUGGAUGAAUGGGUGGAUGAC	29
mmu_piR_006124|gb|DQ558312|	3	3.41886e-05	1	9.80935e-06	3.48531	60	0.000837686	2	2.18605e-05	38.3196	6092	0.13308	24	0.000335963	396.116	UGUUGAAUGGAUGAAUGGGUGGAUGA	26
mmu_piR_021513|gb|DQ703022|	4	4.55848e-05	1	9.80935e-06	4.64708	127	0.0017731	0	0	127	6039	0.131922	9	0.000125986	1047.12	UGACUGAGCACUAGAUCCAUCCACGCAGGU	30
mmu_piR_032046|gb|DQ718216|	4	4.55848e-05	1	9.80935e-06	4.64708	128	0.00178706	0	0	128	6037	0.131879	9	0.000125986	1046.77	UGCUGACUGCACACACCCUUGACUGAGC	28
mmu_piR_033605|gb|DQ720575|	4	4.55848e-05	1	9.80935e-06	4.64708	129	0.00180102	0	0	129	6019	0.131485	9	0.000125986	1043.65	UGAGCACUAGAUCCAUCCACGCAGGUUUCU	30
mmu_piR_019136|gb|DQ699558|	2575	0.0293452	4	3.92374e-05	747.89	3586	0.0500657	10	0.000109302	458.047	5682	0.124124	17	0.000237973	521.586	ACAUGCGCAGAUUAUUUGU	19
mmu_piR_014117|gb|DQ692164|	4	4.55848e-05	0	0	4	118	0.00164745	0	0	118	5352	0.116915	6	8.39906e-05	1392	UCCACGCAGGUUUCUGACCUCUCUUUGCCUC	31
mmu_piR_020646|gb|DQ701796|	1167	0.0132994	15	0.00014714	90.3857	1872	0.0261358	25	0.000273256	95.6458	4922	0.107521	33	0.000461949	232.756	UGUUUACCACUUAGAACACAGGAUGUCAGC	30
mmu_piR_033932|gb|DQ721055|	2991	0.034086	28	0.000274662	124.102	4194	0.0585542	39	0.00042628	137.361	4133	0.0902856	39	0.000545939	165.377	UUCGCCGUUACAAGAUGGCGCUGACA	26
mmu_piR_030502|gb|DQ716052|	2555	0.0291173	14	0.000137331	212.023	3295	0.0460029	23	0.000251396	182.99	4001	0.087402	22	0.000307966	283.804	UGUCAGCGCCAUCUUGCAACAGCGAA	26
mmu_piR_008224|gb|DQ566654|	1	1.13962e-05	0	0	1	76	0.00106107	0	0	76	3992	0.0872054	9	0.000125986	692.184	UAGGAAGUCUGAAAUGAUGAGGUACAUAG	29
mmu_piR_036760|gb|DQ725149|	1	1.13962e-05	0	0	1	75	0.00104711	0	0	75	3992	0.0872054	9	0.000125986	692.184	UGAAAUGAUGAGGUACAUAGAAUUGGCU	28
mmu_piR_007973|gb|DQ565793|	2	2.27924e-05	0	0	2	76	0.00106107	0	0	76	3962	0.0865501	7	9.79891e-05	883.263	UAGAAUGCAUGAAUGAAAGGGCCCUUGUCCUC	32
mmu_piR_011793|gb|DQ688586|	2	2.27924e-05	0	0	2	76	0.00106107	0	0	76	3959	0.0864846	7	9.79891e-05	882.594	UCAAUAAAUAUUUGUAGAAUGCAUGAAUGAA	31
mmu_piR_025887|gb|DQ709406|	2	2.27924e-05	0	0	2	76	0.00106107	0	0	76	3959	0.0864846	7	9.79891e-05	882.594	UAAAUAUUUGUAGAAUGCAUGAAUGA	26
mmu_piR_021207|gb|DQ702588|	2	2.27924e-05	0	0	2	76	0.00106107	0	0	76	3953	0.0863535	7	9.79891e-05	881.256	UUGUAGAAUGCAUGAAUGAAAGGGC	25
mmu_piR_036816|gb|DQ725233|	2	2.27924e-05	0	0	2	76	0.00106107	0	0	76	3953	0.0863535	7	9.79891e-05	881.256	UGUAGAAUGCAUGAAUGAAAGGGCC	25
mmu_piR_028403|gb|DQ713043|	1050	0.011966	17	0.000166759	71.7564	1589	0.0221847	22	0.000240465	92.2574	3891	0.0849991	29	0.000405955	209.381	UUACCACUUAGAACACAGGAUGUCAGCGCC	30
mmu_piR_032651|gb|DQ719115|	1044	0.0118976	14	0.000137331	86.6349	1582	0.022087	22	0.000240465	91.851	3886	0.0848899	29	0.000405955	209.112	UACCACUUAGAACACAGGAUGUCAGCGC	28
mmu_piR_034667|gb|DQ722109|	2465	0.0280916	13	0.000127521	220.289	3282	0.0458214	22	0.000240465	190.553	3882	0.0848025	28	0.000391956	216.357	UAAGUGGUAAACAAAUAAUCUGCGCAUGUGU	31
mmu_piR_038168|gb|DQ727195|	2507	0.0285703	13	0.000127521	224.043	3292	0.045961	27	0.000295117	155.739	3875	0.0846496	28	0.000391956	215.967	UGCGCAGAUUAUUUGUUUACCACUUAGAA	29
mmu_piR_019471|gb|DQ700049|	2459	0.0280233	12	0.000117712	238.066	3275	0.0457237	20	0.000218605	209.161	3860	0.0843219	29	0.000405955	207.713	UGGCACAUGCGCAGAUUAUUUGUUUACCA	29
mmu_piR_027428|gb|DQ711655|	2	2.27924e-05	0	0	2	45	0.000628264	0	0	45	3835	0.0837758	10	0.000139984	598.465	UGAGAGCUGAAGAGAAUGUACAGAGU	26
mmu_piR_021628|gb|DQ703198|	2	2.27924e-05	0	0	2	64	0.000893532	0	0	64	3822	0.0834918	6	8.39906e-05	994.061	UCACUCUCGGAACUUGUAUCUUGUG	25
mmu_piR_011250|gb|DQ687766|	2	2.27924e-05	0	0	2	64	0.000893532	0	0	64	3821	0.0834699	6	8.39906e-05	993.8	UCGGAACUUGUAUCUUGUGAGACAGAAGGGC	31
mmu_piR_027537|gb|DQ711806|	2	2.27924e-05	0	0	2	64	0.000893532	0	0	64	3816	0.0833607	6	8.39906e-05	992.5	UGCACAGGAUCACUCUCGGAACUUGUAUCU	30
mmu_piR_015042|gb|DQ693520|	2	2.27924e-05	0	0	2	65	0.000907493	0	0	65	3807	0.0831641	6	8.39906e-05	990.159	UAUCUUGUGAGACAGAAGGGCACGCCUAC	29
mmu_piR_015649|gb|DQ694407|	2	2.27924e-05	0	0	2	65	0.000907493	0	0	65	3790	0.0827927	6	8.39906e-05	985.738	UGAGACAGAAGGGCACGCCUACGGCCC	27
mmu_piR_026337|gb|DQ710083|	2	2.27924e-05	0	0	2	64	0.000893532	0	0	64	3772	0.0823995	6	8.39906e-05	981.056	UCACUCGUGCACAGGAUCACUCUCGGAAC	29
mmu_piR_038472|	2	2.27924e-05	0	0	2	63	0.00087957	0	0	63	3759	0.0821155	6	8.39906e-05	977.675	ACAGGAUCACUCUCGGA	17
mmu_piR_011203|gb|DQ687687|	2	2.27924e-05	0	0	2	41	0.000572419	0	0	41	3749	0.0818971	9	0.000125986	650.049	UGUACAGAGUGAAGCAUCCGAGCAUC	26
mmu_piR_025252|gb|DQ708489|	2	2.27924e-05	0	0	2	72	0.00100522	0	0	72	3703	0.0808922	6	8.39906e-05	963.11	UGAAAGGGCCCUUGUCCUCUGCACCC	26
mmu_piR_019924|gb|DQ700743|	1	1.13962e-05	0	0	1	70	0.0009773	0	0	70	3491	0.0762611	6	8.39906e-05	907.971	UGAGUGUCCAUAGUAGUCUGAAAUGCA	27
mmu_piR_036323|gb|DQ724542|	1	1.13962e-05	0	0	1	70	0.0009773	0	0	70	3486	0.0761518	6	8.39906e-05	906.671	UAGUAGUCUGAAAUGCAAGUGCUUCGGCCCC	31
mmu_piR_023601|gb|DQ706109|	1	1.13962e-05	0	0	1	70	0.0009773	0	0	70	3480	0.0760208	6	8.39906e-05	905.11	UGAAAUGCAAGUGCUUCGGCCCCUGGG	27
mmu_piR_022567|gb|DQ704608|	1	1.13962e-05	0	0	1	49	0.00068411	0	0	49	3448	0.0753217	13	0.00018198	413.902	UGAGCAAAAGAAGUCAGACAUAAAAGGGCU	30
mmu_piR_009633|gb|DQ685227|	920	0.0104845	14	0.000137331	76.3449	1145	0.0159858	18	0.000196744	81.2518	3366	0.0735304	25	0.000349961	210.11	UACCACUUAGAACACAGGAUGUCAGCGCC	29
mmu_piR_000200|gb|DQ540012|	923	0.0105187	14	0.000137331	76.5938	1147	0.0160138	17	0.000185814	86.1816	3363	0.0734649	25	0.000349961	209.923	ACCACUUAGAACACAGGAUGUCAGCGC	27
mmu_piR_006267|gb|DQ560774|	747	0.00851297	12	0.000117712	72.3202	1020	0.0142407	15	0.000163954	86.8578	2987	0.0652512	24	0.000335963	194.222	UUACCACUUAGAACACAGGAUGUCAGCGC	29
mmu_piR_034989|gb|DQ722593|	1	1.13962e-05	0	0	1	75	0.00104711	0	0	75	2985	0.0652075	3	4.19953e-05	1552.73	UUAUCAUGAGUGCGGAAACUUGUAGC	26
mmu_piR_008626|gb|DQ568029|	1	1.13962e-05	0	0	1	75	0.00104711	0	0	75	2985	0.0652075	3	4.19953e-05	1552.73	UAUCAUGAGUGCGGAAACUUGUAGCGGUGU	30
mmu_piR_038467|	1	1.13962e-05	0	0	1	75	0.00104711	0	0	75	2985	0.0652075	3	4.19953e-05	1552.73	AUCAUGAGUGCGGAAACUUGUAGCG	25
mmu_piR_038490|	1	1.13962e-05	0	0	1	75	0.00104711	0	0	75	2984	0.0651856	3	4.19953e-05	1552.21	UCAUGAGUGCGGAAACUUGUAGCGG	25
mmu_piR_002852|gb|DQ547843|	1	1.13962e-05	0	0	1	75	0.00104711	0	0	75	2984	0.0651856	3	4.19953e-05	1552.21	UGAGUGCGGAAACUUGUAGCGGUGUUUGC	29
mmu_piR_036166|gb|DQ724319|	1	1.13962e-05	0	0	1	75	0.00104711	0	0	75	2942	0.0642681	3	4.19953e-05	1530.36	UGCUGUGAGUCUUAUCAUGAGUGCG	25
mmu_piR_038532|	1	1.13962e-05	0	0	1	75	0.00104711	0	0	75	2942	0.0642681	3	4.19953e-05	1530.36	UGUGAGUCUUAUCAUGAGUGCGGAAA	26
mmu_piR_038451|	1	1.13962e-05	0	0	1	75	0.00104711	0	0	75	2942	0.0642681	3	4.19953e-05	1530.36	UUGCUGUGAGUCUUAUCAUGAGUGCGG	27
mmu_piR_028895|gb|DQ713744|	3	3.41886e-05	0	0	3	53	0.000739956	0	0	53	2924	0.0638749	6	8.39906e-05	760.501	UGAACUCAGCUUGGAUGGCCAGACU	25
mmu_piR_013421|gb|DQ691105|	1	1.13962e-05	0	0	1	45	0.000628264	0	0	45	2918	0.0637439	12	0.000167981	379.47	CAUAAAAGGGCUACAAGACAGAGUGU	26
mmu_piR_008177|gb|DQ566481|	3	3.41886e-05	0	0	3	53	0.000739956	0	0	53	2913	0.0636346	6	8.39906e-05	757.64	UAGCGUGGCUUUGAACUCAGCUUGGAUGG	29
mmu_piR_011572|gb|DQ688262|	3	3.41886e-05	0	0	3	53	0.000739956	0	0	53	2906	0.0634817	5	6.99922e-05	906.983	UCCUGGUGAUCAUAGCGUGGCUUUGAACUC	30
mmu_piR_026367|gb|DQ710126|	3	3.41886e-05	0	0	3	53	0.000739956	0	0	53	2905	0.0634599	5	6.99922e-05	906.671	UGAUCAUAGCGUGGCUUUGAACUCAGC	27
mmu_piR_038570|	3	3.41886e-05	0	0	3	53	0.000739956	0	0	53	2901	0.0633725	5	6.99922e-05	905.422	UGGUGAUCAUAGCGUGGCUUUGA	23
mmu_piR_028239|gb|DQ712817|	731	0.00833063	12	0.000117712	70.7712	979	0.0136682	15	0.000163954	83.3665	2882	0.0629574	24	0.000335963	187.394	UACCACUUAGAACACAGGAUGUCAGCGCU	29
mmu_piR_034932|gb|DQ722500|	646	0.00736195	3	2.9428e-05	250.168	696	0.00971716	5	5.46512e-05	177.803	2782	0.0607729	9	0.000125986	482.379	UACCCUUGGCACAUGCGCAGAUUAU	25
mmu_piR_016069|gb|DQ695038|	684	0.007795	4	3.92374e-05	198.663	667	0.00931228	4	4.3721e-05	212.993	2754	0.0601613	9	0.000125986	477.524	UGGCACAUGCGCAGAUUAUUUGU	23
mmu_piR_006268|gb|DQ560776|	651	0.00741893	12	0.000117712	63.026	850	0.0118672	15	0.000163954	72.3815	2703	0.0590472	24	0.000335963	175.755	UUACCACUUAGAACACAGGAUGUCAGCGU	29
mmu_piR_024753|gb|DQ707773|	13	0.000148151	0	0	13	81	0.00113088	0	0	81	2702	0.0590253	5	6.99922e-05	843.313	UACAUUCACAAUAUGUUAGAACUGGCAGAAA	31
mmu_piR_006065|gb|DQ558170|	13	0.000148151	0	0	13	79	0.00110295	0	0	79	2682	0.0585884	5	6.99922e-05	837.071	UGUUAGAACUGGCAGAAAGUAGUCUCAAAC	30
mmu_piR_037086|gb|DQ725624|	1	1.13962e-05	0	0	1	40	0.000558457	0	0	40	2675	0.0584355	3	4.19953e-05	1391.48	UAUUUAUUGAGUGCCUAUUAAGUGCCAC	28
mmu_piR_019859|gb|DQ700633|	1	1.13962e-05	0	0	1	44	0.000614303	0	0	44	2633	0.057518	11	0.000153983	373.535	UAAAAGGGCUACAAGACAGAGUGUUG	26
mmu_piR_019535|gb|DQ700146|	1	1.13962e-05	0	0	1	50	0.000698072	0	0	50	2614	0.057103	5	6.99922e-05	815.847	UACCAGACUGUCAGACGUUGGCCAUUUGGU	30
mmu_piR_024516|gb|DQ707427|	1	1.13962e-05	0	0	1	50	0.000698072	0	0	50	2597	0.0567316	5	6.99922e-05	810.542	UGUGUCAUGAGAUACCAGACUGUCAGA	27
mmu_piR_002656|gb|DQ547213|	1	1.13962e-05	0	0	1	50	0.000698072	0	0	50	2597	0.0567316	5	6.99922e-05	810.542	UGAGAUACCAGACUGUCAGACGUUGGCC	28
mmu_piR_034888|gb|DQ722425|	1	1.13962e-05	0	0	1	40	0.000558457	1	1.09302e-05	51.0928	2577	0.0562947	12	0.000167981	335.125	UGCCUCAGUGAUAAAAAGGAAAGUAGUC	28
mmu_piR_016043|gb|DQ694994|	1	1.13962e-05	0	0	1	39	0.000544496	1	1.09302e-05	49.8155	2569	0.0561199	12	0.000167981	334.084	UGAUAAAAAGGAAAGUAGUCGUUGGC	26
mmu_piR_033938|gb|DQ721062|	1	1.13962e-05	0	0	1	39	0.000544496	1	1.09302e-05	49.8155	2569	0.0561199	12	0.000167981	334.084	UAAAAAGGAAAGUAGUCGUUGGCUGGA	27
mmu_piR_026308|gb|DQ710036|	1	1.13962e-05	0	0	1	51	0.000712033	0	0	51	2403	0.0524937	6	8.39906e-05	624.994	UAGGCAUAUACAACUCGUGGCAGUGAUGGC	30
mmu_piR_030546|gb|DQ716114|	1	1.13962e-05	0	0	1	51	0.000712033	0	0	51	2400	0.0524281	6	8.39906e-05	624.214	UGGGAUUAUAGGCAUAUACAACUCGUGGCA	30
mmu_piR_000692|gb|DQ541219|	1	1.13962e-05	0	0	1	51	0.000712033	0	0	51	2400	0.0524281	6	8.39906e-05	624.214	CUGGGAUUAUAGGCAUAUACAACUCGUGG	29
mmu_piR_015629|gb|DQ694379|	595	0.00678074	2	1.96187e-05	345.627	844	0.0117834	3	3.27907e-05	359.353	2385	0.0521004	11	0.000153983	338.352	UACUCAUUUGAGGCAUUAGUAGGAA	25
mmu_piR_015104|gb|DQ693602|	1	1.13962e-05	0	0	1	49	0.00068411	0	0	49	2349	0.051314	6	8.39906e-05	610.949	UACAACUCGUGGCAGUGAUGGCAGCUCCUC	30
mmu_piR_031606|gb|DQ717613|	1	1.13962e-05	0	0	1	32	0.000446766	0	0	32	2317	0.050615	9	0.000125986	401.751	UAACCAUUGAGCAAAAGAA	19
mmu_piR_000240|gb|DQ540114|	2	2.27924e-05	0	0	2	28	0.00039092	0	0	28	2289	0.0500033	6	8.39906e-05	595.344	AGAAAAGGGUGCAGACGAGGAAGCCUUCA	29
mmu_piR_034143|gb|DQ721358|	1	1.13962e-05	0	0	1	56	0.00078184	0	0	56	2286	0.0499378	7	9.79891e-05	509.626	UGAAUGAUUUGAGGAAUGUUUGUAG	25
mmu_piR_038562|	1	1.13962e-05	0	0	1	56	0.00078184	0	0	56	2281	0.0498286	7	9.79891e-05	508.511	UGAUUUGAGGAAUGUUUGUAGAAUGG	26
mmu_piR_028233|gb|DQ712807|	1	1.13962e-05	0	0	1	55	0.000767879	0	0	55	2262	0.0494135	7	9.79891e-05	504.276	UGAGGAAUGUUUGUAGAAUGGAAGCCC	27
mmu_piR_017819|gb|DQ697612|	2	2.27924e-05	0	0	2	29	0.000404882	0	0	29	2244	0.0490203	6	8.39906e-05	583.64	GCCUUCAAAGAGACAUAAAAGAUAGACUGC	30
mmu_piR_022283|gb|DQ704191|	1	1.13962e-05	0	0	1	54	0.000753917	0	0	54	2236	0.0488455	9	0.000125986	387.706	UGGAAUGGUCUUUCUGGAAUGAUGGG	26
mmu_piR_022432|gb|DQ704420|	1	1.13962e-05	0	0	1	54	0.000753917	0	0	54	2236	0.0488455	9	0.000125986	387.706	UGAAUCUGGAAUGGUCUUUCUGGAAU	26
mmu_piR_022753|gb|DQ704868|	2	2.27924e-05	0	0	2	27	0.000376959	0	0	27	2209	0.0482557	5	6.99922e-05	689.444	UCAAAGAGACAUAAAAGAUAGACUGCGAAGC	31
mmu_piR_024405|gb|DQ707274|	2	2.27924e-05	0	0	2	27	0.000376959	0	0	27	2209	0.0482557	5	6.99922e-05	689.444	UUCAAAGAGACAUAAAAGAUAGACUGCGAAG	31
mmu_piR_006163|gb|DQ558421|	441	0.00502573	11	0.000107903	46.5764	619	0.00864213	13	0.000142093	60.8201	2208	0.0482339	22	0.000307966	156.621	UGUUUACCACUUAGAACACAGGAUGUCAGU	30
mmu_piR_039956|	2	2.27924e-05	0	0	2	27	0.000376959	0	0	27	2200	0.0480591	5	6.99922e-05	686.635	UAAAAGAUAGACUGCGAAGCAGAGCUC	27
mmu_piR_021063|gb|DQ702386|	2	2.27924e-05	0	0	2	28	0.00039092	0	0	28	2145	0.0468576	6	8.39906e-05	557.891	UGCGAAGCAGAGCUCUCUCACGUGG	25
mmu_piR_012681|gb|DQ689974|	26	0.000296301	1	9.80935e-06	30.206	105	0.00146595	1	1.09302e-05	134.119	1965	0.0429255	2	2.79969e-05	1533.23	UGACUCAAGAAUUAUCGGCCAACAUGUGGAC	31
mmu_piR_038929|	27	0.000307698	1	9.80935e-06	31.3678	106	0.00147991	1	1.09302e-05	135.396	1962	0.04286	2	2.79969e-05	1530.88	UCGGCCAACAUGUGGACUUCCUGCU	25
mmu_piR_007293|gb|DQ563446|	256	0.00291743	0	0	256	525	0.00732975	3	3.27907e-05	223.531	1948	0.0425542	2	2.79969e-05	1519.96	UAAGGAGAAUUAUCCUCCGCCUAGGACGUG	30
mmu_piR_015291|gb|DQ693872|	1	1.13962e-05	0	0	1	32	0.000446766	0	0	32	1947	0.0425323	7	9.79891e-05	434.052	UGAUGACCGCCAUAGACUAAGACAGGC	27
mmu_piR_031261|gb|DQ717117|	1	1.13962e-05	0	0	1	32	0.000446766	0	0	32	1809	0.0395177	4	5.59938e-05	705.752	AGGGACAAACGGAAUAUCAGCAGCCA	26
mmu_piR_015590|gb|DQ694326|	1	1.13962e-05	0	0	1	32	0.000446766	0	0	32	1809	0.0395177	4	5.59938e-05	705.752	GGGACAAACGGAAUAUCAGCAGCCAUAGC	29
mmu_piR_022098|gb|DQ703901|	1	1.13962e-05	0	0	1	7	9.773e-05	0	0	7	1762	0.038491	5	6.99922e-05	549.932	UAGAAGGAUACUAUAGAAACCAAAUGGAGUCC	32
mmu_piR_024315|gb|DQ707140|	1	1.13962e-05	0	0	1	7	9.773e-05	0	0	7	1761	0.0384691	5	6.99922e-05	549.62	UUUUAGAAGGAUACUAUAGAAACCAAAUGG	30
mmu_piR_011371|gb|DQ687951|	1	1.13962e-05	0	0	1	7	9.773e-05	0	0	7	1760	0.0384473	5	6.99922e-05	549.308	UGAUGAAGGAUUUUAGAAGGAUACUAUAGA	30
mmu_piR_027525|gb|DQ711792|	1	1.13962e-05	0	0	1	7	9.773e-05	0	0	7	1760	0.0384473	5	6.99922e-05	549.308	UGAAGGAUUUUAGAAGGAUACUAUAGAAACC	31
mmu_piR_021820|gb|DQ703478|	1	1.13962e-05	0	0	1	7	9.773e-05	0	0	7	1759	0.0384254	5	6.99922e-05	548.996	AAUGAUGAAGGAUUUUAGAAGGAUACUA	28
mmu_piR_028735|gb|DQ713509|	1	1.13962e-05	0	0	1	7	9.773e-05	0	0	7	1755	0.0383381	5	6.99922e-05	547.748	AAGGAUACUAUAGAAACCAAAUGGAGUC	28
mmu_piR_027301|gb|DQ711464|	2	2.27924e-05	0	0	2	37	0.000516573	1	1.09302e-05	47.2609	1754	0.0383162	2	2.79969e-05	1368.59	UGGGGAUAGAGUGUAUGAUGACGGAGG	27
mmu_piR_020665|gb|DQ701826|	1	1.13962e-05	0	0	1	43	0.000600342	0	0	43	1748	0.0381851	3	4.19953e-05	909.271	UAGAAUGGAAGCCCAAGGUGGACAGUUCAAG	31
mmu_piR_034882|gb|DQ722414|	1	1.13962e-05	0	0	1	42	0.00058638	0	0	42	1729	0.0377701	3	4.19953e-05	899.388	UUGUAGAAUGGAAGCCCAAGGUGG	24
mmu_piR_023978|gb|DQ706660|	1	1.13962e-05	0	0	1	6	8.37686e-05	0	0	6	1726	0.0377046	5	6.99922e-05	538.697	UACUAUAGAAACCAAAUGGAGUCCAGACU	29
mmu_piR_032839|gb|DQ719397|	1	1.13962e-05	0	0	1	24	0.000335074	0	0	24	1688	0.0368744	7	9.79891e-05	376.312	UAGAAGAUGGAACUAGAGAUGAAGGG	26
mmu_piR_025547|gb|DQ708905|	1	1.13962e-05	0	0	1	24	0.000335074	0	0	24	1688	0.0368744	7	9.79891e-05	376.312	UACUUUUAGAAGAUGGAACUAGAGAUGAAG	30
mmu_piR_011913|gb|DQ688772|	1938	0.0220858	3	2.9428e-05	750.504	2682	0.0374446	11	0.000120233	311.434	1669	0.0364594	3	4.19953e-05	868.177	CCAUCUUGCAACAGCGAAUGUGAGGGC	27
mmu_piR_031199|gb|DQ717026|	2	2.27924e-05	0	0	2	35	0.00048865	1	1.09302e-05	44.7062	1655	0.0361536	2	2.79969e-05	1291.34	UAGAGUGUAUGAUGACGGAGGCUUUAUCUGU	31
mmu_piR_009779|gb|DQ685462|	549	0.00625652	3	2.9428e-05	212.604	697	0.00973112	1	1.09302e-05	890.293	1631	0.0356293	3	4.19953e-05	848.411	UUUAAGGAGAAUUAUCCUCUGCCUAGGACGU	31
mmu_piR_001846|gb|DQ544566|	2705	0.0308267	1	9.80935e-06	3142.59	2587	0.0361182	5	5.46512e-05	660.886	1606	0.0350832	3	4.19953e-05	835.406	UCUGCUCCGGUAUCAAGGAUGCCUUCAAACU	31
mmu_piR_039791|	1	1.13962e-05	0	0	1	6	8.37686e-05	0	0	6	1605	0.0350613	5	6.99922e-05	500.932	UAGAAACCAAAUGGAGUCCAGACUGGUUGG	30
mmu_piR_003860|gb|DQ551039|	2699	0.0307584	1	9.80935e-06	3135.62	2576	0.0359646	5	5.46512e-05	658.076	1597	0.0348865	3	4.19953e-05	830.725	UGCUCCGGUAUCAAGGAUGCCUUCAAACUCUU	32
mmu_piR_021370|gb|DQ702815|	591	0.00673516	26	0.000255043	26.4079	867	0.0121046	140	0.00153023	7.91027	1595	0.0348429	144	0.00201578	17.2851	UCAACUGCGUGAAUUCAGAACUCUUCAGC	29
mmu_piR_007294|gb|DQ563449|	254	0.00289464	0	0	254	474	0.00661772	1	1.09302e-05	605.45	1516	0.0331171	2	2.79969e-05	1182.89	UAAGGAGAAUUAUCCUCUGCCUAGGACGUGU	31
mmu_piR_027173|gb|DQ711282|	13	0.000148151	0	0	13	47	0.000656187	0	0	47	1478	0.032287	2	2.79969e-05	1153.24	UCAGAUUGUGACUUCUUCCCCUUCCUGA	28
mmu_piR_000640|gb|DQ541114|	44	0.000501433	1	9.80935e-06	51.1179	107	0.00149387	2	2.18605e-05	68.3367	1453	0.0317409	4	5.59938e-05	566.864	CUAGGACGUGUCGCUCCCUGAUUGGCUGC	29
mmu_piR_003597|gb|DQ550358|	13	0.000148151	0	0	13	65	0.000907493	1	1.09302e-05	83.0259	1401	0.0306049	2	2.79969e-05	1093.15	UGCCUAGGACGUGUCGCUCCCUGAUUGGC	29
mmu_piR_005085|gb|DQ555034|	52	0.000592603	0	0	52	127	0.0017731	2	2.18605e-05	81.1099	1391	0.0303865	2	2.79969e-05	1085.35	UGGGCUGCAGCCAAUCAGGGAGCGACACGUC	31
mmu_piR_010658|gb|DQ686861|	47	0.000535622	1	9.80935e-06	54.6032	106	0.00147991	2	2.18605e-05	67.698	1388	0.0303209	4	5.59938e-05	541.506	UAGGACGUGUCGCUCCCUGAUUGGCUGCAGC	31
mmu_piR_013448|gb|DQ691146|	1	1.13962e-05	0	0	1	24	0.000335074	0	0	24	1346	0.0294034	1	1.39984e-05	2100.48	UAGAAUUUCCGGUCUGGUCACACUCA	26
mmu_piR_031002|gb|DQ716758|	1	1.13962e-05	0	0	1	24	0.000335074	0	0	24	1339	0.0292505	1	1.39984e-05	2089.56	UUCCUUCCUGUAGAAUUUCCGGUCUGGUC	29
mmu_piR_038659|	1	1.13962e-05	0	0	1	24	0.000335074	0	0	24	1339	0.0292505	1	1.39984e-05	2089.56	UCCUUCCUGUAGAAUUUCCGGUCUG	25
mmu_piR_037529|gb|DQ726265|	380	0.00433056	36	0.000353136	12.2631	510	0.00712033	168	0.00183628	3.87758	1329	0.0290321	203	0.00284168	10.2165	UUCACGCAGUUGAAUCCUUCUCAACAGUC	29
mmu_piR_011679|gb|DQ688418|	6	6.83772e-05	0	0	6	49	0.00068411	0	0	49	1325	0.0289447	2	2.79969e-05	1033.85	UAGGACGUGUCGCUCCCUGAUUGGCUGCA	29
mmu_piR_016978|gb|DQ696369|	22	0.000250717	0	0	22	67	0.000935416	0	0	67	1305	0.0285078	2	2.79969e-05	1018.25	UAGGACGUGUCGCUCCCUGAUUGGCUGCAGU	31
mmu_piR_023071|gb|DQ705319|	1	1.13962e-05	0	0	1	4	5.58457e-05	0	0	4	1297	0.028333	6	8.39906e-05	337.336	UGUGAACAGCUGGAAGAAUGAACUCAAA	28
mmu_piR_038720|	1	1.13962e-05	0	0	1	4	5.58457e-05	0	0	4	1296	0.0283112	6	8.39906e-05	337.075	AACAGCUGGAAGAAUGAACUCAAAGAGCAGC	31
mmu_piR_038680|	1	1.13962e-05	0	0	1	4	5.58457e-05	0	0	4	1296	0.0283112	6	8.39906e-05	337.075	UUGUGAACAGCUGGAAGAAUGAA	23
mmu_piR_029185|gb|DQ714189|	1	1.13962e-05	0	0	1	13	0.000181499	0	0	13	1281	0.0279835	2	2.79969e-05	999.522	AGCACAGAAACUCUGGCCGGAUGU	24
mmu_piR_019100|gb|DQ699510|	2	2.27924e-05	0	0	2	34	0.000474689	0	0	34	1271	0.0277651	4	5.59938e-05	495.86	UGACACCUGUGAGUCUCUUGAAGAAAUGC	29
mmu_piR_006192|gb|DQ558476|	1	1.13962e-05	0	0	1	10	0.000139614	0	0	10	1269	0.0277214	2	2.79969e-05	990.159	UGUUUGUUUGUUGUACAGGUCCUGGGCAUC	30
mmu_piR_024273|gb|DQ707088|	2062	0.023499	0	0	2062	3235	0.0451652	4	4.3721e-05	1033.03	1253	0.0273718	5	6.99922e-05	391.07	UAUGUAAGGGUCACCCAGGUGGUACUGGUU	30
mmu_piR_003095|gb|DQ548656|	1	1.13962e-05	0	0	1	18	0.000251306	0	0	18	1231	0.0268913	4	5.59938e-05	480.255	UGCAAAGAGAAGGUGGAGACUCAGAGG	27
mmu_piR_016486|gb|DQ695651|	2	2.27924e-05	0	0	2	14	0.00019546	0	0	14	1220	0.026651	3	4.19953e-05	634.617	UCAAAGCCUUUUUGAAUUAACUCUUGCUU	29
mmu_piR_007947|gb|DQ565705|	122	0.00139034	0	0	122	237	0.00330886	3	3.27907e-05	100.908	1216	0.0265636	0	0	1216	UAGAAGAACAGUUGGCUGGACAUUGGGA	28
mmu_piR_014724|gb|DQ693035|	122	0.00139034	0	0	122	237	0.00330886	3	3.27907e-05	100.908	1211	0.0264544	0	0	1211	UGAAUUAGAUUAGAAGAACAGUUGGCUGGA	30
mmu_piR_033521|gb|DQ720459|	123	0.00140173	0	0	123	237	0.00330886	3	3.27907e-05	100.908	1207	0.026367	0	0	1207	UAAAUAUGAAUUAGAUUAGAAGAACAGUUGG	31
mmu_piR_002140|gb|DQ545437|	1889	0.0215274	8	7.84748e-05	274.323	1903	0.0265686	14	0.000153023	173.624	1198	0.0261704	18	0.000251972	103.862	UGAACAGACCCUUCGAGGCUUGCCAUCAUUCA	32
mmu_piR_012269|gb|DQ689349|	1	1.13962e-05	0	0	1	12	0.000167537	0	0	12	1195	0.0261048	2	2.79969e-05	932.419	UAGGAUGCGGCAGAACUCAAAGCCUUUUUGA	31
mmu_piR_027060|gb|DQ711104|	2	2.27924e-05	0	0	2	25	0.000349036	0	0	25	1193	0.0260611	5	6.99922e-05	372.344	UGCCCACUGCUGAAGUGGUUGUAGC	25
mmu_piR_014456|gb|DQ692659|	1	1.13962e-05	0	0	1	19	0.000265267	0	0	19	1177	0.0257116	1	1.39984e-05	1836.75	UGACUAAGAAAUACGGUGGAGGGCUG	26
mmu_piR_006653|gb|DQ561670|	2	2.27924e-05	0	0	2	31	0.000432804	0	0	31	1176	0.0256898	4	5.59938e-05	458.797	UUGAAGAAAUGCUGGCAUGAGGUGUUGGA	29
mmu_piR_030550|gb|DQ716119|	1	1.13962e-05	0	0	1	19	0.000265267	0	0	19	1176	0.0256898	1	1.39984e-05	1835.19	UCCUGCAACAUGUAAGGCUGACUAAGAAAU	30
mmu_piR_022100|gb|DQ703903|	1	1.13962e-05	0	0	1	19	0.000265267	0	0	19	1176	0.0256898	1	1.39984e-05	1835.19	UGUAAGGCUGACUAAGAAAUACGGUGGAGG	30
mmu_piR_015511|gb|DQ694210|	1	1.13962e-05	0	0	1	19	0.000265267	0	0	19	1176	0.0256898	1	1.39984e-05	1835.19	UGCAACAUGUAAGGCUGACUAAGAAAUACGGU	32
mmu_piR_015045|gb|DQ693523|	1	1.13962e-05	0	0	1	19	0.000265267	0	0	19	1173	0.0256242	1	1.39984e-05	1830.51	UCCUCCUGCAACAUGUAAGGCUGACUAAGA	30
mmu_piR_038574|	1	1.13962e-05	0	0	1	19	0.000265267	0	0	19	1171	0.0255806	1	1.39984e-05	1827.39	AGAAAUACGGUGGAGGGCUGAAGUCAUCGGCCCC	34
mmu_piR_013071|gb|DQ690580|	1	1.13962e-05	0	0	1	4	5.58457e-05	0	0	4	1152	0.0251655	6	8.39906e-05	299.623	UGGGAUCACGUCUUGUGAACAGCUGGAAGA	30
mmu_piR_009782|gb|DQ685468|	2	2.27924e-05	0	0	2	28	0.00039092	0	0	28	1143	0.0249689	4	5.59938e-05	445.923	UGAGUCUCUUGAAGAAAUGCUGGCA	25
mmu_piR_011116|gb|DQ687561|	2	2.27924e-05	0	0	2	25	0.000349036	0	0	25	1127	0.0246194	2	2.79969e-05	879.361	UGAUGACGGAGGCUUUAUCUGUGGUC	26
mmu_piR_018256|gb|DQ698274|	2	2.27924e-05	0	0	2	18	0.000251306	0	0	18	1115	0.0243572	3	4.19953e-05	579.999	GCUGUGGACUAAAGGGGUAUCUUUGAUU	28
mmu_piR_002823|gb|DQ547772|	390	0.00444452	1	9.80935e-06	453.09	332	0.0046352	1	1.09302e-05	424.071	1112	0.0242917	2	2.79969e-05	867.657	UGAGUAUUCAGCCGGUGCCAGUGGAGCCU	29
mmu_piR_013102|gb|DQ690624|	306	0.00348724	2	1.96187e-05	177.751	320	0.00446766	4	4.3721e-05	102.186	1090	0.0238111	5	6.99922e-05	340.197	UACUUACGGGUACCCUGUUCCCCAGC	26
mmu_piR_032743|gb|DQ719254|	2	2.27924e-05	0	0	2	17	0.000237344	0	0	17	1077	0.0235271	3	4.19953e-05	560.232	UAGUUAAUGCUGUGGACUAAAGGGGUAUCU	30
mmu_piR_016776|gb|DQ696081|	2	2.27924e-05	0	0	2	17	0.000237344	0	0	17	1066	0.0232868	3	4.19953e-05	554.51	UGGGCAGAUCUAGUUAAUGCUGUGGACUA	29
mmu_piR_026659|gb|DQ710538|	2	2.27924e-05	0	0	2	26	0.000362997	0	0	26	1054	0.0230247	2	2.79969e-05	822.402	UGGGGUUCUGCACUCACCUGCUGUUU	26
mmu_piR_017049|gb|DQ696473|	1	1.13962e-05	0	0	1	12	0.000167537	0	0	12	1029	0.0224786	2	2.79969e-05	802.895	AGCAAUUCCAUGUGGAACCGGAGAAG	26
mmu_piR_002684|gb|DQ547328|	1	1.13962e-05	0	0	1	12	0.000167537	0	0	12	1029	0.0224786	2	2.79969e-05	802.895	UGAGCAAUUCCAUGUGGAACCGGAGAAGG	29
mmu_piR_026700|gb|DQ710594|	1	1.13962e-05	0	0	1	12	0.000167537	0	0	12	1027	0.0224349	2	2.79969e-05	801.335	UUCCAUGUGGAACCGGAGAAGGGACAGCACC	31
mmu_piR_037802|gb|DQ726651|	1	1.13962e-05	0	0	1	12	0.000167537	0	0	12	1025	0.0223912	2	2.79969e-05	799.774	UGUGGAACCGGAGAAGGGACAGCAC	25
mmu_piR_027124|gb|DQ711195|	1	1.13962e-05	0	0	1	12	0.000167537	0	0	12	1023	0.0223475	2	2.79969e-05	798.213	UGAACCUGAGCAAUUCCAUGUGGAACC	27
mmu_piR_020085|gb|DQ700971|	27	0.000307698	0	0	27	50	0.000698072	0	0	50	1022	0.0223256	1	1.39984e-05	1594.87	UAGGACGUGUCGCUCCCUGAUUGGCUGU	28
mmu_piR_011234|gb|DQ687738|	1	1.13962e-05	0	0	1	12	0.000167537	0	0	12	1019	0.0222601	2	2.79969e-05	795.092	UGAAGUGAACCUGAGCAAUUCCAUGUGGA	29
mmu_piR_024095|gb|DQ706838|	12	0.000136754	0	0	12	39	0.000544496	0	0	39	1010	0.0220635	2	2.79969e-05	788.07	UCCUGACAGGAUCUGUGGUGGGC	23
mmu_piR_005864|gb|DQ557657|	41	0.000467244	0	0	41	75	0.00104711	3	3.27907e-05	31.933	1002	0.0218887	3	4.19953e-05	521.219	UGUGCAAACUGUAAAAUUGGAUGUUUUGG	29
mmu_piR_030189|gb|DQ715613|	40	0.000455848	0	0	40	74	0.00103315	3	3.27907e-05	31.5072	1001	0.0218669	3	4.19953e-05	520.698	UGCAAACUGUAAAAUUGGAUGUUUUGGA	28
mmu_piR_000709|gb|DQ541257|	1	1.13962e-05	0	0	1	10	0.000139614	0	0	10	996	0.0217577	1	1.39984e-05	1554.29	CUUGCUUGUAGAAGACUGGGACCAUCAUC	29
mmu_piR_034688|gb|DQ722139|	158	0.0018006	1	9.80935e-06	183.56	214	0.00298775	5	5.46512e-05	54.6693	995	0.0217358	5	6.99922e-05	310.546	UGGAUAAUGGUUAUCUAUUUGUCCUGA	27
mmu_piR_013409|gb|DQ691083|	1	1.13962e-05	0	0	1	13	0.000181499	0	0	13	995	0.0217358	1	1.39984e-05	1552.73	UGAAGAUGUAGAUGGCUGGUGACCUGUGU	29
mmu_piR_038667|	1	1.13962e-05	0	0	1	20	0.000279229	0	0	20	995	0.0217358	2	2.79969e-05	776.366	UAGGAAGUUGUGGGGCUGGGUGA	23
mmu_piR_033650|gb|DQ720643|	1	1.13962e-05	0	0	1	13	0.000181499	0	0	13	990	0.0216266	1	1.39984e-05	1544.93	GCCAAAUGAAGAUGUAGAUGGCUGGUGACCU	31
mmu_piR_025143|gb|DQ708332|	2	2.27924e-05	0	0	2	10	0.000139614	0	0	10	987	0.0215611	3	4.19953e-05	513.416	UGGAACAGAUAGGAAGCUUUGAAGAUAUAU	30
mmu_piR_005624|gb|DQ556928|	1	1.13962e-05	0	0	1	13	0.000181499	0	0	13	985	0.0215174	1	1.39984e-05	1537.13	UGUAUUGGUAGGCCAAAUGAAGAUGUAGAU	30
mmu_piR_025508|gb|DQ708855|	1	1.13962e-05	0	0	1	13	0.000181499	0	0	13	985	0.0215174	1	1.39984e-05	1537.13	GGCCAAAUGAAGAUGUAGAUGGCUGG	26
mmu_piR_013574|gb|DQ691350|	437	0.00498014	3	2.9428e-05	169.231	369	0.00515177	22	0.000240465	21.4242	972	0.0212334	31	0.000433952	48.9303	UACAAUAAAGCUCUAAAACC	20
mmu_piR_031112|gb|DQ716904|	1483	0.0169006	1	9.80935e-06	1722.91	2350	0.0328094	1	1.09302e-05	3001.7	969	0.0211679	3	4.19953e-05	504.053	UCAGAGGACAUGUUUUAAUUGCGGAAA	27
mmu_piR_004515|gb|DQ553233|	1359	0.0154874	2	1.96187e-05	789.423	2690	0.0375563	3	3.27907e-05	1145.33	964	0.0210586	5	6.99922e-05	300.871	UGGAGAACUCUAGGUGAUGGUCUGAUAGC	29
mmu_piR_010455|gb|DQ686543|	33	0.000376075	0	0	33	153	0.0021361	1	1.09302e-05	195.43	961	0.0209931	3	4.19953e-05	499.891	UGACUAGAUAGGAUUUAAGGAUGGCUCCC	29
mmu_piR_028010|gb|DQ712477|	5	5.6981e-05	0	0	5	20	0.000279229	0	0	20	942	0.020578	2	2.79969e-05	735.012	UGAGCAUUUUCUGUGAGUCAUGAGUACUGG	30
mmu_piR_015673|gb|DQ694443|	432	0.00492316	3	2.9428e-05	167.295	356	0.00497027	2	2.18605e-05	227.363	934	0.0204033	3	4.19953e-05	485.846	UUCUACAAUAAAGCUCUAAAACCAUAGA	28
mmu_piR_025366|gb|DQ708648|	2	2.27924e-05	0	0	2	31	0.000432804	0	0	31	931	0.0203377	1	1.39984e-05	1452.86	UGCAAGCCGGAUGGAUACACACGG	24
mmu_piR_022589|gb|DQ704638|	32	0.000364679	0	0	32	150	0.00209421	1	1.09302e-05	191.598	928	0.0202722	3	4.19953e-05	482.725	UAGAUAGGAUUUAAGGAUGGCUCCCGGGA	29
mmu_piR_037991|gb|DQ726939|	167	0.00190317	0	0	167	334	0.00466312	0	0	334	925	0.0202067	5	6.99922e-05	288.699	UGGCUCUUGAUGGUUUGUGCUGUGCAC	27
mmu_piR_028259|gb|DQ712844|	167	0.00190317	0	0	167	334	0.00466312	0	0	334	925	0.0202067	5	6.99922e-05	288.699	UUCUAGUAGACUGGCUCUUGAUGGUUUGU	29
mmu_piR_000229|gb|DQ540093|	167	0.00190317	0	0	167	334	0.00466312	0	0	334	925	0.0202067	5	6.99922e-05	288.699	ACUGGCUCUUGAUGGUUUGUGCUGU	25
mmu_piR_016204|gb|DQ695233|	6	6.83772e-05	0	0	6	23	0.000321113	0	0	23	925	0.0202067	0	0	925	UUGACUUUCAGAUUGUGACUUCUUCCCCUUC	31
mmu_piR_025800|gb|DQ709283|	1	1.13962e-05	0	0	1	10	0.000139614	0	0	10	924	0.0201848	1	1.39984e-05	1441.93	UCUGAUUUGGUUGACUCUGUUAUGGAGAUGGU	32
mmu_piR_002549|gb|DQ546862|	6	6.83772e-05	0	0	6	23	0.000321113	0	0	23	922	0.0201411	0	0	922	UGACUUUCAGAUUGUGACUUCUUCCCCUU	29
mmu_piR_015168|gb|DQ693696|	1	1.13962e-05	0	0	1	10	0.000139614	0	0	10	922	0.0201411	1	1.39984e-05	1438.81	UCCUCUGAUUUGGUUGACUCUGUUAUGGA	29
mmu_piR_027729|gb|DQ712080|	1	1.13962e-05	0	0	1	10	0.000139614	0	0	10	922	0.0201411	1	1.39984e-05	1438.81	UGAUUUGGUUGACUCUGUUAUGGAGAUGG	29
mmu_piR_039778|	1	1.13962e-05	0	0	1	10	0.000139614	0	0	10	922	0.0201411	1	1.39984e-05	1438.81	UGGUUGACUCUGUUAUGGAG	20
mmu_piR_039450|	3	3.41886e-05	0	0	3	22	0.000307152	1	1.09302e-05	28.1011	919	0.0200756	1	1.39984e-05	1434.13	UCAGAGGCCAGACUUUGGAGAAAAG	25
mmu_piR_024309|gb|DQ707134|	5	5.6981e-05	0	0	5	9	0.000125653	0	0	9	915	0.0199882	2	2.79969e-05	713.945	UGAACACGGAUACUCAGACACAUACCCUGGC	31
mmu_piR_003281|gb|DQ549345|	1	1.13962e-05	0	0	1	13	0.000181499	0	0	13	904	0.0197479	1	1.39984e-05	1410.72	UGCAGUGCUAAUGUAUUGGUAGGCCAAAU	29
mmu_piR_003335|gb|DQ549525|	2	2.27924e-05	0	0	2	13	0.000181499	0	0	13	881	0.0192455	2	2.79969e-05	687.415	UGCAUUGGGGUAGAUGUCGGGAAACUUGGC	30
mmu_piR_023412|gb|DQ705814|	2	2.27924e-05	0	0	2	13	0.000181499	0	0	13	877	0.0191581	2	2.79969e-05	684.294	UGCCAUGCAUUGGGGUAGAUGUCGGG	26
mmu_piR_025763|gb|DQ709229|	2	2.27924e-05	0	0	2	13	0.000181499	0	0	13	877	0.0191581	2	2.79969e-05	684.294	UGCAAGCCCUGCCAUGCAUUGGGGUAGAUG	30
mmu_piR_024146|gb|DQ706911|	2	2.27924e-05	0	0	2	13	0.000181499	0	0	13	877	0.0191581	2	2.79969e-05	684.294	GCCAUGCAUUGGGGUAGAUGUCGGGAAAC	29
mmu_piR_019462|gb|DQ700034|	1	1.13962e-05	0	0	1	10	0.000139614	0	0	10	859	0.0187649	2	2.79969e-05	670.25	UGGAUGAAGCUACUUACUCCCUAAUGGCCA	30
mmu_piR_025607|gb|DQ709007|	1	1.13962e-05	0	0	1	20	0.000279229	0	0	20	851	0.0185901	2	2.79969e-05	664.007	UAUCUGUGGUCGAGAAGGACUUAAGAGAGU	30
mmu_piR_005839|gb|DQ557551|	4	4.55848e-05	0	0	4	17	0.000237344	0	0	17	844	0.0184372	2	2.79969e-05	658.546	UGUGAGUCAUGAGUACUGGAGGUGAGGA	28
mmu_piR_002827|gb|DQ547780|	4	4.55848e-05	0	0	4	17	0.000237344	0	0	17	844	0.0184372	2	2.79969e-05	658.546	UGAGUCAUGAGUACUGGAGGUGAGGAAGA	29
mmu_piR_038910|	4	4.55848e-05	0	0	4	17	0.000237344	0	0	17	843	0.0184154	2	2.79969e-05	657.765	UGAGUACUGGAGGUGAGGAAGAUGU	25
mmu_piR_038944|	4	4.55848e-05	0	0	4	17	0.000237344	0	0	17	840	0.0183498	2	2.79969e-05	655.425	CUGGAGGUGAGGAAGAUG	18
mmu_piR_021098|gb|DQ702433|	87	0.00099147	3	2.9428e-05	33.6913	141	0.00196856	7	7.65117e-05	25.7289	832	0.0181751	3	4.19953e-05	432.788	UGGUUAUCUAUUUGUCCUGAAAAGGAGGUA	30
mmu_piR_002316|gb|DQ546070|	1	1.13962e-05	0	0	1	7	9.773e-05	0	0	7	827	0.0180659	2	2.79969e-05	645.281	UGAAUUAACUCUUGCUUGCACACGGACA	28
mmu_piR_033085|gb|DQ719796|	5	5.6981e-05	0	0	5	9	0.000125653	0	0	9	816	0.0178256	2	2.79969e-05	636.698	GACACAUACCCUGGCUGUCAUGUUAAAA	28
mmu_piR_007174|gb|DQ563030|	1	1.13962e-05	0	0	1	6	8.37686e-05	0	0	6	812	0.0177382	2	2.79969e-05	633.577	UAACUCUUGCUUGCACACGGACAAAUGGCC	30
mmu_piR_006715|gb|DQ561821|	1	1.13962e-05	0	0	1	6	8.37686e-05	0	0	6	812	0.0177382	2	2.79969e-05	633.577	UUGCACACGGACAAAUGGCCAAUCUGCAUGC	31
mmu_piR_010269|gb|DQ686227|	1	1.13962e-05	0	0	1	6	8.37686e-05	0	0	6	812	0.0177382	2	2.79969e-05	633.577	UGCACACGGACAAAUGGCCAAUCUGCAUGCA	31
mmu_piR_037742|gb|DQ726566|	15	0.000170943	0	0	15	80	0.00111691	1	1.09302e-05	102.186	809	0.0176726	2	2.79969e-05	631.236	UAGGAUUUAAGGAUGGCUCCCGGGACCGC	29
mmu_piR_020239|gb|DQ701201|	1	1.13962e-05	0	0	1	15	0.000209421	0	0	15	801	0.0174979	1	1.39984e-05	1249.99	UCAUAAGGUGCCUGGUAUGGAGUAUCACUC	30
mmu_piR_033212|gb|DQ719989|	714	0.00813689	6	5.88561e-05	138.251	929	0.0129702	12	0.000131163	98.8859	791	0.0172794	8	0.000111988	154.298	GCGCUGACAUCCUGUGUUC	19
mmu_piR_010357|gb|DQ686384|	2	2.27924e-05	0	0	2	24	0.000335074	0	0	24	788	0.0172139	0	0	788	UGGAUACACACGGGAGAAAUAGGAUGCCA	29
mmu_piR_034401|gb|DQ721734|	1	1.13962e-05	0	0	1	10	0.000139614	0	0	10	774	0.0169081	1	1.39984e-05	1207.85	UACAUGUUAAUUCUAUUGAUCUGGUGCAGG	30
mmu_piR_005710|gb|DQ557163|	953	0.0108606	2	1.96187e-05	553.583	1331	0.0185827	5	5.46512e-05	340.023	773	0.0168862	2	2.79969e-05	603.147	UGUCAUUCUGGCCACAAAAUCUGAGAAGGAC	31
mmu_piR_033293|gb|DQ720111|	1	1.13962e-05	0	0	1	10	0.000139614	0	0	10	770	0.0168207	1	1.39984e-05	1201.61	UUCUAUUGAUCUGGUGCAGGAGAUUCUGUU	30
mmu_piR_008826|gb|DQ568601|	1	1.13962e-05	0	0	1	10	0.000139614	0	0	10	770	0.0168207	1	1.39984e-05	1201.61	UAUUGAUCUGGUGCAGGAGAUUCUGUUG	28
mmu_piR_035968|gb|DQ724037|	1	1.13962e-05	0	0	1	10	0.000139614	0	0	10	770	0.0168207	1	1.39984e-05	1201.61	UAAUUCUAUUGAUCUGGUGCAGGAGA	26
mmu_piR_012348|gb|DQ689460|	1	1.13962e-05	0	0	1	10	0.000139614	0	0	10	770	0.0168207	1	1.39984e-05	1201.61	UGUUAAUUCUAUUGAUCUGGUGCAGGAGAU	30
mmu_piR_002973|gb|DQ548214|	1	1.13962e-05	0	0	1	10	0.000139614	0	0	10	768	0.016777	1	1.39984e-05	1198.49	UGAUCUGGUGCAGGAGAUUCUGUUGUGGUC	30
mmu_piR_008286|gb|DQ566912|	1	1.13962e-05	0	0	1	15	0.000209421	3	3.27907e-05	6.3866	761	0.0166241	1	1.39984e-05	1187.57	UAGGCAACCUGAUGGAGACCUCCAUCUACCUC	32
mmu_piR_032971|gb|DQ719592|	3	3.41886e-05	0	0	3	11	0.000153576	0	0	11	758	0.0165585	1	1.39984e-05	1182.89	UAGUUCGUAAAGUACACUGGGGACCUGUC	29
mmu_piR_023667|gb|DQ706217|	3	3.41886e-05	0	0	3	11	0.000153576	0	0	11	757	0.0165367	1	1.39984e-05	1181.32	UGUAGUUCGUAAAGUACACUGGGGACCU	28
mmu_piR_029235|gb|DQ714259|	3	3.41886e-05	0	0	3	11	0.000153576	0	0	11	756	0.0165149	1	1.39984e-05	1179.76	UAAGGGAAAUUUUGUAGUUCGUAAAGUAC	29
mmu_piR_009373|gb|DQ684797|	3	3.41886e-05	0	0	3	11	0.000153576	0	0	11	756	0.0165149	1	1.39984e-05	1179.76	UGACUUUCUAAGGGAAAUUUUGUAGUUCGU	30
mmu_piR_035113|gb|DQ722776|	3	3.41886e-05	0	0	3	11	0.000153576	0	0	11	755	0.016493	1	1.39984e-05	1178.2	UUGUAGUUCGUAAAGUACACUGGGGACC	28
mmu_piR_012339|gb|DQ689447|	2	2.27924e-05	0	0	2	9	0.000125653	0	0	9	754	0.0164712	1	1.39984e-05	1176.64	UCCAUUGCUUAGCGUGGGAGAUGGAUGAA	29
mmu_piR_011117|gb|DQ687562|	1	1.13962e-05	0	0	1	15	0.000209421	3	3.27907e-05	6.3866	741	0.0161872	1	1.39984e-05	1156.36	UACUAGGCAACCUGAUGGAGACCUCCAU	28
mmu_piR_028636|gb|DQ713373|	1	1.13962e-05	0	0	1	10	0.000139614	1	1.09302e-05	12.7732	740	0.0161653	0	0	740	UAGCUCAUACUAGGCAACCUGAUGG	25
mmu_piR_032792|gb|DQ719329|	1	1.13962e-05	0	0	1	3	4.18843e-05	0	0	3	740	0.0161653	0	0	740	UAUUGUAGAUAAAAGGGACAGCAUACCAG	29
mmu_piR_020107|gb|DQ701004|	1	1.13962e-05	0	0	1	3	4.18843e-05	0	0	3	740	0.0161653	0	0	740	UUAUUGUAGAUAAAAGGGACAGCAUACCAGA	31
mmu_piR_024707|gb|DQ707716|	1	1.13962e-05	0	0	1	10	0.000139614	1	1.09302e-05	12.7732	739	0.0161435	0	0	739	UUGGACCAUUGUAGCUCAUACUAGGCA	27
mmu_piR_003213|gb|DQ549142|	1	1.13962e-05	0	0	1	18	0.000251306	0	0	18	738	0.0161216	2	2.79969e-05	575.837	UGCACUCACCUGCUGUUUGAAAGUGGAGA	29
mmu_piR_020697|gb|DQ701877|	1	1.13962e-05	0	0	1	8	0.000111691	0	0	8	736	0.016078	1	1.39984e-05	1148.55	UUGAACAAGAGAACAGAUGGCUUCCC	26
mmu_piR_026415|gb|DQ710195|	1	1.13962e-05	0	0	1	8	0.000111691	0	0	8	736	0.016078	1	1.39984e-05	1148.55	UGAACAAGAGAACAGAUGGCUUCCCACAUG	30
mmu_piR_038186|gb|DQ727220|	1	1.13962e-05	0	0	1	8	0.000111691	0	0	8	736	0.016078	1	1.39984e-05	1148.55	UAGUCUCCUUGAACAAGAGAACAGAUGGCUUC	32
mmu_piR_021699|gb|DQ703296|	1	1.13962e-05	0	0	1	8	0.000111691	0	0	8	736	0.016078	1	1.39984e-05	1148.55	UCCUUGAACAAGAGAACAGAUGGCUUCCCAC	31
mmu_piR_007565|gb|DQ564394|	1222	0.0139262	4	3.92374e-05	354.921	1858	0.0259403	5	5.46512e-05	474.652	735	0.0160561	8	0.000111988	143.374	UACACUUCCAUACUGCUGUUCAUCACCAAA	30
mmu_piR_039928|	1	1.13962e-05	0	0	1	8	0.000111691	0	0	8	735	0.0160561	1	1.39984e-05	1146.99	UCUGUAGUCUCCUUGAACAAGAGAAC	26
mmu_piR_027131|gb|DQ711208|	1	1.13962e-05	0	0	1	11	0.000153576	0	0	11	729	0.015925	0	0	729	UGGAAGUUAGAACAAGAGGUCUCUGGUCUU	30
mmu_piR_014589|gb|DQ692843|	1	1.13962e-05	0	0	1	11	0.000153576	0	0	11	729	0.015925	0	0	729	UAGAACAAGAGGUCUCUGGUCUUGGAGCCA	30
mmu_piR_011556|gb|DQ688234|	1	1.13962e-05	0	0	1	5	6.98072e-05	0	0	5	729	0.015925	2	2.79969e-05	568.815	UAUAACAGUGCAAUACAAUGAUACAGAUAAU	31
mmu_piR_003274|gb|DQ549318|	1	1.13962e-05	0	0	1	12	0.000167537	0	0	12	728	0.0159032	1	1.39984e-05	1136.07	UGCAGUACGGAGAGAGGGAUGCUGGU	26
mmu_piR_020885|gb|DQ702146|	2	2.27924e-05	0	0	2	9	0.000125653	0	0	9	726	0.0158595	1	1.39984e-05	1132.95	AUGGACAACCGACUCCAUUGCUUAGCGUGG	30
mmu_piR_029913|gb|DQ715213|	1	1.13962e-05	0	0	1	12	0.000167537	0	0	12	726	0.0158595	1	1.39984e-05	1132.95	GCAGUACGGAGAGAGGGAUGCUGG	24
mmu_piR_002760|gb|DQ547606|	1	1.13962e-05	0	0	1	12	0.000167537	0	0	12	725	0.0158377	1	1.39984e-05	1131.39	UGAGGGAUUGAUGGUACCAUAGGCAGUGU	29
mmu_piR_015400|gb|DQ694032|	2	2.27924e-05	0	0	2	9	0.000125653	0	0	9	724	0.0158158	1	1.39984e-05	1129.83	UGGACAACCGACUCCAUUGCUUAGCGUGGGA	31
mmu_piR_001810|gb|DQ544467|	1	1.13962e-05	0	0	1	12	0.000167537	0	0	12	717	0.0156629	1	1.39984e-05	1118.9	UCUGAGGGAUUGAUGGUACCAUAGGCAGU	29
mmu_piR_016264|gb|DQ695323|	1	1.13962e-05	0	0	1	5	6.98072e-05	0	0	5	715	0.0156192	2	2.79969e-05	557.891	UAACAGUGCAAUACAAUGAUACAGAUAAUCA	31
mmu_piR_021039|gb|DQ702352|	907	0.0103364	0	0	907	1607	0.022436	3	3.27907e-05	684.218	713	0.0155755	0	0	713	UGAGAGAAACUGUUAACGAAUGGCAUAAUU	30
mmu_piR_037835|gb|DQ726691|	1	1.13962e-05	0	0	1	1	1.39614e-05	0	0	1	713	0.0155755	0	0	713	UCUGUUAGCAGAUACUGGAGAGAACCA	27
mmu_piR_036754|gb|DQ725142|	1	1.13962e-05	0	0	1	18	0.000251306	0	0	18	712	0.0155537	0	0	712	UGGACAGUGCCCUCCCCCCGGUGGUAGCAA	30
mmu_piR_039259|	1	1.13962e-05	0	0	1	1	1.39614e-05	0	0	1	712	0.0155537	0	0	712	AGCAGAUACUGGAGAGAACCAUUC	24
mmu_piR_030957|gb|DQ716694|	1	1.13962e-05	0	0	1	10	0.000139614	1	1.09302e-05	12.7732	698	0.0152478	0	0	698	UGAAAGCCAUCCAUUUGGACCAUUGUA	27
mmu_piR_036152|gb|DQ724301|	1	1.13962e-05	0	0	1	11	0.000153576	0	0	11	683	0.0149202	2	2.79969e-05	532.923	CAGCACCUGAAAAGGUACAAGGUUUUGCC	29
mmu_piR_005409|gb|DQ556067|	1	1.13962e-05	0	0	1	13	0.000181499	0	0	13	678	0.0148109	0	0	678	UGGUGUCAGGAAGCCUUGGAAUAACAGU	28
mmu_piR_038355|	1	1.13962e-05	0	0	1	24	0.000335074	0	0	24	674	0.0147236	1	1.39984e-05	1051.8	UAGAUGGAGCAGAUAGAUGGAGCAUGU	27
mmu_piR_010811|gb|DQ687094|	1	1.13962e-05	0	0	1	10	0.000139614	0	0	10	662	0.0144614	1	1.39984e-05	1033.07	UGGAUUAGGAUGCGGCAGAACUCAAAGCCUU	31
mmu_piR_014263|gb|DQ692364|	7	7.97734e-05	0	0	7	8	0.000111691	0	0	8	661	0.0144396	10	0.000139984	103.151	UACUCAACUCUACAAUCUUCUCUAACGAA	29
mmu_piR_010073|gb|DQ685938|	1	1.13962e-05	0	0	1	24	0.000335074	0	0	24	660	0.0144177	1	1.39984e-05	1029.95	UAGAUGGAGCAUGUCAGGGUGG	22
mmu_piR_014474|gb|DQ692685|	211	0.0024046	0	0	211	427	0.00596153	0	0	427	659	0.0143959	3	4.19953e-05	342.797	UGAGGGAAGGACUAGACCCUGG	22
mmu_piR_004678|gb|DQ553772|	1	1.13962e-05	0	0	1	16	0.000223383	1	1.09302e-05	20.4371	658	0.014374	2	2.79969e-05	513.416	UGGCACGAUGAUCUCUGCGGCCGGCUGAGG	30
mmu_piR_003783|gb|DQ550819|	1	1.13962e-05	0	0	1	10	0.000139614	0	0	10	657	0.0143522	3	4.19953e-05	341.757	UGCUAAGAUGCCAGAAAACACUUAUGGAAC	30
mmu_piR_025856|gb|DQ709365|	755	0.00860413	1	9.80935e-06	877.136	836	0.0116718	3	3.27907e-05	355.947	652	0.014243	1	1.39984e-05	1017.47	GAACUACUAAGAACUGGCUCCUUGAGCUC	29
mmu_piR_022745|gb|DQ704858|	2	2.27924e-05	0	0	2	5	6.98072e-05	0	0	5	652	0.014243	1	1.39984e-05	1017.47	UAUGACAGAAUGACAGAGGGCUAUCUAUGC	30
mmu_piR_033813|gb|DQ720888|	2	2.27924e-05	0	0	2	5	6.98072e-05	0	0	5	652	0.014243	1	1.39984e-05	1017.47	UGGCUAUGACAGAAUGACAGAGGGCUAUCU	30
mmu_piR_018974|gb|DQ699331|	2	2.27924e-05	0	0	2	5	6.98072e-05	0	0	5	651	0.0142211	1	1.39984e-05	1015.91	UGACAGAAUGACAGAGGGCUAUCUAUGCUG	30
mmu_piR_013045|gb|DQ690544|	1	1.13962e-05	0	0	1	4	5.58457e-05	0	0	4	651	0.0142211	3	4.19953e-05	338.636	UAAGUUUGGGAUCACGUCUUGUGAAC	26
mmu_piR_020313|gb|DQ701312|	1	1.13962e-05	0	0	1	16	0.000223383	1	1.09302e-05	20.4371	644	0.0140682	2	2.79969e-05	502.492	UCUCUGCGGCCGGCUGAGGACUCUUUCUGU	30
mmu_piR_001132|gb|DQ542453|	1	1.13962e-05	0	0	1	16	0.000223383	1	1.09302e-05	20.4371	642	0.0140245	2	2.79969e-05	500.932	UCCAUUGGCACGAUGAUCUCUGCGGCCGGC	30
mmu_piR_030137|gb|DQ715539|	1	1.13962e-05	0	0	1	16	0.000223383	1	1.09302e-05	20.4371	642	0.0140245	2	2.79969e-05	500.932	UGAUCUCUGCGGCCGGCUGAGGACUCU	27
mmu_piR_003769|gb|DQ550760|	1	1.13962e-05	0	0	1	16	0.000223383	1	1.09302e-05	20.4371	641	0.0140027	2	2.79969e-05	500.151	UGCGGCCGGCUGAGGACUCUUUCUGUGA	28
mmu_piR_018433|gb|DQ698546|	1	1.13962e-05	0	0	1	16	0.000223383	1	1.09302e-05	20.4371	641	0.0140027	2	2.79969e-05	500.151	UUGGCACGAUGAUCUCUGCGGCCGG	25
mmu_piR_005093|gb|DQ555052|	1	1.13962e-05	0	0	1	29	0.000404882	0	0	29	632	0.0138061	2	2.79969e-05	493.129	UGGGCUUAUUCGGGCACACCUUUGACACCUG	31
mmu_piR_036936|gb|DQ725412|	1	1.13962e-05	0	0	1	5	6.98072e-05	0	0	5	624	0.0136313	2	2.79969e-05	486.887	AGAGACGUAUAACAGUGCAAUACAAUGAU	29
[truncated: 33,006 more rows]
