# Supplementary material for: GASZ Is Essential for Male Meiosis and Suppression of Retrotransposon Expression in the Male Germline
Source: PLoS Genet. 2009 Sep 4;5(9):e1000635. doi: 10.1371/journal.pgen.1000635 (PMC2727916; doi:10.1371/journal.pgen.1000635)
Supplement: Table S4 — A subset of repeat-associated small RNAs are reduced in Gasz −/− testes. The average number of individual small RNAs from two Gasz −/− (KO) and control testes from postnatal day 7 (P7), 10 (P10), and 14 (P14) mice that mapped with greater than 90% identity to individual repeat consensuses are shown along with their percentage of the total reads from each testis. Each repeat is classified according to a class of repeats (LINE, SINE, LTR) and families within that class. The fold reduction of piRNAs in the Gasz −/− as compared to controls is shown with those elements reduced 10-fold highlighted in gray. Among those repeats displaying the most dramatic sustained reduction in Gasz null mice included LTRs (LTR45, MER72B, MER87, RLTR10, LTR75, LTR90B, MT2_Mm, MamGyp-Int, MT-Int, MTB-Int, ORR1A0, ORR1A-Int, ORR1A1, and several IAPs) and LINE L1s (L1MD_A, L1Md_F3, L1Md_Gf, Lx2A1). SINE-associated small RNAs, processed by Dicer, are mostly unaffected in Gasz −/− testes. SR (Simple Repeat); LC (Low Complexity); UNK (Unknown classification). (0.56 MB XLS) [file pgen.1000635.s015.xls]

## Sheet: REPEAT piRNAs
Table S4 A subset of repeat-associated small RNAs are reduced in Gasz-/- testes
The average number of individual small RNAs from two Gasz-/- (KO) and control testes from postnatal day 7 (P7), 10 (P10), and 14 (P14) mice that mapped with 90% identity to individual repeat consensuses are shown along with their percentage of the total reads from each testis. Each repeat is classified according to a class of repeats (LINE, SINE, LTR) and families within that class. The fold redu…
			Control P7		KO P7		Fold	Control P10		KO P10		Fold	Control P14		KO P14		Fold
		Total Reads	8774851		10194360		Change	7162589		9148924		Change	4577696		7143653		Change
Class	Family	Repeat	# reads	%	# reads	%		# reads	%	# reads	%		# reads	%	# reads	%
LTR	ERV	LTR55	7	7.97734e-05	2	1.96187e-05	4.0662	14	0.00019546	9	9.83722e-05	1.98694	10	0.000218451	11	0.000153983	1.41867
LTR	ERV	MER95	7	7.97734e-05	4	3.92374e-05	2.0331	5	6.98072e-05	8	8.7442e-05	0.798326	7	0.000152915	4	5.59938e-05	2.73094
LTR	ERV1	HUERS-P3b-int	0	0	0	0	0	0	0	0	0	0	0	0	1	1.39984e-05	0
LTR	ERV1	LTR23-int	1	1.13962e-05	0	0	1	1	1.39614e-05	0	0	1	0	0	2	2.79969e-05	0
LTR	ERV1	LTR28	0	0	0	0	0	0	0	1	1.09302e-05	0	116	0.00253403	2	2.79969e-05	90.511
LTR	ERV1	LTR29	4	4.55848e-05	1	9.80935e-06	4.64708	6	8.37686e-05	6	6.55815e-05	1.27732	1	2.18451e-05	2	2.79969e-05	0.780267
LTR	ERV1	LTR31	21	0.00023932	5	4.90467e-05	4.87943	26	0.000362997	32	0.000349768	1.03782	5	0.000109225	16	0.000223975	0.487667
LTR	ERV1	LTR34	0	0	0	0	0	0	0	2	2.18605e-05	0	0	0	0	0	0
LTR	ERV1	LTR36	0	0	0	0	0	0	0	0	0	0	1	2.18451e-05	1	1.39984e-05	1.56053
LTR	ERV1	LTR37A	104	0.00118521	103	0.00101036	1.17305	90	0.00125653	325	0.00355233	0.35372	68	0.00148546	100	0.00139984	1.06116
LTR	ERV1	LTR37B	154	0.00175502	99	0.000971125	1.8072	61	0.000851647	127	0.00138814	0.613516	116	0.00253403	127	0.0017778	1.42537
LTR	ERV1	LTR39	2	2.27924e-05	3	2.9428e-05	0.774513	3	4.18843e-05	1	1.09302e-05	3.83196	0	0	2	2.79969e-05	0
LTR	ERV1	LTR44	1	1.13962e-05	0	0	1	2	2.79229e-05	0	0	2	0	0	0	0	0
LTR	ERV1	LTR45	82	0.000934489	0	0	82	185	0.00258286	1	1.09302e-05	236.304	59	0.00128886	2	2.79969e-05	46.0358
LTR	ERV1	LTR45C	0	0	4	3.92374e-05	0	1	1.39614e-05	4	4.3721e-05	0.31933	0	0	4	5.59938e-05	0
LTR	ERV1	LTR48	99	0.00112822	52	0.000510086	2.21183	89	0.00124257	78	0.000852559	1.45746	47	0.00102672	102	0.00142784	0.71907
LTR	ERV1	LTR48B	67	0.000763546	31	0.00030409	2.51092	50	0.000698072	69	0.000754187	0.925595	32	0.000699042	45	0.00062993	1.10971
LTR	ERV1	LTR58	0	0	0	0	0	0	0	1	1.09302e-05	0	0	0	0	0	0
LTR	ERV1	LTR64	0	0	0	0	0	2	2.79229e-05	0	0	2	4	8.73802e-05	0	0	4
LTR	ERV1	LTR65	61	0.000695168	16	0.00015695	4.42925	32	0.000446766	60	0.000655815	0.681238	16	0.000349521	63	0.000881902	0.396326
LTR	ERV1	LTR68	825	0.00940187	12	0.000117712	79.8717	205	0.00286209	28	0.000306047	9.35181	166	0.00362628	26	0.000363959	9.96341
LTR	ERV1	LTR73	485	0.00552716	831	0.00815157	0.678049	323	0.00450954	730	0.00797908	0.565171	480	0.0104856	323	0.0045215	2.31906
LTR	ERV1	LTR75_1	2	2.27924e-05	0	0	2	0	0	0	0	0	0	0	0	0	0
LTR	ERV1	LTR77	0	0	0	0	0	1	1.39614e-05	0	0	1	1	2.18451e-05	0	0	1
LTR	ERV1	LTR78	2034	0.0231799	806	0.00790633	2.93181	140	0.0019546	172	0.00188	1.03968	1566	0.0342093	3336	0.0466988	0.732553
LTR	ERV1	LTR9	0	0	0	0	0	1	1.39614e-05	0	0	1	0	0	1	1.39984e-05	0
LTR	ERV1	LTRIS_Mm	1346	0.0153393	534	0.00523819	2.92836	1230	0.0171726	603	0.00659094	2.60548	435	0.0095026	227	0.00317765	2.99045
LTR	ERV1	LTRIS_Mus	865	0.00985772	417	0.0040905	2.40991	850	0.0118672	366	0.00400047	2.96646	331	0.00723071	116	0.00162382	4.4529
LTR	ERV1	LTRIS2	2612	0.0297669	1209	0.0118595	2.50996	1664	0.0232318	981	0.0107226	2.16663	750	0.0163838	763	0.0106808	1.53395
LTR	ERV1	LTRIS3	628	0.00715682	117	0.00114769	6.23583	354	0.00494235	159	0.00173791	2.84385	164	0.00358259	115	0.00160982	2.22546
LTR	ERV1	LTRIS4	390	0.00444452	275	0.00269757	1.6476	140	0.0019546	58	0.000633954	3.08319	509	0.0111191	238	0.00333163	3.33745
LTR	ERV1	LTRIS5	2890	0.032935	3912	0.0383742	0.858261	943	0.0131656	1513	0.0165375	0.796109	834	0.0182188	1163	0.0162802	1.11908
LTR	ERV1	MER101B	1	1.13962e-05	0	0	1	1	1.39614e-05	1	1.09302e-05	1.27732	0	0	0	0	0
LTR	ERV1	MER110	29	0.00033049	4	3.92374e-05	8.42283	41	0.000572419	48	0.000524652	1.09104	29	0.000633506	149	0.00208577	0.303728
LTR	ERV1	MER110A	32	0.000364679	2	1.96187e-05	18.5883	34	0.000474689	59	0.000644885	0.736083	21	0.000458746	30	0.000419953	1.09237
LTR	ERV1	MER110-int	3	3.41886e-05	2	1.96187e-05	1.74266	4	5.58457e-05	1	1.09302e-05	5.10928	1	2.18451e-05	3	4.19953e-05	0.520178
LTR	ERV1	MER21B	1610	0.0183479	1905	0.0186868	0.981863	1506	0.0210259	1811	0.0197947	1.0622	1127	0.0246194	1082	0.0151463	1.62544
LTR	ERV1	MER21-int	20	0.000227924	9	8.82841e-05	2.58171	17	0.000237344	14	0.000153023	1.55103	12	0.000262141	21	0.000293967	0.891734
LTR	ERV1	MER31A	2882	0.0328439	1019	0.00999572	3.28579	2409	0.0336331	1456	0.0159144	2.11337	1211	0.0264544	871	0.0121926	2.1697
LTR	ERV1	MER31B	906	0.010325	1555	0.0152535	0.67689	599	0.0083629	1233	0.013477	0.620531	646	0.0141119	643	0.009001	1.56782
LTR	ERV1	MER31-int	35	0.000398867	32	0.000313899	1.27069	29	0.000404882	53	0.000579303	0.698911	26	0.000567971	89	0.00124586	0.455887
LTR	ERV1	MER34	168	0.00191456	131	0.00128502	1.4899	104	0.00145199	148	0.00161768	0.897577	67	0.00146362	172	0.00240773	0.607883
LTR	ERV1	MER34A	405	0.00461546	861	0.00844585	0.546477	317	0.00442577	575	0.00628489	0.704193	215	0.00469669	402	0.00562737	0.834614
LTR	ERV1	MER34A1	423	0.00482059	240	0.00235424	2.04762	160	0.00223383	201	0.00219698	1.01677	87	0.00190052	194	0.0027157	0.699827
LTR	ERV1	MER34B-int	8	9.11696e-05	2	1.96187e-05	4.64708	18	0.000251306	12	0.000131163	1.91598	12	0.000262141	7	9.79891e-05	2.6752
LTR	ERV1	MER34-int	77	0.000877508	11	0.000107903	8.13239	50	0.000698072	34	0.000371628	1.87841	29	0.000633506	17	0.000237973	2.66209
LTR	ERV1	MER49	1	1.13962e-05	0	0	1	5	6.98072e-05	0	0	5	3	6.55352e-05	1	1.39984e-05	4.6816
LTR	ERV1	MER4B-int	39	0.000444452	51	0.000500277	0.888412	20	0.000279229	46	0.000502791	0.555357	3	6.55352e-05	15	0.000209977	0.312107
LTR	ERV1	MER50	1	1.13962e-05	0	0	1	1	1.39614e-05	0	0	1	2	4.36901e-05	1	1.39984e-05	3.12107
LTR	ERV1	MER50B	10	0.000113962	1	9.80935e-06	11.6177	8	0.000111691	0	0	8	3	6.55352e-05	0	0	3
LTR	ERV1	MER50-int	12	0.000136754	7	6.86654e-05	1.99161	1	1.39614e-05	1	1.09302e-05	1.27732	0	0	1	1.39984e-05	0
LTR	ERV1	MER51-int	0	0	0	0	0	0	0	1	1.09302e-05	0	0	0	0	0	0
LTR	ERV1	MER52-int	145	0.00165245	19	0.000186378	8.86614	124	0.00173122	62	0.000677675	2.55464	205	0.00447824	17	0.000237973	18.8182
LTR	ERV1	MER57A-int	21	0.00023932	9	8.82841e-05	2.7108	30	0.000418843	56	0.000612094	0.684279	14	0.000305831	20	0.000279969	1.09237
LTR	ERV1	MER57C2	116	0.00132196	77	0.00075532	1.7502	66	0.000921455	67	0.000732327	1.25826	43	0.000939337	61	0.000853905	1.10005
LTR	ERV1	MER57D	247	0.00281486	184	0.00180492	1.55955	314	0.00438389	139	0.0015193	2.88546	96	0.00209712	185	0.00258971	0.809791
LTR	ERV1	MER57E1	57	0.000649584	11	0.000107903	6.02008	58	0.000809763	26	0.000284186	2.84941	25	0.000546126	36	0.000503944	1.0837
LTR	ERV1	MER57E2	1	1.13962e-05	0	0	1	1	1.39614e-05	5	5.46512e-05	0.255464	2	4.36901e-05	0	0	2
LTR	ERV1	MER57F	15	0.000170943	8	7.84748e-05	2.17832	22	0.000307152	35	0.000382559	0.802887	15	0.000327676	38	0.000531941	0.616001
LTR	ERV1	MER57-int	3	3.41886e-05	0	0	3	4	5.58457e-05	2	2.18605e-05	2.55464	0	0	4	5.59938e-05	0
LTR	ERV1	MER65D	7	7.97734e-05	4	3.92374e-05	2.0331	9	0.000125653	12	0.000131163	0.957991	1	2.18451e-05	8	0.000111988	0.195067
LTR	ERV1	MER65-int	7	7.97734e-05	6	5.88561e-05	1.3554	9	0.000125653	7	7.65117e-05	1.64227	6	0.00013107	5	6.99922e-05	1.87264
LTR	ERV1	MER66A	0	0	0	0	0	0	0	1	1.09302e-05	0	0	0	0	0	0
LTR	ERV1	MER66B	1	1.13962e-05	0	0	1	2	2.79229e-05	4	4.3721e-05	0.63866	0	0	0	0	0
LTR	ERV1	MER66C	1	1.13962e-05	0	0	1	0	0	0	0	0	0	0	0	0	0
LTR	ERV1	MER66-int	2	2.27924e-05	1	9.80935e-06	2.32354	1	1.39614e-05	1	1.09302e-05	1.27732	0	0	2	2.79969e-05	0
LTR	ERV1	MER67A	37	0.00042166	14	0.000137331	3.07039	40	0.000558457	23	0.000251396	2.22143	19	0.000415056	18	0.000251972	1.64723
LTR	ERV1	MER67B	36	0.000410263	15	0.00014714	2.78825	72	0.00100522	19	0.000207675	4.84037	19	0.000415056	36	0.000503944	0.823615
LTR	ERV1	MER67C	130	0.00148151	198	0.00194225	0.762778	94	0.00131237	133	0.00145372	0.902768	136	0.00297093	97	0.00135785	2.18797
LTR	ERV1	MER67D	122	0.00139034	50	0.000490467	2.83472	86	0.00120068	113	0.00123512	0.97212	50	0.00109225	80	0.00111988	0.975334
LTR	ERV1	MER72	1	1.13962e-05	0	0	1	0	0	0	0	0	0	0	0	0	0
LTR	ERV1	MER72B	6208	0.0707476	4	3.92374e-05	1803.07	5084	0.0709799	34	0.000371628	190.997	1584	0.0346026	31	0.000433952	79.7383
LTR	ERV1	MER83A-int	0	0	0	0	0	1	1.39614e-05	0	0	1	0	0	0	0	0
LTR	ERV1	MER83B-int	0	0	0	0	0	1	1.39614e-05	0	0	1	0	0	0	0	0
LTR	ERV1	MER87	30	0.000341886	0	0	30	49	0.00068411	4	4.3721e-05	15.6472	17	0.000371366	2	2.79969e-05	13.2645
LTR	ERV1	MER89	270	0.00307698	38	0.000372755	8.25468	249	0.0034764	100	0.00109302	3.18053	114	0.00249034	218	0.00305166	0.816059
LTR	ERV1	MER89-int	12	0.000136754	5	4.90467e-05	2.78825	5	6.98072e-05	12	0.000131163	0.532217	7	0.000152915	13	0.00018198	0.840288
LTR	ERV1	MER90	75	0.000854715	20	0.000196187	4.35664	55	0.000767879	66	0.000721396	1.06443	22	0.000480591	35	0.000489945	0.980907
LTR	ERV1	MER90a	136	0.00154988	44	0.000431611	3.59093	113	0.00157764	67	0.000732327	2.15429	681	0.0148765	79	0.00110588	13.4522
LTR	ERV1	MER92A	2	2.27924e-05	0	0	2	4	5.58457e-05	0	0	4	6	0.00013107	7	9.79891e-05	1.3376
LTR	ERV1	MER92B	41	0.000467244	13	0.000127521	3.66404	174	0.00242929	532	0.00581489	0.41777	27	0.000589816	23	0.000321964	1.83193
LTR	ERV1	MER92C	4	4.55848e-05	3	2.9428e-05	1.54903	2	2.79229e-05	4	4.3721e-05	0.63866	2	4.36901e-05	6	8.39906e-05	0.520178
LTR	ERV1	MMERGLN-int	6708	0.0764457	6100	0.059837	1.27757	3658	0.0510709	3635	0.0397314	1.2854	1965	0.0429255	2349	0.0328823	1.30543
LTR	ERV1	MMVL30-int	5836	0.0665083	5122	0.0502435	1.32372	4123	0.057563	3270	0.0357419	1.61052	2231	0.0487363	2012	0.0281649	1.73039
LTR	ERV1	MuLV-int	3856	0.0439438	4810	0.047183	0.931348	2701	0.0377098	2222	0.024287	1.55267	2250	0.0491514	1502	0.0210257	2.33768
LTR	ERV1	MuRRS4-int	7653	0.0872152	6083	0.0596702	1.46162	5685	0.0793707	3957	0.043251	1.83512	2695	0.0588724	2713	0.0379778	1.55018
LTR	ERV1	MuRRS-int	5789	0.0659726	4293	0.0421115	1.56662	3442	0.0480552	2246	0.0245493	1.9575	1772	0.0387094	1499	0.0209837	1.84474
LTR	ERV1	MURVY-int	5181	0.0590437	3465	0.0339894	1.73712	3233	0.0451373	1645	0.0179803	2.51038	1640	0.0358259	1443	0.0201997	1.77358
LTR	ERV1	MURVY-LTR	1159	0.0132082	264	0.00258967	5.10035	984	0.013738	415	0.00453605	3.02864	344	0.0075147	388	0.00543139	1.38357
LTR	ERV1	RLTR1	340	0.00387471	71	0.000696464	5.56341	148	0.00206629	117	0.00127884	1.61576	82	0.00179129	196	0.00274369	0.652877
LTR	ERV1	RLTR14	6329	0.0721266	2392	0.023464	3.07393	4009	0.0559714	2113	0.0230956	2.42346	2002	0.0437338	2087	0.0292147	1.49698
LTR	ERV1	RLTR14-int	2096	0.0238864	2259	0.0221593	1.07794	1483	0.0207048	1916	0.0209424	0.988657	3152	0.0688556	1163	0.0162802	4.22941
LTR	ERV1	RLTR1B	2367	0.0269748	439	0.0043063	6.26403	1347	0.018806	575	0.00628489	2.99226	482	0.0105293	326	0.00456349	2.30729
LTR	ERV1	RLTR1B-int	2638	0.0300632	2912	0.0285648	1.05246	2115	0.0295284	2501	0.0273365	1.08018	969	0.0211679	1508	0.0211096	1.00276
LTR	ERV1	RLTR1C	422	0.0048092	32	0.000313899	15.3208	423	0.00590569	88	0.000961862	6.13985	168	0.00366997	111	0.00155383	2.36189
LTR	ERV1	RLTR1D	399	0.00454709	92	0.00090246	5.03855	338	0.00471896	147	0.00160675	2.93697	112	0.00244665	77	0.00107788	2.26987
LTR	ERV1	RLTR23	3978	0.0453341	628	0.00616027	7.35911	3657	0.051057	1660	0.0181442	2.81395	1998	0.0436464	1282	0.017946	2.4321
LTR	ERV1	RLTR24	17452	0.198887	1630	0.0159892	12.4388	14423	0.201366	4459	0.048738	4.1316	13338	0.291369	4823	0.0675145	4.31566
LTR	ERV1	RLTR30	89	0.00101426	41	0.000402183	2.52189	66	0.000921455	123	0.00134442	0.685392	31	0.000677197	56	0.000783913	0.863867
LTR	ERV1	RLTR4_Mm	321	0.00365818	53	0.000519895	7.03638	422	0.00589172	57	0.000623024	9.45666	209	0.00456562	19	0.00026597	17.1659
LTR	ERV1	RLTR4_MM-int	1500	0.0170943	458	0.00449268	3.80492	1931	0.0269595	358	0.00391303	6.88968	1041	0.0227407	258	0.0036116	6.29658
LTR	ERV1	RLTR41	18344	0.209052	1436	0.0140862	14.8409	14144	0.19747	6344	0.0693415	2.8478	6595	0.144068	6377	0.0892681	1.61388
LTR	ERV1	RLTR47_MM	727	0.00828504	1062	0.0104175	0.795298	453	0.00632453	774	0.00846001	0.747579	234	0.00511174	479	0.00670525	0.762349
LTR	ERV1	RLTR5_Mm	296	0.00337328	36	0.000353136	9.55233	319	0.0044537	147	0.00160675	2.77187	92	0.00200974	66	0.000923897	2.17529
LTR	ERV1	RLTR6_Mm	6623	0.0754771	6139	0.0602196	1.25336	3282	0.0458214	2484	0.0271507	1.68767	1862	0.0406755	2156	0.0301806	1.34773
LTR	ERV1	RLTR6-int	7402	0.0843547	6712	0.0658403	1.2812	4290	0.0598945	4418	0.0482898	1.24031	2781	0.0607511	3584	0.0501704	1.21089
LTR	ERV1	RMER2	1051	0.0119774	1167	0.0114475	1.04629	796	0.0111133	1103	0.0120561	0.921802	713	0.0155755	694	0.00971492	1.60326
LTR	ERV1	RMER21A	21803	0.248471	808	0.00792595	31.3491	17953	0.25065	4814	0.0526182	4.76355	6826	0.149114	5038	0.0705241	2.11437
LTR	ERV1	RMER21B	4453	0.0507473	373	0.00365889	13.8696	3084	0.0430571	1257	0.0137393	3.13386	1388	0.0303209	789	0.0110448	2.74528
LTR	ERV1	RMER5	4943	0.0563314	2705	0.0265343	2.12297	4137	0.0577584	3725	0.0407152	1.4186	2146	0.0468795	2781	0.0389297	1.20421
LTR	ERV1	RodERV21-int	17167	0.195639	6873	0.0674196	2.90181	10582	0.14774	22748	0.248641	0.594189	6706	0.146493	16227	0.227153	0.644909
LTR	ERV1?	LTR81A	26	0.000296301	20	0.000196187	1.5103	15	0.000209421	23	0.000251396	0.833035	18	0.000393211	31	0.000433952	0.906117
LTR	ERV1?	LTR81B	37	0.00042166	8	7.84748e-05	5.37319	40	0.000558457	32	0.000349768	1.59665	23	0.000502436	13	0.00018198	2.76095
LTR	ERV1?	LTR81C	12	0.000136754	5	4.90467e-05	2.78825	11	0.000153576	10	0.000109302	1.40505	6	0.00013107	10	0.000139984	0.936321
LTR	ERVK	BGLII	1750	0.0199434	149	0.00146159	13.645	1450	0.0202441	226	0.00247024	8.1952	568	0.012408	269	0.00376558	3.29511
LTR	ERVK	BGLII_A	200	0.00227924	69	0.000676845	3.36745	242	0.00337867	89	0.000972792	3.47316	106	0.00231558	96	0.00134385	1.72309
LTR	ERVK	BGLII_B	2748	0.0313168	1994	0.0195598	1.60108	1673	0.0233575	2133	0.0233142	1.00186	1486	0.0324617	3213	0.044977	0.721741
LTR	ERVK	BGLII_Mus	131	0.0014929	51	0.000500277	2.98415	152	0.00212214	88	0.000961862	2.20628	83	0.00181314	74	0.00103588	1.75033
LTR	ERVK	ETnERV2-int	25990	0.296187	24247	0.237847	1.24528	13051	0.182211	9701	0.106034	1.71841	12933	0.282522	11778	0.164874	1.71357
LTR	ERVK	ETnERV3-int	8250	0.0940187	4256	0.0417486	2.25202	5142	0.0717897	3108	0.0339712	2.11325	2827	0.061756	1983	0.0277589	2.22473
LTR	ERVK	ETnERV-int	20753	0.236505	21067	0.206653	1.14445	7747	0.108159	4204	0.0459508	2.35381	9948	0.217315	9198	0.128758	1.68778
LTR	ERVK	IAP-d-int	5881	0.0670211	1319	0.0129385	5.17996	5985	0.0835592	1433	0.015663	5.3348	2151	0.0469887	1824	0.0255332	1.8403
LTR	ERVK	IAPEY_LTR	2669	0.0304165	105	0.00102998	29.5311	2646	0.0369419	219	0.00239372	15.4328	979	0.0213863	302	0.00422753	5.05882
LTR	ERVK	IAPEY2_LTR	3810	0.0434195	637	0.00624855	6.94874	3452	0.0481949	615	0.0067221	7.16961	4250	0.0928415	192	0.0026877	34.5431
LTR	ERVK	IAPEY3_LTR	2071	0.0236015	356	0.00349213	6.7585	1666	0.0232597	352	0.00384745	6.0455	618	0.0135002	278	0.00389157	3.4691
LTR	ERVK	IAPEY3-int	31431	0.358194	790	0.00774938	46.2223	30581	0.426955	1272	0.0139033	30.7089	12443	0.271818	705	0.0098689	27.5429
LTR	ERVK	IAPEy-int	32838	0.374229	683	0.00669978	55.8568	30943	0.432009	935	0.0102198	42.2718	11975	0.261594	501	0.00701322	37.3002
LTR	ERVK	IAPEz-int	108249	1.23363	1442	0.0141451	87.2125	121736	1.69961	2990	0.0326814	52.0053	64237	1.40326	2645	0.0370259	37.8995
LTR	ERVK	IAPLTR1_Mm	8439	0.0961726	88	0.000863222	111.411	10612	0.148159	259	0.00283093	52.3356	6578	0.143697	213	0.00298167	48.1934
LTR	ERVK	IAPLTR1a_Mm	11114	0.126657	680	0.00667035	18.9881	13041	0.182071	1028	0.0112363	16.2038	7786	0.170086	724	0.0101349	16.7822
LTR	ERVK	IAPLTR2_Mm	11354	0.129393	1026	0.0100644	12.8565	14028	0.195851	1193	0.0130398	15.0195	12760	0.278743	853	0.0119407	23.344
LTR	ERVK	IAPLTR2a	9316	0.106167	111	0.00108884	97.505	10105	0.14108	220	0.00240465	58.6697	10602	0.231601	172	0.00240773	96.1906
LTR	ERVK	IAPLTR2b	9159	0.104378	689	0.00675864	15.4436	11357	0.15856	701	0.0076621	20.6941	11781	0.257357	490	0.00685924	37.5197
LTR	ERVK	IAPLTR3	1560	0.0177781	13	0.000127521	139.412	1489	0.0207886	47	0.000513722	40.4666	607	0.0132599	24	0.000335963	39.4685
LTR	ERVK	IAPLTR3-int	14335	0.163365	1441	0.0141353	11.5572	14456	0.201826	1295	0.0141547	14.2586	8138	0.177775	816	0.0114227	15.5633
LTR	ERVK	IAPLTR4	394	0.0044901	130	0.00127521	3.52106	366	0.00510988	154	0.00168326	3.03571	146	0.00318938	91	0.00127386	2.50371
LTR	ERVK	IAPLTR4_I	4543	0.051773	680	0.00667035	7.76165	4281	0.0597689	655	0.00715931	8.34841	7156	0.156323	448	0.0062713	24.9268
LTR	ERVK	MERVK26-int	3806	0.043374	194	0.00190301	22.7923	3766	0.0525788	844	0.00922513	5.69951	1314	0.0287044	413	0.00578136	4.96499
LTR	ERVK	MMERVK10C-int	20340	0.231799	1736	0.017029	13.612	22767	0.31786	2519	0.0275333	11.5446	9386	0.205038	1948	0.027269	7.51909
LTR	ERVK	MMETn-int	14463	0.164823	6066	0.0595035	2.76998	9723	0.135747	3779	0.0413054	3.28642	9967	0.21773	2958	0.0414074	5.25823
LTR	ERVK	MMTV-int	4549	0.0518413	4707	0.0461726	1.12277	1842	0.025717	2551	0.0278831	0.922315	955	0.020862	1589	0.0222435	0.937892
LTR	ERVK	MurERV4_19-int	2131	0.0242853	2194	0.0215217	1.12841	1293	0.0180521	1868	0.0204177	0.884141	3905	0.0853049	1960	0.0274369	3.10913
LTR	ERVK	MurERV4-int	6301	0.0718075	2156	0.0211489	3.39532	6250	0.087259	1910	0.0208768	4.17971	2655	0.0579986	1232	0.0172461	3.363
LTR	ERVK	MYSERV16_I-int	2772	0.0315903	1860	0.0182454	1.73141	1400	0.019546	1858	0.0203084	0.962459	1386	0.0302772	2063	0.0288788	1.04843
LTR	ERVK	MYSERV6-int	4799	0.0546904	2686	0.0263479	2.0757	4774	0.0666519	3448	0.0376875	1.76854	2629	0.0574306	3217	0.045033	1.2753
LTR	ERVK	MYSERV-int	2055	0.0234192	1310	0.0128502	1.82247	951	0.0132773	1451	0.0158598	0.837169	974	0.0212771	1681	0.0235314	0.9042
LTR	ERVK	RLTR10	9250	0.105415	747	0.00732758	14.386	10083	0.140773	804	0.00878792	16.0189	3494	0.0763266	512	0.0071672	10.6494
LTR	ERVK	RLTR10A	2349	0.0267697	131	0.00128502	20.832	2401	0.0335214	361	0.00394582	8.49542	848	0.0185246	231	0.00323364	5.72872
LTR	ERVK	RLTR10B	477	0.00543599	45	0.000441421	12.3148	468	0.00653395	60	0.000655815	9.9631	142	0.003102	52	0.000727919	4.26146
LTR	ERVK	RLTR10B2	1206	0.0137438	187	0.00183435	7.49249	1029	0.0143663	317	0.00346489	4.14626	382	0.00834481	145	0.00202977	4.1112
LTR	ERVK	RLTR10C	2751	0.031351	788	0.00772976	4.05588	2345	0.0327396	694	0.00758559	4.31602	920	0.0200974	481	0.00673325	2.98481
LTR	ERVK	RLTR10D	1895	0.0215958	1413	0.0138606	1.55807	1325	0.0184989	1008	0.0110177	1.67902	509	0.0111191	698	0.00977091	1.13798
LTR	ERVK	RLTR10E	1881	0.0214363	91	0.00089265	24.0142	1070	0.0149387	146	0.00159582	9.36119	474	0.0103546	138	0.00193178	5.3601
LTR	ERVK	RLTR10-int	11569	0.131843	2669	0.0261811	5.03579	13053	0.182239	2343	0.0256096	7.11603	7278	0.158988	1190	0.0166581	9.54418
LTR	ERVK	RLTR11A	3948	0.0449922	2668	0.0261713	1.71914	2941	0.0410606	3432	0.0375126	1.09458	2054	0.0448697	2217	0.0310345	1.4458
LTR	ERVK	RLTR11A2	6283	0.0716024	3221	0.0315959	2.26619	4832	0.0674616	4013	0.0438631	1.53801	2713	0.0592656	3263	0.0456769	1.2975
LTR	ERVK	RLTR11B	2772	0.0315903	1840	0.0180492	1.75023	2335	0.0325999	2236	0.02444	1.33387	1438	0.0314132	1457	0.0203957	1.54018
LTR	ERVK	RLTR12A	3408	0.0388383	2025	0.0198639	1.95522	2035	0.0284115	1904	0.0208112	1.3652	1170	0.0255587	1091	0.0152723	1.67353
LTR	ERVK	RLTR12B	6022	0.0686279	5898	0.0578555	1.1862	3496	0.0488092	3565	0.0389663	1.2526	2290	0.0500252	3222	0.045103	1.10913
LTR	ERVK	RLTR13A	440	0.00501433	27	0.000264852	18.9326	391	0.00545892	50	0.000546512	9.98865	146	0.00318938	80	0.00111988	2.84798
LTR	ERVK	RLTR13A2	324	0.00369237	33	0.000323708	11.4065	310	0.00432804	59	0.000644885	6.71135	181	0.00395395	92	0.00128786	3.07018
LTR	ERVK	RLTR13A3	166	0.00189177	12	0.000117712	16.0712	113	0.00157764	47	0.000513722	3.07101	41	0.000895647	76	0.00106388	0.841867
LTR	ERVK	RLTR13B1	7321	0.0834316	229	0.00224634	37.1411	4372	0.0610394	309	0.00337745	18.0726	1609	0.0351487	397	0.00555738	6.32469
LTR	ERVK	RLTR13B2	325	0.00370377	56	0.000549323	6.74242	436	0.00608718	126	0.00137721	4.41994	101	0.00220635	50	0.000699922	3.15228
LTR	ERVK	RLTR13B3	2146	0.0244563	43	0.000421802	57.9804	1165	0.0162651	74	0.000808838	20.1092	361	0.00788606	96	0.00134385	5.86826
LTR	ERVK	RLTR13B4	1187	0.0135273	314	0.00308013	4.39179	1107	0.0154553	751	0.00820862	1.88282	382	0.00834481	618	0.00865104	0.964602
LTR	ERVK	RLTR13C1	32559	0.371049	1297	0.0127227	29.1643	26655	0.372142	8237	0.0900324	4.13342	11355	0.248051	8861	0.12404	1.99976
LTR	ERVK	RLTR13C2	10907	0.124298	1865	0.0182944	6.79433	8848	0.123531	3650	0.0398954	3.09637	3703	0.0808922	3360	0.0470348	1.71984
LTR	ERVK	RLTR13D1	19001	0.216539	1249	0.0122519	17.674	14966	0.208947	5674	0.0620182	3.36912	6601	0.144199	5437	0.0761095	1.89463
LTR	ERVK	RLTR13D2	1285	0.0146441	211	0.00206977	7.07524	1297	0.018108	485	0.00530117	3.41585	708	0.0154663	515	0.0072092	2.14536
LTR	ERVK	RLTR13D3	21854	0.249053	437	0.00428668	58.0991	18543	0.258887	4107	0.0448905	5.76707	6999	0.152894	4835	0.0676825	2.25898
LTR	ERVK	RLTR13D4	15214	0.173382	248	0.00243272	71.2709	11687	0.163167	4040	0.0441582	3.69506	5085	0.111082	4582	0.0641409	1.73185
LTR	ERVK	RLTR13D5	3291	0.0375049	556	0.005454	6.87659	2451	0.0342195	996	0.0108865	3.14329	1014	0.0221509	905	0.0126686	1.74849
LTR	ERVK	RLTR13D6	47804	0.544784	951	0.00932869	58.3988	35786	0.499624	9477	0.103586	4.82328	14847	0.324333	10139	0.14193	2.28516
LTR	ERVK	RLTR15	11601	0.132207	3396	0.0333125	3.9687	7649	0.106791	4480	0.0489675	2.18085	4907	0.107194	5441	0.0761655	1.40738
LTR	ERVK	RLTR16	1898	0.02163	1861	0.0182552	1.18487	1966	0.0274482	3836	0.0419284	0.654644	843	0.0184154	1069	0.0149643	1.23062
LTR	ERVK	RLTR17	21831	0.248791	2514	0.0246607	10.0885	18186	0.253903	7456	0.0814959	3.11553	7734	0.16895	6208	0.0869023	1.94413
LTR	ERVK	RLTR18	1825	0.0207981	2056	0.020168	1.03124	1197	0.0167118	1894	0.0207019	0.807261	974	0.0212771	1353	0.0189399	1.1234
LTR	ERVK	RLTR18B	20006	0.227992	2469	0.0242193	9.41368	16309	0.227697	7671	0.0838459	2.71566	6904	0.150818	5969	0.0835567	1.80498
LTR	ERVK	RLTR18-int	652	0.00743033	1038	0.0101821	0.729744	457	0.00638037	749	0.00818676	0.779353	236	0.00515543	438	0.00613132	0.840836
LTR	ERVK	RLTR19	2372	0.0270318	2179	0.0213746	1.26467	2093	0.0292213	3000	0.0327907	0.891144	1147	0.0250563	1412	0.0197658	1.26766
LTR	ERVK	RLTR19A	376	0.00428497	692	0.00678807	0.631251	364	0.00508196	6116	0.0668494	0.0760211	325	0.00709964	653	0.00914098	0.776683
LTR	ERVK	RLTR19B	690	0.00786338	901	0.00883822	0.889702	388	0.00541704	970	0.0106023	0.510928	247	0.00539573	651	0.00911298	0.592092
LTR	ERVK	RLTR19C	773	0.00880927	282	0.00276624	3.18457	304	0.00424428	2738	0.029927	0.141821	704	0.0153789	1993	0.0278989	0.551238
LTR	ERVK	RLTR19-int	7244	0.0825541	2241	0.0219827	3.75541	7086	0.0989307	2088	0.0228224	4.33482	3135	0.0684842	1406	0.0196818	3.47957
LTR	ERVK	RLTR20A	1932	0.0220175	296	0.00290357	7.58291	1347	0.018806	422	0.00461256	4.07714	480	0.0104856	298	0.00417154	2.51361
LTR	ERVK	RLTR20A1	866	0.00986911	1489	0.0146061	0.675684	638	0.00890739	1111	0.0121435	0.733511	632	0.0138061	543	0.00760115	1.81631
LTR	ERVK	RLTR20A2	766	0.00872949	850	0.00833794	1.04696	630	0.0087957	694	0.00758559	1.15953	391	0.00854141	459	0.00642528	1.32934
LTR	ERVK	RLTR20B1	1120	0.0127637	1612	0.0158127	0.807185	1151	0.0160696	1537	0.0167998	0.956536	1143	0.0249689	909	0.0127246	1.96226
LTR	ERVK	RLTR20B2	827	0.00942466	876	0.00859299	1.09679	606	0.00846063	1016	0.0111051	0.761867	426	0.00930599	488	0.00683124	1.36227
LTR	ERVK	RLTR20B3	3769	0.0429523	1277	0.0125265	3.42891	2281	0.031846	1247	0.01363	2.33646	1275	0.0278524	920	0.0128786	2.1627
LTR	ERVK	RLTR20C	1219	0.013892	1048	0.0102802	1.35133	781	0.0109039	1084	0.0118484	0.920284	694	0.0151605	653	0.00914098	1.65852
LTR	ERVK	RLTR20D	7738	0.0881838	1591	0.0156067	5.65039	4895	0.0683412	2031	0.0221993	3.07853	1836	0.0401075	2677	0.0374738	1.07028
LTR	ERVK	RLTR21	45474	0.518231	4508	0.0442205	11.7192	34961	0.488106	10838	0.118462	4.12036	14679	0.320663	11464	0.160478	1.99818
LTR	ERVK	RLTR22_Mur	27303	0.311151	3192	0.0313114	9.93728	22468	0.313685	7383	0.080698	3.88715	8887	0.194137	6736	0.0942935	2.05886
LTR	ERVK	RLTR22_Mus	23113	0.2634	1490	0.0146159	18.0215	19943	0.278433	4653	0.0508584	5.47466	7626	0.16659	4982	0.0697402	2.38873
LTR	ERVK	RLTR25A	59138	0.673949	3963	0.0388744	17.3366	53245	0.743376	17367	0.189826	3.9161	20986	0.45844	16434	0.23005	1.99278
LTR	ERVK	RLTR25B	76266	0.869143	23501	0.230529	3.7702	85239	1.19006	54913	0.600213	1.98273	35981	0.786007	41736	0.584239	1.34535
LTR	ERVK	RLTR26	16217	0.184812	398	0.00390412	47.3378	13813	0.192849	3833	0.0418956	4.60309	5470	0.119492	4427	0.0619711	1.9282
LTR	ERVK	RLTR27	3582	0.0408212	153	0.00150083	27.1991	3835	0.0535421	429	0.00468908	11.4185	2760	0.0602923	355	0.00496945	12.1326
LTR	ERVK	RLTR3_Mm	15	0.000170943	12	0.000117712	1.45221	18	0.000251306	20	0.000218605	1.14959	2	4.36901e-05	11	0.000153983	0.283734
LTR	ERVK	RLTR31_Mm	2960	0.0337328	1211	0.0118791	2.83967	2615	0.0365091	1641	0.0179365	2.03546	1364	0.0297966	1189	0.0166441	1.79022
LTR	ERVK	RLTR31_Mur	1292	0.0147239	62	0.000608179	24.2098	1263	0.0176333	136	0.00148651	11.8622	405	0.00884725	127	0.0017778	4.97651
LTR	ERVK	RLTR31A_Mm	18913	0.215536	2149	0.0210803	10.2246	14697	0.205191	6624	0.072402	2.83406	6849	0.149617	5792	0.081079	1.84532
LTR	ERVK	RLTR31B_Mm	853	0.00972096	568	0.00557171	1.7447	707	0.00987073	652	0.00712652	1.38507	511	0.0111628	362	0.00506744	2.20285
LTR	ERVK	RLTR33	3787	0.0431574	2855	0.0280057	1.54102	2558	0.0357133	3090	0.0337745	1.05741	1524	0.0332919	1743	0.0243993	1.36446
LTR	ERVK	RLTR40	5967	0.0680012	2733	0.0268089	2.53651	3803	0.0530953	2854	0.0311949	1.70205	1925	0.0420517	2231	0.0312305	1.34649
LTR	ERVK	RLTR42	32	0.000364679	8	7.84748e-05	4.64708	29	0.000404882	15	0.000163954	2.46949	24	0.000524281	27	0.000377958	1.38714
LTR	ERVK	RLTR42-int	1408	0.0160459	1412	0.0138508	1.15848	1033	0.0144222	1166	0.0127447	1.13162	832	0.0181751	933	0.0130605	1.3916
LTR	ERVK	RLTR43A	37	0.00042166	18	0.000176568	2.38808	53	0.000739956	17	0.000185814	3.98224	48	0.00104856	16	0.000223975	4.6816
LTR	ERVK	RLTR43B	1	1.13962e-05	0	0	1	1	1.39614e-05	0	0	1	0	0	0	0	0
LTR	ERVK	RLTR44A	953	0.0108606	463	0.00454173	2.39129	851	0.0118812	572	0.0062521	1.90035	278	0.00607292	123	0.00172181	3.52706
LTR	ERVK	RLTR44B	750	0.00854715	66	0.000647417	13.2019	538	0.00751125	120	0.00131163	5.72665	345	0.00753654	64	0.0008959	8.41226
LTR	ERVK	RLTR44C	6373	0.072628	5055	0.0495862	1.46468	2346	0.0327535	2523	0.027577	1.18771	1335	0.0291631	1792	0.0250852	1.16256
LTR	ERVK	RLTR44D	385	0.00438754	38	0.000372755	11.7706	328	0.00457935	75	0.000819769	5.58615	105	0.00229373	33	0.000461949	4.96534
LTR	ERVK	RLTR44E	20756	0.23654	25320	0.248373	0.952358	9543	0.133234	13192	0.144192	0.924005	6408	0.139983	9557	0.133783	1.04634
LTR	ERVK	RLTR44-int	1002	0.011419	820	0.00804366	1.41963	884	0.0123419	966	0.0105586	1.16889	339	0.00740547	444	0.00621531	1.19149
LTR	ERVK	RLTR45	2116	0.0241144	98	0.000961316	25.0848	2611	0.0364533	189	0.00206582	17.646	841	0.0183717	144	0.00201578	9.11396
LTR	ERVK	RLTR45-int	3994	0.0455164	2499	0.0245136	1.85679	2627	0.0366767	2020	0.0220791	1.66115	1180	0.0257772	1284	0.017974	1.43414
LTR	ERVK	RLTR46	294	0.00335048	38	0.000372755	8.98843	282	0.00393712	80	0.00087442	4.50256	109	0.00238111	40	0.000559938	4.25246
LTR	ERVK	RLTR8	124	0.00141313	17	0.000166759	8.47409	158	0.00220591	59	0.000644885	3.42062	59	0.00128886	22	0.000307966	4.18507
LTR	ERVK	RLTR9A	1144	0.0130373	229	0.00224634	5.80378	1019	0.0142267	461	0.00503884	2.82341	1582	0.0345589	357	0.00499744	6.91531
LTR	ERVK	RLTR9A2	123	0.00140173	27	0.000264852	5.29251	229	0.00319717	237	0.00259047	1.2342	212	0.00463115	30	0.000419953	11.0278
LTR	ERVK	RLTR9B	693	0.00789757	56	0.000549323	14.3769	725	0.010122	159	0.00173791	5.82426	257	0.00561418	123	0.00172181	3.26063
LTR	ERVK	RLTR9B2	374	0.00426218	26	0.000255043	16.7116	306	0.0042722	51	0.000557443	7.66392	118	0.00257772	42	0.000587934	4.38436
LTR	ERVK	RLTR9C	2271	0.0258808	834	0.00818099	3.16353	1119	0.0156228	739	0.00807745	1.93413	430	0.00939337	445	0.00622931	1.50793
LTR	ERVK	RLTR9D	19382	0.220881	383	0.00375698	58.7922	14191	0.198127	4831	0.052804	3.75211	8216	0.179479	3532	0.0494425	3.63005
LTR	ERVK	RLTR9E	1063	0.0121142	135	0.00132426	9.14786	969	0.0135286	217	0.00237186	5.7038	391	0.00854141	136	0.00190379	4.48654
LTR	ERVK	RLTR9F	371	0.00422799	189	0.00185397	2.28051	226	0.00315528	200	0.00218605	1.44337	198	0.00432532	129	0.0018058	2.39524
LTR	ERVK	RLTRETN_Mm	3892	0.044354	195	0.00191282	23.1877	3803	0.0530953	344	0.00376001	14.1211	2449	0.0534985	330	0.00461949	11.5811
LTR	ERVK	RMER12	32763	0.373374	3873	0.0379916	9.8278	26065	0.363905	11297	0.123479	2.9471	10675	0.233196	9375	0.131235	1.77693
LTR	ERVK	RMER12B	3672	0.0418469	1503	0.0147434	2.83834	2045	0.0285511	1619	0.0176961	1.61342	1155	0.025231	955	0.0133685	1.88735
LTR	ERVK	RMER13A	16732	0.190681	1745	0.0171173	11.1397	13879	0.193771	4266	0.0466284	4.15563	5780	0.126264	5159	0.072218	1.74838
LTR	ERVK	RMER13B	25564	0.291333	4054	0.0397671	7.32597	21154	0.29534	7591	0.0829715	3.55954	8168	0.17843	6703	0.0938315	1.9016
LTR	ERVK	RMER16	23639	0.269395	2598	0.0254847	10.5709	18336	0.255997	7513	0.0821189	3.11739	7891	0.172379	6498	0.0909619	1.89507
LTR	ERVK	RMER16-int	3826	0.0436019	2335	0.0229048	1.90361	2798	0.0390641	2124	0.0232158	1.68265	1530	0.0334229	1766	0.0247212	1.35199
LTR	ERVK	RMER17A	28433	0.324028	736	0.00721968	44.8813	23096	0.322453	7247	0.0792115	4.07079	10635	0.232322	7862	0.110056	2.11095
LTR	ERVK	RMER17A2	34855	0.397215	1792	0.0175783	22.5968	27924	0.389859	9183	0.100372	3.88412	19310	0.421828	9245	0.129416	3.25948
LTR	ERVK	RMER17A-int	343	0.0039089	108	0.00105941	3.6897	348	0.00485858	233	0.00254675	1.90776	143	0.00312384	1394	0.0195138	0.160084
LTR	ERVK	RMER17B	25802	0.294045	1607	0.0157636	18.6534	20308	0.283529	8750	0.0956397	2.96455	10977	0.239793	6078	0.0850825	2.81836
LTR	ERVK	RMER17C	18276	0.208277	2359	0.0231402	9.00064	15911	0.22214	5389	0.0589031	3.77128	6621	0.144636	5519	0.0772574	1.87213
LTR	ERVK	RMER17C-int	1869	0.0212995	1231	0.0120753	1.76389	1720	0.0240137	1574	0.0172042	1.3958	898	0.0196169	1528	0.0213896	0.91712
LTR	ERVK	RMER17D	18093	0.206192	567	0.0055619	37.0721	14264	0.199146	5257	0.0574603	3.4658	6629	0.144811	4917	0.0688303	2.10388
LTR	ERVK	RMER17D2	3855	0.0439324	367	0.00360003	12.2033	3511	0.0490186	765	0.00836164	5.86232	2107	0.0460275	688	0.00963093	4.77914
LTR	ERVK	RMER19A	23192	0.264301	2418	0.023719	11.143	19109	0.266789	6384	0.0697787	3.82336	8403	0.183564	4026	0.0563577	3.25712
LTR	ERVK	RMER19B	49825	0.567816	6606	0.0648005	8.76252	39697	0.554227	13232	0.144629	3.83206	16400	0.358259	14357	0.200976	1.7826
LTR	ERVK	RMER19C	33755	0.384679	3048	0.0298989	12.866	25938	0.362132	10336	0.112975	3.20541	11787	0.257488	11216	0.157007	1.63998
LTR	ERVK	RMER20A	5234	0.0596477	966	0.00947583	6.29473	4393	0.0613326	1250	0.0136628	4.48902	1823	0.0398235	665	0.00930896	4.27798
LTR	ERVK	RMER20B	1408	0.0160459	1142	0.0112023	1.43238	1206	0.0168375	1533	0.0167561	1.00486	1016	0.0221946	1028	0.0143904	1.54232
LTR	ERVK	RMER3D2	2	2.27924e-05	0	0	2	0	0	0	0	0	1	2.18451e-05	0	0	1
LTR	ERVK	RMER3D3	0	0	0	0	0	1	1.39614e-05	1	1.09302e-05	1.27732	2	4.36901e-05	1	1.39984e-05	3.12107
LTR	ERVK	RMER3D-int	2238	0.0255047	2115	0.0207468	1.22933	1181	0.0164885	2296	0.0250958	0.657019	949	0.020731	1573	0.0220195	0.94148
LTR	ERVK	RMER4A	16968	0.193371	2455	0.0240819	8.0297	15209	0.212339	4673	0.051077	4.15724	7623	0.166525	4128	0.0577856	2.88177
LTR	ERVK	RMER4B	140517	1.60136	6686	0.0655853	24.4165	37297	0.52072	13985	0.15286	3.40652	16429	0.358892	138429	1.93779	0.185207
LTR	ERVK	RMER6A	41861	0.477057	3630	0.0356079	13.3975	35418	0.494486	11887	0.129928	3.80585	15112	0.330122	12729	0.178186	1.85268
LTR	ERVK	RMER6B	18443	0.21018	2210	0.0216787	9.69526	14490	0.202301	5127	0.0560394	3.60998	5712	0.124779	4291	0.0600673	2.07732
LTR	ERVK	RMER6C	30617	0.348918	2860	0.0280547	12.437	26580	0.371095	6298	0.0688387	5.39079	11722	0.256068	5781	0.080925	3.16426
LTR	ERVK	RMER6D	7085	0.0807421	3273	0.032106	2.51486	6242	0.0871473	3903	0.0426608	2.0428	3860	0.0843219	3371	0.0471887	1.78691
LTR	ERVK	RMER6-int	173	0.00197154	60	0.000588561	3.34977	113	0.00157764	156	0.00170512	0.925239	82	0.00179129	153	0.00214176	0.836365
LTR	ERVK	RNERVK23-int	622	0.00708844	206	0.00202073	3.50787	560	0.0078184	270	0.00295117	2.64926	207	0.00452193	272	0.00380758	1.18761
LTR	ERVK	RNLTR23	107	0.00121939	150	0.0014714	0.828729	76	0.00106107	46	0.000502791	2.11036	248	0.00541757	67	0.000937895	5.77631
LTR	ERVK	SRV_MM-int	353	0.00402286	206	0.00202073	1.9908	254	0.0035462	167	0.00182535	1.94275	88	0.00192236	112	0.00156783	1.22613
LTR	ERVL	ERVL-B4-int	4071	0.046394	1044	0.010241	4.53024	3492	0.0487533	5208	0.0569247	0.856452	2443	0.0533675	1422	0.0199058	2.681
LTR	ERVL	ERVL-E-int	493	0.00561833	891	0.00874013	0.64282	391	0.00545892	704	0.00769489	0.709421	293	0.0064006	500	0.00699922	0.914473
LTR	ERVL	ERVL-int	1152	0.0131284	1025	0.0100546	1.30572	728	0.0101639	980	0.0107116	0.948867	757	0.0165367	623	0.00872103	1.89619
LTR	ERVL	HERV16-int	59	0.000672376	16	0.00015695	4.28403	49	0.00068411	68	0.000743257	0.920422	46	0.00100487	65	0.000909899	1.10438
LTR	ERVL	HERVL32-int	0	0	0	0	0	0	0	0	0	0	1	2.18451e-05	0	0	1
LTR	ERVL	HERVL40-int	33	0.000376075	9	8.82841e-05	4.25982	42	0.00058638	42	0.00045907	1.27732	21	0.000458746	32	0.00044795	1.0241
LTR	ERVL	HERVL74-int	24	0.000273509	7	6.86654e-05	3.98321	40	0.000558457	73	0.000797908	0.699902	21	0.000458746	26	0.000363959	1.26043
LTR	ERVL	LTR16A	468	0.00533342	223	0.00218748	2.43815	402	0.0056125	483	0.00527931	1.06311	198	0.00432532	189	0.00264571	1.63485
LTR	ERVL	LTR16A1	282	0.00321373	182	0.0017853	1.80011	331	0.00462123	896	0.0097935	0.471867	136	0.00297093	180	0.00251972	1.17907
LTR	ERVL	LTR16B	30	0.000341886	11	0.000107903	3.16846	28	0.00039092	29	0.000316977	1.23328	41	0.000895647	20	0.000279969	3.1991
LTR	ERVL	LTR16B1	126	0.00143592	36	0.000353136	4.0662	78	0.00108899	153	0.00167233	0.651183	59	0.00128886	70	0.000979891	1.31531
LTR	ERVL	LTR16B2	140	0.00159547	72	0.000706273	2.259	98	0.00136822	148	0.00161768	0.845794	70	0.00152915	89	0.00124586	1.22739
LTR	ERVL	LTR16C	327	0.00372656	179	0.00175587	2.12234	299	0.00417447	392	0.00428466	0.974283	142	0.003102	173	0.00242173	1.2809
LTR	ERVL	LTR16D	395	0.0045015	94	0.000922078	4.88191	355	0.00495631	204	0.00222977	2.22279	201	0.00439086	213	0.00298167	1.47262
LTR	ERVL	LTR16D1	56	0.000638187	5	4.90467e-05	13.0118	35	0.00048865	7	7.65117e-05	6.3866	16	0.000349521	3	4.19953e-05	8.32285
LTR	ERVL	LTR16D2	5	5.6981e-05	2	1.96187e-05	2.90443	9	0.000125653	7	7.65117e-05	1.64227	6	0.00013107	8	0.000111988	1.1704
LTR	ERVL	LTR16E1	90	0.00102566	65	0.000637607	1.6086	74	0.00103315	86	0.000940001	1.09909	52	0.00113594	59	0.000825908	1.37539
LTR	ERVL	LTR16E2	41	0.000467244	23	0.000225615	2.07098	53	0.000739956	44	0.000480931	1.53859	28	0.000611661	29	0.000405955	1.50672
LTR	ERVL	LTR32	2	2.27924e-05	2	1.96187e-05	1.16177	7	9.773e-05	4	4.3721e-05	2.23531	4	8.73802e-05	1	1.39984e-05	6.24214
LTR	ERVL	LTR33	271	0.00308837	223	0.00218748	1.41184	258	0.00360205	309	0.00337745	1.0665	135	0.00294908	264	0.00369559	0.798001
LTR	ERVL	LTR33A	462	0.00526505	836	0.00820061	0.642031	357	0.00498423	746	0.00815396	0.611265	508	0.0110973	365	0.00510943	2.17192
LTR	ERVL	LTR33A_	48	0.000547018	16	0.00015695	3.48531	93	0.00129841	188	0.00205489	0.631866	39	0.000851957	50	0.000699922	1.21722
LTR	ERVL	LTR33B	25	0.000284905	8	7.84748e-05	3.63053	40	0.000558457	44	0.000480931	1.1612	21	0.000458746	24	0.000335963	1.36547
LTR	ERVL	LTR33C	80	0.000911696	24	0.000235424	3.87257	103	0.00143803	42	0.00045907	3.13248	45	0.000983027	44	0.000615931	1.596
LTR	ERVL	LTR40a	202	0.00230203	59	0.000578751	3.97759	119	0.00166141	1554	0.0169856	0.0978129	80	0.0017476	215	0.00300966	0.580664
LTR	ERVL	LTR40b	161	0.00183479	39	0.000382564	4.79603	240	0.00335074	202	0.00220791	1.51761	71	0.001551	60	0.000839906	1.84663
LTR	ERVL	LTR40c	46	0.000524225	16	0.00015695	3.34009	208	0.00290398	254	0.00277628	1.04599	18	0.000393211	62	0.000867903	0.453058
LTR	ERVL	LTR41	773	0.00880927	1521	0.01492	0.590433	584	0.00815348	1263	0.0138049	0.590622	630	0.0137624	596	0.00834307	1.64956
LTR	ERVL	LTR41B	250	0.00284905	636	0.00623874	0.456671	203	0.00283417	438	0.00478745	0.592	141	0.00308015	248	0.00347161	0.887239
LTR	ERVL	LTR50	286	0.00325931	135	0.00132426	2.46123	196	0.00273644	181	0.00197837	1.38318	125	0.00273063	144	0.00201578	1.35463
LTR	ERVL	LTR52	83	0.000945885	134	0.00131445	0.719604	97	0.00135426	151	0.00165047	0.820531	35	0.000764577	134	0.00187579	0.407602
LTR	ERVL	LTR52-int	3	3.41886e-05	10	9.80935e-05	0.348531	10	0.000139614	14	0.000153023	0.912372	5	0.000109225	9	0.000125986	0.866964
LTR	ERVL	LTR53	130	0.00148151	13	0.000127521	11.6177	26	0.000362997	22	0.000240465	1.50956	24	0.000524281	263	0.00368159	0.142406
LTR	ERVL	LTR69	28	0.000319094	8	7.84748e-05	4.0662	11	0.000153576	11	0.000120233	1.27732	4	8.73802e-05	16	0.000223975	0.390134
LTR	ERVL	LTR75	362	0.00412543	10	9.80935e-05	42.0561	357	0.00498423	24	0.000262326	19.0001	176	0.00384473	16	0.000223975	17.1659
LTR	ERVL	LTR79	468	0.00533342	832	0.00816138	0.653496	332	0.0046352	786	0.00859117	0.53953	500	0.0109225	348	0.00487146	2.24215
LTR	ERVL	LTR80A	26	0.000296301	12	0.000117712	2.51717	8	0.000111691	5	5.46512e-05	2.04371	11	0.000240296	20	0.000279969	0.858294
LTR	ERVL	LTR80B	2	2.27924e-05	7	6.86654e-05	0.331934	2	2.79229e-05	16	0.000174884	0.159665	2	4.36901e-05	5	6.99922e-05	0.624214
LTR	ERVL	LTR82A	90	0.00102566	106	0.00103979	0.986409	90	0.00125653	142	0.0015521	0.80957	31	0.000677197	77	0.00107788	0.628267
LTR	ERVL	LTR82B	634	0.00722519	353	0.0034627	2.08658	177	0.00247117	449	0.00490768	0.503532	424	0.0092623	824	0.0115347	0.802994
LTR	ERVL	LTR83	64	0.000729357	21	0.000205996	3.54063	34	0.000474689	45	0.000491861	0.965087	20	0.000436901	45	0.00062993	0.693571
LTR	ERVL	LTR84a	28	0.000319094	9	8.82841e-05	3.6144	11	0.000153576	19	0.000207675	0.739502	8	0.00017476	3	4.19953e-05	4.16143
LTR	ERVL	LTR84b	51	0.000581206	11	0.000107903	5.38639	139	0.00194064	253	0.00276535	0.701769	21	0.000458746	68	0.000951894	0.48193
LTR	ERVL	LTR86A1	9	0.000102566	1	9.80935e-06	10.4559	11	0.000153576	3	3.27907e-05	4.68351	3	6.55352e-05	7	9.79891e-05	0.668801
LTR	ERVL	LTR86A2	10	0.000113962	41	0.000402183	0.283359	10	0.000139614	17	0.000185814	0.751365	9	0.000196605	22	0.000307966	0.638401
LTR	ERVL	LTR86B1	26	0.000296301	6	5.88561e-05	5.03434	10	0.000139614	7	7.65117e-05	1.82474	7	0.000152915	34	0.000475947	0.321287
LTR	ERVL	LTR86B2	2	2.27924e-05	2	1.96187e-05	1.16177	1	1.39614e-05	3	3.27907e-05	0.425774	2	4.36901e-05	7	9.79891e-05	0.445867
LTR	ERVL	LTR86C	59	0.000672376	24	0.000235424	2.85602	21	0.00029319	20	0.000218605	1.34119	83	0.00181314	38	0.000531941	3.40854
LTR	ERVL	MER54A	128	0.00145871	18	0.000176568	8.26148	72	0.00100522	101	0.00110395	0.910565	43	0.000939337	124	0.00173581	0.541153
LTR	ERVL	MER54B	74	0.000843319	168	0.00164797	0.511732	131	0.00182895	387	0.00423001	0.432375	20	0.000436901	30	0.000419953	1.04036
LTR	ERVL	MER68	702	0.00800014	859	0.00842623	0.949433	752	0.010499	664	0.00725768	1.4466	677	0.0147891	413	0.00578136	2.55807
LTR	ERVL	MER68-int	37	0.00042166	9	8.82841e-05	4.77617	33	0.000460727	2	2.18605e-05	21.0758	57	0.00124517	6	8.39906e-05	14.8251
LTR	ERVL	MER70A	29	0.00033049	10	9.80935e-05	3.36913	69	0.000963339	70	0.000765117	1.25907	8	0.00017476	116	0.00162382	0.107623
LTR	ERVL	MER70B	48	0.000547018	29	0.000284471	1.92293	58	0.000809763	64	0.000699536	1.15757	23	0.000502436	43	0.000601933	0.834705
LTR	ERVL	MER70-int	14	0.000159547	7	6.86654e-05	2.32354	3	4.18843e-05	11	0.000120233	0.34836	11	0.000240296	12	0.000167981	1.43049
LTR	ERVL	MER73	1004	0.0114418	25	0.000245234	46.6567	905	0.0126351	840	0.00918141	1.37616	394	0.00860695	509	0.00712521	1.20796
LTR	ERVL	MER74A	369	0.0042052	163	0.00159892	2.63002	210	0.0029319	317	0.00346489	0.846175	165	0.00360443	880	0.0123186	0.2926
LTR	ERVL	MER74B	1129	0.0128663	975	0.00956411	1.34527	865	0.0120766	767	0.0083835	1.44052	862	0.0188304	402	0.00562737	3.34622
LTR	ERVL	MER74C	17	0.000193735	1	9.80935e-06	19.7501	4	5.58457e-05	32	0.000349768	0.159665	9	0.000196605	31	0.000433952	0.453058
LTR	ERVL	MER76	58	0.00066098	10	9.80935e-05	6.73827	96	0.0013403	51	0.000557443	2.40437	55	0.00120148	34	0.000475947	2.52439
LTR	ERVL	MER76-int	0	0	0	0	0	0	0	1	1.09302e-05	0	0	0	1	1.39984e-05	0
LTR	ERVL	MER77	167	0.00190317	73	0.000716082	2.65775	113	0.00157764	107	0.00116954	1.34895	53	0.00115779	177	0.00247772	0.467279
LTR	ERVL	MER88	71	0.000809131	12	0.000117712	6.87381	47	0.000656187	18	0.000196744	3.33523	24	0.000524281	20	0.000279969	1.87264
LTR	ERVL	MERVL_2A-int	9089	0.10358	3004	0.0294673	3.51509	7565	0.105618	3231	0.0353156	2.99069	4320	0.0943706	3780	0.0529141	1.78347
LTR	ERVL	MERVL-int	6751	0.0769358	769	0.00754339	10.1991	5813	0.0811578	770	0.00841629	9.64294	3872	0.084584	914	0.0127946	6.61093
LTR	ERVL	MLT2B1	967	0.0110201	106	0.00103979	10.5984	732	0.0102198	312	0.00341024	2.99679	361	0.00788606	248	0.00347161	2.27158
LTR	ERVL	MLT2B2	821	0.00935628	970	0.00951507	0.983313	745	0.0104013	1195	0.0130616	0.796321	778	0.0169954	854	0.0119547	1.42166
LTR	ERVL	MLT2B3	858	0.00977794	556	0.005454	1.7928	653	0.00911682	714	0.0078042	1.16819	2142	0.0467921	574	0.0080351	5.82346
LTR	ERVL	MLT2B4	963	0.0109745	910	0.0089265	1.22943	748	0.0104432	1460	0.0159582	0.654408	651	0.0142211	1569	0.0219636	0.647488
LTR	ERVL	MLT2B5	188	0.00214249	136	0.00133407	1.60598	166	0.0023176	199	0.00217512	1.0655	68	0.00148546	157	0.00219776	0.6759
LTR	ERVL	MLT2C1	762	0.00868391	252	0.00247196	3.51297	613	0.00855836	761	0.00831792	1.02891	402	0.00878171	684	0.00957493	0.917156
LTR	ERVL	MLT2C2	173	0.00197154	147	0.00144197	1.36725	159	0.00221987	327	0.00357419	0.621083	84	0.00183498	119	0.00166581	1.10155
LTR	ERVL	MLT2D	364	0.00414822	159	0.00155969	2.65965	371	0.00517969	555	0.00606629	0.853849	140	0.00305831	354	0.00495545	0.617161
LTR	ERVL	MLT2E	14	0.000159547	8	7.84748e-05	2.0331	13	0.000181499	19	0.000207675	0.873956	11	0.000240296	11	0.000153983	1.56053
LTR	ERVL	MLT2F	150	0.00170943	69	0.000676845	2.52559	595	0.00830705	720	0.00786978	1.05556	1097	0.023964	85	0.00118987	20.1401
LTR	ERVL	MT2_Mm	5200	0.0592603	47	0.000461039	128.536	5164	0.0720968	199	0.00217512	33.1462	2740	0.0598554	176	0.00246373	24.2947
LTR	ERVL	MT2A	41622	0.474333	3992	0.0391589	12.113	34359	0.479701	13821	0.151067	3.17542	15383	0.336042	12520	0.17526	1.91739
LTR	ERVL	MT2B	97395	1.10993	33022	0.323924	3.42652	111641	1.55867	67786	0.740918	2.1037	53015	1.15812	60786	0.850909	1.36103
LTR	ERVL	MT2B2	55243	0.629561	5944	0.0583068	10.7974	52295	0.730113	18701	0.204407	3.57187	21184	0.462766	17156	0.240157	1.92693
LTR	ERVL	MT2C_Mm	22504	0.25646	3135	0.0307523	8.33955	19200	0.268059	6981	0.0763041	3.51304	10629	0.232191	5966	0.0835147	2.78024
LTR	ERVL	RLTR28	2008	0.0228836	2574	0.0252493	0.906307	1512	0.0211097	2191	0.0239482	0.881474	1255	0.0274155	1287	0.018016	1.52173
LTR	ERVL	RLTR28B	261	0.00297441	235	0.0023052	1.29031	295	0.00411862	257	0.00280907	1.46619	126	0.00275248	127	0.0017778	1.54825
LTR	ERVL	RMER10A	2944	0.0335504	1786	0.0175195	1.91503	2556	0.0356854	2185	0.0238826	1.4942	2813	0.0614501	1278	0.01789	3.43489
LTR	ERVL	RMER10B	2939	0.0334934	2342	0.0229735	1.45792	1930	0.0269456	2109	0.0230519	1.16891	1466	0.0320248	1336	0.0187019	1.71238
LTR	ERVL	RMER15	44628	0.50859	3939	0.038639	13.1626	36636	0.511491	14831	0.162106	3.15528	16598	0.362584	14705	0.205847	1.76142
LTR	ERVL	RMER15-int	4024	0.0458583	2443	0.0239642	1.91362	5010	0.0699468	3688	0.0403108	1.73519	2550	0.0557049	2044	0.0286128	1.94685
LTR	ERVL?	LTR87	311	0.00354422	682	0.00668997	0.529781	244	0.00340659	481	0.00525745	0.647955	151	0.0032986	286	0.00400355	0.823919
LTR	ERVL?	LTR89	12	0.000136754	3	2.9428e-05	4.64708	11	0.000153576	20	0.000218605	0.702526	7	0.000152915	16	0.000223975	0.682734
LTR	Genie?	LTR88c	8	9.11696e-05	5	4.90467e-05	1.85883	18	0.000251306	44	0.000480931	0.52254	6	0.00013107	13	0.00018198	0.720247
LTR	Gypsy	LTR88a	0	0	2	1.96187e-05	0	3	4.18843e-05	6	6.55815e-05	0.63866	2	4.36901e-05	2	2.79969e-05	1.56053
LTR	Gypsy	MamGyp-int	43	0.000490037	2	1.96187e-05	24.9781	109	0.0015218	3	3.27907e-05	46.4093	43	0.000939337	6	8.39906e-05	11.1838
LTR	Gypsy	MamGypLTR1a	18	0.000205132	4	3.92374e-05	5.22797	10	0.000139614	20	0.000218605	0.63866	10	0.000218451	16	0.000223975	0.975334
LTR	Gypsy	MamGypLTR1b	53	0.000603999	5	4.90467e-05	12.3148	74	0.00103315	14	0.000153023	6.75155	22	0.000480591	28	0.000391956	1.22613
LTR	Gypsy	MamGypLTR1c	13	0.000148151	8	7.84748e-05	1.88788	16	0.000223383	12	0.000131163	1.70309	12	0.000262141	10	0.000139984	1.87264
LTR	Gypsy	MamGypLTR1d	5	5.6981e-05	6	5.88561e-05	0.968142	6	8.37686e-05	6	6.55815e-05	1.27732	10	0.000218451	10	0.000139984	1.56053
LTR	Gypsy	MamGypLTR2	271	0.00308837	787	0.00771995	0.40005	207	0.00289002	482	0.00526838	0.548559	130	0.00283986	101	0.00141384	2.00861
LTR	Gypsy	MamGypLTR2b	18	0.000205132	1	9.80935e-06	20.9119	17	0.000237344	8	8.7442e-05	2.71431	8	0.00017476	35	0.000489945	0.356694
LTR	Gypsy	MamGypLTR2c	12	0.000136754	3	2.9428e-05	4.64708	11	0.000153576	1	1.09302e-05	14.0505	8	0.00017476	16	0.000223975	0.780267
LTR	Gypsy	MamGypLTR3	7	7.97734e-05	3	2.9428e-05	2.7108	25	0.000349036	89	0.000972792	0.358798	3	6.55352e-05	9	0.000125986	0.520178
LTR	Gypsy?	LTR85a	25	0.000284905	8	7.84748e-05	3.63053	41	0.000572419	36	0.000393489	1.45473	28	0.000611661	10	0.000139984	4.3695
LTR	Gypsy?	LTR85b	7	7.97734e-05	3	2.9428e-05	2.7108	8	0.000111691	8	8.7442e-05	1.27732	8	0.00017476	4	5.59938e-05	3.12107
LTR	Gypsy?	LTR85c	22	0.000250717	5	4.90467e-05	5.11179	14	0.00019546	18	0.000196744	0.993472	29	0.000633506	11	0.000153983	4.11414
LTR	Gypsy?	LTR88b	12	0.000136754	4	3.92374e-05	3.48531	17	0.000237344	15	0.000163954	1.44763	10	0.000218451	2	2.79969e-05	7.80267
LTR	LTR	LTR90A	5	5.6981e-05	2	1.96187e-05	2.90443	11	0.000153576	13	0.000142093	1.08081	2	4.36901e-05	3	4.19953e-05	1.04036
LTR	LTR	LTR90B	137	0.00156128	2	1.96187e-05	79.5813	70	0.0009773	5	5.46512e-05	17.8825	27	0.000589816	2	2.79969e-05	21.0672
LTR	MaLR	MLT1A	4262	0.0485706	2721	0.0266912	1.81972	2910	0.0406278	3660	0.0400047	1.01557	1575	0.034406	2422	0.0339042	1.0148
LTR	MaLR	MLT1A0	3858	0.0439666	2758	0.0270542	1.62513	3037	0.0424009	4354	0.0475903	0.890956	2838	0.0619963	5551	0.0777053	0.797838
LTR	MaLR	MLT1A0-int	69	0.000786338	17	0.000166759	4.71542	51	0.000712033	81	0.00088535	0.804239	39	0.000851957	72	0.00100789	0.84529
LTR	MaLR	MLT1A1	2095	0.023875	1615	0.0158421	1.50706	2121	0.0296122	2346	0.0256424	1.15482	1356	0.0296219	1533	0.0214596	1.38036
LTR	MaLR	MLT1A1-int	37	0.00042166	29	0.000284471	1.48226	25	0.000349036	31	0.000338838	1.0301	12	0.000262141	35	0.000489945	0.53504
LTR	MaLR	MLT1A-int	56	0.000638187	22	0.000215806	2.95723	50	0.000698072	29	0.000316977	2.20228	32	0.000699042	21	0.000293967	2.37796
LTR	MaLR	MLT1B	4356	0.0496419	2733	0.0268089	1.85169	3585	0.0500517	3306	0.0361354	1.38512	2255	0.0492606	5259	0.0736178	0.66914
LTR	MaLR	MLT1B-int	22	0.000250717	4	3.92374e-05	6.38974	22	0.000307152	17	0.000185814	1.653	14	0.000305831	32	0.00044795	0.682734
LTR	MaLR	MLT1C	5148	0.0586677	2308	0.02264	2.59133	3345	0.046701	4032	0.0440708	1.05968	2087	0.0455906	2895	0.0405255	1.12499
LTR	MaLR	MLT1C-int	39	0.000444452	30	0.00029428	1.5103	24	0.000335074	39	0.00042628	0.786044	19	0.000415056	35	0.000489945	0.847147
LTR	MaLR	MLT1D	5041	0.0574483	2748	0.0269561	2.13118	3382	0.0472176	3771	0.041218	1.14556	2984	0.0651856	4359	0.0610192	1.06828
LTR	MaLR	MLT1D-int	60	0.000683772	55	0.000539514	1.26739	62	0.000865609	78	0.000852559	1.01531	26	0.000567971	45	0.00062993	0.901642
LTR	MaLR	MLT1E	955	0.0108834	19	0.000186378	58.3942	952	0.0132913	120	0.00131163	10.1334	454	0.00991765	121	0.00169381	5.85523
LTR	MaLR	MLT1E1	1207	0.0137552	901	0.00883822	1.55633	770	0.0107503	709	0.00774955	1.38722	465	0.0101579	418	0.00585135	1.736
LTR	MaLR	MLT1E1A	853	0.00972096	945	0.00926983	1.04867	1210	0.0168933	1262	0.013794	1.22469	484	0.010573	580	0.0081191	1.30224
LTR	MaLR	MLT1E1A-int	2	2.27924e-05	0	0	2	2	2.79229e-05	4	4.3721e-05	0.63866	4	8.73802e-05	10	0.000139984	0.624214
LTR	MaLR	MLT1E1-int	0	0	1	9.80935e-06	0	0	0	0	0	0	0	0	0	0	0
LTR	MaLR	MLT1E2	686	0.0078178	908	0.00890689	0.877725	678	0.00946585	1013	0.0110723	0.85491	709	0.0154881	626	0.00876302	1.76744
LTR	MaLR	MLT1E2-int	6	6.83772e-05	0	0	6	13	0.000181499	2	2.18605e-05	8.30259	0	0	4	5.59938e-05	0
LTR	MaLR	MLT1E3	349	0.00397728	172	0.00168721	2.35731	321	0.00448162	344	0.00376001	1.19192	161	0.00351705	248	0.00347161	1.01309
LTR	MaLR	MLT1E3-int	1	1.13962e-05	1	9.80935e-06	1.16177	1	1.39614e-05	1	1.09302e-05	1.27732	1	2.18451e-05	1	1.39984e-05	1.56053
LTR	MaLR	MLT1E-int	1	1.13962e-05	1	9.80935e-06	1.16177	1	1.39614e-05	1	1.09302e-05	1.27732	0	0	1	1.39984e-05	0
LTR	MaLR	MLT1F	2121	0.0241714	1405	0.0137821	1.75382	766	0.0106945	1425	0.0155756	0.686616	1613	0.0352361	1162	0.0162662	2.16622
LTR	MaLR	MLT1F1	1141	0.0130031	1808	0.0177353	0.733175	921	0.0128585	1670	0.0182535	0.704439	780	0.0170391	742	0.0103868	1.64045
LTR	MaLR	MLT1F1-int	13	0.000148151	17	0.000166759	0.888412	77	0.00107503	182	0.0019893	0.540405	7	0.000152915	6	8.39906e-05	1.82062
LTR	MaLR	MLT1F2	789	0.00899161	363	0.00356079	2.52517	655	0.00914474	646	0.00706094	1.29512	427	0.00932784	793	0.0111008	0.840288
LTR	MaLR	MLT1F2-int	10	0.000113962	3	2.9428e-05	3.87257	8	0.000111691	7	7.65117e-05	1.4598	7	0.000152915	5	6.99922e-05	2.18475
LTR	MaLR	MLT1F-int	500	0.0056981	188	0.00184416	3.08981	209	0.00291794	256	0.00279814	1.04281	134	0.00292724	207	0.00289768	1.0102
LTR	MaLR	MLT1G	243	0.00276928	138	0.00135369	2.04573	186	0.00259683	226	0.00247024	1.05125	118	0.00257772	351	0.00491345	0.524624
LTR	MaLR	MLT1G1	463	0.00527644	709	0.00695483	0.758674	397	0.00554269	593	0.00648164	0.855137	302	0.00659721	361	0.00505344	1.30549
LTR	MaLR	MLT1G1-int	12	0.000136754	5	4.90467e-05	2.78825	13	0.000181499	11	0.000120233	1.50956	2	4.36901e-05	5	6.99922e-05	0.624214
LTR	MaLR	MLT1G3	15576	0.177507	221	0.00216787	81.8811	12838	0.179237	3397	0.03713	4.82727	4992	0.10905	3936	0.0550979	1.97921
LTR	MaLR	MLT1G3-int	9	0.000102566	1	9.80935e-06	10.4559	9	0.000125653	2	2.18605e-05	5.74794	13	0.000283986	6	8.39906e-05	3.38116
LTR	MaLR	MLT1G-int	123	0.00140173	88	0.000863222	1.62384	55	0.000767879	109	0.0011914	0.64452	17	0.000371366	63	0.000881902	0.421097
LTR	MaLR	MLT1H	713	0.00812549	410	0.00402183	2.02035	611	0.00853044	696	0.00760745	1.12133	286	0.00624768	408	0.00571136	1.0939
LTR	MaLR	MLT1H1	592	0.00674655	899	0.0088186	0.765037	407	0.0056823	733	0.00801187	0.709235	217	0.00474038	659	0.00922497	0.513863
LTR	MaLR	MLT1H1-int	8	9.11696e-05	4	3.92374e-05	2.32354	10	0.000139614	11	0.000120233	1.1612	8	0.00017476	12	0.000167981	1.04036
LTR	MaLR	MLT1H2	248	0.00282626	227	0.00222672	1.26925	212	0.00295982	336	0.00367256	0.805929	124	0.00270879	231	0.00323364	0.83769
LTR	MaLR	MLT1H2-int	26	0.000296301	6	5.88561e-05	5.03434	9	0.000125653	9	9.83722e-05	1.27732	11	0.000240296	19	0.00026597	0.903467
LTR	MaLR	MLT1H-int	71	0.000809131	13	0.000127521	6.34505	190	0.00265267	578	0.00631768	0.419881	51	0.0011141	47	0.000657927	1.69335
LTR	MaLR	MLT1I	292	0.00332769	103	0.00101036	3.29356	299	0.00417447	583	0.00637233	0.655092	297	0.00648798	231	0.00323364	2.0064
LTR	MaLR	MLT1I-int	25	0.000284905	29	0.000284471	1.00153	20	0.000279229	24	0.000262326	1.06443	583	0.0127357	20	0.000279969	45.4896
LTR	MaLR	MLT1-int	1528	0.0174134	36	0.000353136	49.3107	769	0.0107363	85	0.000929071	11.556	345	0.00753654	75	0.00104988	7.17846
LTR	MaLR	MLT1J	1345	0.0153279	1899	0.0186279	0.822844	1287	0.0179684	2136	0.023347	0.769622	1439	0.031435	1054	0.0147544	2.13056
LTR	MaLR	MLT1J1	113	0.00128777	43	0.000421802	3.05302	170	0.00237344	256	0.00279814	0.848221	688	0.0150294	97	0.00135785	11.0685
LTR	MaLR	MLT1J1-int	14	0.000159547	11	0.000107903	1.47862	13	0.000181499	16	0.000174884	1.03782	10	0.000218451	10	0.000139984	1.56053
LTR	MaLR	MLT1J2	217	0.00247298	208	0.00204034	1.21204	245	0.00342055	397	0.00433931	0.788271	108	0.00235927	169	0.00236574	0.997265
LTR	MaLR	MLT1J2-int	4	4.55848e-05	2	1.96187e-05	2.32354	5	6.98072e-05	12	0.000131163	0.532217	1	2.18451e-05	4	5.59938e-05	0.390134
LTR	MaLR	MLT1J-int	841	0.00958421	26	0.000255043	37.5788	921	0.0128585	211	0.00230628	5.57541	942	0.020578	315	0.00440951	4.66674
LTR	MaLR	MLT1K	1429	0.0162852	1367	0.0134094	1.21446	880	0.0122861	1329	0.0145263	0.845781	474	0.0103546	804	0.0112547	0.920017
LTR	MaLR	MLT1K-int	3	3.41886e-05	0	0	3	0	0	3	3.27907e-05	0	0	0	5	6.99922e-05	0
LTR	MaLR	MLT1L	594	0.00676935	913	0.00895593	0.75585	695	0.0097032	1064	0.0116298	0.83434	367	0.00801713	474	0.00663526	1.20826
LTR	MaLR	MLT1L-int	2	2.27924e-05	0	0	2	0	0	0	0	0	0	0	1	1.39984e-05	0
LTR	MaLR	MLT1M	25	0.000284905	8	7.84748e-05	3.63053	50	0.000698072	21	0.000229535	3.04124	25	0.000546126	11	0.000153983	3.54667
LTR	MaLR	MLT1N2	158	0.0018006	45	0.000441421	4.0791	119	0.00166141	98	0.00107116	1.55103	47	0.00102672	142	0.00198778	0.516515
LTR	MaLR	MLT1N2-int	0	0	0	0	0	0	0	0	0	0	2	4.36901e-05	0	0	2
LTR	MaLR	MLT-int	1209	0.013778	849	0.00832813	1.65439	976	0.0136264	966	0.0105586	1.29054	677	0.0147891	547	0.00765715	1.93141
LTR	MaLR	MTA_Mm	39347	0.448406	4618	0.0452996	9.89869	56685	0.791404	4470	0.0488582	16.198	22106	0.482907	2887	0.0404135	11.9491
LTR	MaLR	MTA_Mm-int	75711	0.862818	2403	0.0235719	36.6037	84938	1.18586	9729	0.10634	11.1515	33052	0.722023	9867	0.138123	5.2274
LTR	MaLR	MTB	54977	0.626529	3061	0.0300264	20.8659	62998	0.879542	8938	0.0976945	9.00298	24013	0.524565	8261	0.115641	4.53615
LTR	MaLR	MTB_Mm	38837	0.442594	2233	0.0219043	20.2059	44941	0.627441	6896	0.075375	8.32426	19292	0.421435	5846	0.0818349	5.14982
LTR	MaLR	MTB_Mm-int	24381	0.277851	1455	0.0142726	19.4674	21778	0.304052	6058	0.0662154	4.59186	8960	0.195732	5459	0.0764175	2.56135
LTR	MaLR	MTB-int	21045	0.239833	1614	0.0158323	15.1484	28819	0.402355	2265	0.024757	16.2521	10528	0.229985	1440	0.0201578	11.4092
LTR	MaLR	MTC	72165	0.822407	6832	0.0670174	12.2715	72170	1.0076	18449	0.201652	4.99671	31928	0.697469	15742	0.220363	3.16508
LTR	MaLR	MTC-int	35487	0.404417	6086	0.0596997	6.77419	31251	0.436309	8241	0.0900762	4.84378	12763	0.278808	7084	0.099165	2.81156
LTR	MaLR	MTD	53992	0.615304	24773	0.243007	2.53204	58421	0.815641	47382	0.517897	1.57491	27349	0.59744	34907	0.488644	1.22265
LTR	MaLR	MTD-int	42185	0.480749	3720	0.0364908	13.1745	33913	0.473474	12213	0.133491	3.54686	14031	0.306508	12199	0.170767	1.79489
LTR	MaLR	MTE2a	10049	0.11452	4239	0.0415818	2.7541	7651	0.106819	6441	0.0704017	1.51728	4152	0.0907006	4370	0.0611732	1.48269
LTR	MaLR	MTE2a-int	19135	0.218066	1102	0.0108099	20.1728	15915	0.222196	4349	0.0475356	4.67431	6507	0.142146	4715	0.0660026	2.15364
LTR	MaLR	MTE2b	25654	0.292358	3292	0.0322924	9.05348	21984	0.306928	8372	0.091508	3.35411	10263	0.224196	8909	0.124712	1.79771
LTR	MaLR	MTE2b-int	16611	0.189302	1057	0.0103685	18.2575	12426	0.173485	5279	0.0577008	3.00663	5634	0.123075	5105	0.071462	1.72224
LTR	MaLR	MTEa	8376	0.0954546	4364	0.042808	2.22983	7331	0.102351	5910	0.0645978	1.58444	7566	0.16528	5738	0.0803231	2.05769
LTR	MaLR	MTEa-int	23754	0.270705	1842	0.0180688	14.9819	19295	0.269386	5267	0.0575696	4.67931	7468	0.163139	5479	0.0766975	2.12704
LTR	MaLR	MTEb	5882	0.0670325	4608	0.0452015	1.48297	4923	0.0687321	5627	0.0615045	1.11751	3954	0.0863753	4839	0.0677385	1.27513
LTR	MaLR	MTEb-int	30665	0.349465	1378	0.0135173	25.8532	24867	0.347179	8286	0.090568	3.83335	10766	0.235184	8711	0.12194	1.92868
LTR	MaLR	MTE-int	27317	0.31131	3790	0.0371774	8.37363	22827	0.318698	11939	0.130496	2.4422	9897	0.2162	9866	0.138109	1.56544
LTR	MaLR	MT-int	13203	0.150464	1132	0.0111042	13.5502	18770	0.262056	956	0.0104493	25.0788	7600	0.166022	552	0.00772714	21.4856
LTR	MaLR	ORR1A0	3305	0.0376645	157	0.00154007	24.4564	3722	0.0519645	282	0.00308233	16.8588	1320	0.0288355	214	0.00299567	9.62573
LTR	MaLR	ORR1A0-int	13908	0.158498	957	0.00938754	16.8839	19571	0.273239	773	0.00844908	32.3395	10037	0.219259	474	0.00663526	33.0445
LTR	MaLR	ORR1A1	24547	0.279743	1474	0.014459	19.3473	21798	0.304331	4989	0.054531	5.58089	8202	0.179173	5478	0.0766835	2.33653
LTR	MaLR	ORR1A1-int	47437	0.540602	2941	0.0288493	18.7388	44512	0.621451	10200	0.111489	5.57413	17682	0.386264	7965	0.111498	3.46433
LTR	MaLR	ORR1A2	35518	0.40477	5189	0.0509007	7.95216	29294	0.408986	12175	0.133076	3.07333	13788	0.3012	11745	0.164412	1.83198
LTR	MaLR	ORR1A2-int	55685	0.634598	4652	0.0456331	13.9065	49967	0.697611	14878	0.16262	4.28982	20636	0.450794	15367	0.215114	2.09561
LTR	MaLR	ORR1A3	6935	0.0790327	3336	0.032724	2.41513	6629	0.0925503	3700	0.0404419	2.28848	3190	0.0696857	2539	0.035542	1.96066
LTR	MaLR	ORR1A3-int	45265	0.515849	2922	0.0286629	17.9971	40150	0.560551	11112	0.121457	4.61523	16173	0.3533	11170	0.156363	2.25949
LTR	MaLR	ORR1A4	17631	0.200926	5540	0.0543438	3.69732	13742	0.191858	7794	0.0851903	2.25211	6191	0.135243	5952	0.0833187	1.6232
LTR	MaLR	ORR1A4-int	29900	0.340747	3083	0.0302422	11.2672	28213	0.393894	7023	0.0767631	5.13129	10600	0.231558	6388	0.089422	2.58949
LTR	MaLR	ORR1B1	36195	0.412486	4896	0.0480266	8.5887	28887	0.403304	9641	0.105379	3.82719	12679	0.276973	14331	0.200612	1.38064
LTR	MaLR	ORR1B1-int	73449	0.83704	4808	0.0471633	17.7477	67875	0.947632	18669	0.204057	4.64396	25687	0.561134	19096	0.267314	2.09915
LTR	MaLR	ORR1B2	13725	0.156413	4763	0.0467219	3.34774	10464	0.146092	5343	0.0584003	2.50157	4447	0.0971449	4622	0.0647008	1.50145
LTR	MaLR	ORR1B2-int	29488	0.336051	1679	0.0164699	20.404	26043	0.363598	9764	0.106723	3.40693	9849	0.215152	8660	0.121226	1.77479
LTR	MaLR	ORR1C1	18286	0.208391	2594	0.0254454	8.18972	15967	0.222922	5746	0.0628052	3.54942	6822	0.149027	5524	0.0773274	1.92722
LTR	MaLR	ORR1C1-int	42350	0.482629	2726	0.0267403	18.0488	34173	0.477104	11606	0.126856	3.76098	14022	0.306311	12063	0.168863	1.81396
LTR	MaLR	ORR1C2	38360	0.437158	3644	0.0357453	12.2298	31195	0.435527	11975	0.13089	3.32743	13793	0.301309	11954	0.167337	1.80061
LTR	MaLR	ORR1C2-int	41998	0.478618	2938	0.0288199	16.6072	32879	0.459038	11021	0.120462	3.81064	13732	0.299976	13544	0.189595	1.5822
LTR	MaLR	ORR1D1	31603	0.360154	5860	0.0574828	6.26543	25963	0.362481	12564	0.137328	2.63953	11221	0.245123	9599	0.134371	1.82423
LTR	MaLR	ORR1D1-int	42700	0.486618	3907	0.0383251	12.6971	32363	0.451834	11094	0.12126	3.72615	13871	0.303013	12770	0.17876	1.69508
LTR	MaLR	ORR1D2	22203	0.25303	5715	0.0560604	4.51352	16534	0.230838	9514	0.10399	2.2198	11857	0.259017	11942	0.167169	1.54943
LTR	MaLR	ORR1D2-int	40904	0.46615	2484	0.0243664	19.1309	33220	0.463799	10764	0.117653	3.94208	14211	0.31044	11356	0.158966	1.95287
LTR	MaLR	ORR1D-int	6777	0.0772321	2221	0.0217866	3.54494	4315	0.0602436	1971	0.0215435	2.79637	2074	0.0453066	2712	0.0379638	1.19342
LTR	MaLR	ORR1E	12885	0.14684	5853	0.0574141	2.55756	10902	0.152208	12590	0.137612	1.10606	6954	0.15191	8303	0.116229	1.30699
LTR	MaLR	ORR1E-int	40661	0.463381	2683	0.0263185	17.6067	34064	0.475582	11090	0.121216	3.92341	14623	0.31944	11116	0.155607	2.05287
LINE	CR1	CR1_Mam	26	0.000296301	9	8.82841e-05	3.35622	122	0.00170329	34	0.000371628	4.58333	3024	0.0660594	22	0.000307966	214.503
LINE	CR1	L3	3683	0.0419722	755	0.00740606	5.66728	3279	0.0457795	1313	0.0143514	3.1899	2785	0.0608385	1566	0.0219216	2.77528
LINE	CR1	L3b	1283	0.0146213	71	0.000696464	20.9937	1313	0.0183314	170	0.00185814	9.86542	508	0.0110973	140	0.00195978	5.66251
LINE	L1	HAL1	1751	0.0199548	2141	0.0210018	0.950145	1227	0.0171307	1943	0.0212375	0.806625	1017	0.0222164	1378	0.0192899	1.15172
LINE	L1	HAL1-2a_MD	715	0.00814829	722	0.00708235	1.15051	561	0.00783236	911	0.00995746	0.786583	245	0.00535204	405	0.00566937	0.944027
LINE	L1	HAL1-3A_ME	1383	0.015761	590	0.00578751	2.72327	778	0.010862	1809	0.0197728	0.54934	901	0.0196824	2290	0.0320564	0.613992
LINE	L1	HAL1b	379	0.00431916	265	0.00259948	1.66155	214	0.00298775	352	0.00384745	0.776553	97	0.00211897	205	0.00286968	0.738399
LINE	L1	HAL1N1_MD	0	0	0	0	0	0	0	1	1.09302e-05	0	0	0	0	0	0
LINE	L1	L1_Mm	137077	1.56216	3780	0.0370793	42.1302	93352	1.30333	5774	0.0631112	20.6513	38584	0.842869	13571	0.189973	4.43679
LINE	L1	L1_Mur1	80440	0.916711	3494	0.0342739	26.7466	50095	0.699398	4928	0.0538643	12.9845	19708	0.430522	12282	0.171929	2.50407
LINE	L1	L1_Mur2	95630	1.08982	5532	0.0542653	20.0832	56314	0.786224	9340	0.102089	7.7014	24999	0.546104	30859	0.431978	1.2642
LINE	L1	L1_Mur3	82848	0.944153	7585	0.0744039	12.6896	49675	0.693534	13182	0.144083	4.81345	21482	0.469275	23566	0.329887	1.42253
LINE	L1	L1_Mus1	144470	1.64641	4827	0.0473497	34.7713	99232	1.38542	6938	0.0758341	18.2691	40846	0.892283	9222	0.129094	6.91191
LINE	L1	L1_Mus2	136358	1.55396	8074	0.0792007	19.6206	89840	1.2543	8374	0.0915299	13.7037	37057	0.809512	7544	0.105604	7.66553
LINE	L1	L1_Mus3	125731	1.43286	6061	0.0594544	24.1001	82584	1.15299	7965	0.0870594	13.2437	36166	0.790048	9914	0.138781	5.69279
LINE	L1	L1_Mus4	99371	1.13245	3110	0.0305071	37.121	62398	0.871165	4376	0.0478308	18.2135	25018	0.546519	8855	0.123956	4.40897
LINE	L1	L1_Rod	14586	0.166225	3786	0.0371382	4.47585	9347	0.130498	4486	0.0490331	2.66142	4400	0.0961182	5223	0.0731139	1.31464
LINE	L1	L1M	67	0.000763546	23	0.000225615	3.38429	33	0.000460727	39	0.00042628	1.08081	20	0.000436901	58	0.00081191	0.538115
LINE	L1	L1M1	414	0.00471803	101	0.000990744	4.76211	276	0.00385336	129	0.00141	2.73287	752	0.0164275	218	0.00305166	5.38313
LINE	L1	L1M2	25956	0.2958	4121	0.0404243	7.31738	15746	0.219837	7785	0.085092	2.58352	7840	0.171265	13399	0.187565	0.913097
LINE	L1	L1M2a	28	0.000319094	7	6.86654e-05	4.64708	56	0.00078184	73	0.000797908	0.979863	30	0.000655352	56	0.000783913	0.836001
LINE	L1	L1M2a1	0	0	0	0	0	0	0	1	1.09302e-05	0	0	0	0	0	0
LINE	L1	L1M2b	0	0	0	0	0	2	2.79229e-05	2	2.18605e-05	1.27732	0	0	0	0	0
LINE	L1	L1M2c	1736	0.0197838	60	0.000588561	33.6139	298	0.00416051	163	0.00178163	2.33522	250	0.00546126	487	0.00681724	0.801096
LINE	L1	L1M3	4510	0.0513969	2648	0.0259751	1.97869	2976	0.0415492	2957	0.0323207	1.28553	1907	0.0416585	4065	0.0569037	0.732088
LINE	L1	L1M3a	285	0.00324792	385	0.0037766	0.860012	38	0.000530534	43	0.000470001	1.1288	73	0.00159469	224	0.00313565	0.508567
LINE	L1	L1M3b	34	0.000387471	9	8.82841e-05	4.38891	16	0.000223383	18	0.000196744	1.1354	33	0.000720887	13	0.00018198	3.96136
LINE	L1	L1M3c	300	0.00341886	707	0.00693521	0.492972	265	0.00369978	541	0.00591326	0.625675	198	0.00432532	222	0.00310765	1.39183
LINE	L1	L1M3d	113	0.00128777	52	0.000510086	2.52462	38	0.000530534	75	0.000819769	0.647176	42	0.000917492	137	0.00191779	0.478412
LINE	L1	L1M3de	81	0.000923093	31	0.00030409	3.03559	54	0.000753917	40	0.00043721	1.72438	32	0.000699042	38	0.000531941	1.31413
LINE	L1	L1M3e	648	0.00738474	923	0.00905403	0.815631	487	0.00679922	886	0.0096842	0.702094	532	0.0116216	443	0.00620131	1.87405
LINE	L1	L1M3f	422	0.0048092	127	0.00124579	3.86037	123	0.00171726	160	0.00174884	0.98194	39	0.000851957	116	0.00162382	0.524662
LINE	L1	L1M4	6552	0.0746679	3389	0.0332439	2.24607	4799	0.0670009	6107	0.066751	1.00374	3524	0.076982	5122	0.0717	1.07367
LINE	L1	L1M4b	14737	0.167946	2334	0.022895	7.33548	8064	0.112585	2328	0.0254456	4.42453	3895	0.0850865	2471	0.0345901	2.45985
LINE	L1	L1M4c	1890	0.0215388	1696	0.0166367	1.29466	1247	0.0174099	1663	0.018177	0.957799	747	0.0163183	1414	0.0197938	0.824413
LINE	L1	L1M5	12154	0.138509	9217	0.0904127	1.53197	6731	0.0939744	11051	0.12079	0.777997	5653	0.12349	14566	0.203901	0.605637
LINE	L1	L1M6	36	0.000410263	10	9.80935e-05	4.18237	32	0.000446766	37	0.000404419	1.10471	27	0.000589816	67	0.000937895	0.628872
LINE	L1	L1M7	324	0.00369237	707	0.00693521	0.53241	234	0.00326698	493	0.00538861	0.606274	164	0.00358259	142	0.00198778	1.80231
LINE	L1	L1MA10	953	0.0108606	1298	0.0127325	0.852979	513	0.00716221	1184	0.0129414	0.553434	708	0.0154663	1470	0.0205777	0.751604
LINE	L1	L1MA4	28041	0.319561	3274	0.0321158	9.95027	16878	0.235641	4233	0.0462677	5.09299	7612	0.166285	3722	0.0521022	3.19151
LINE	L1	L1MA4A	5605	0.0638757	1165	0.0114279	5.58946	3086	0.043085	1150	0.0125698	3.42766	1510	0.032986	1810	0.0253372	1.30188
LINE	L1	L1MA5	5529	0.0630096	2195	0.0215315	2.92639	3355	0.0468406	2579	0.0281891	1.66166	1816	0.0396706	2808	0.0393076	1.00923
LINE	L1	L1MA5A	2398	0.0273281	1332	0.013066	2.09154	1741	0.0243069	1260	0.0137721	1.76493	1025	0.0223912	952	0.0133265	1.6802
LINE	L1	L1MA6	24270	0.276586	2520	0.0247196	11.189	15275	0.213261	2834	0.0309763	6.88464	6470	0.141337	2639	0.0369419	3.82594
LINE	L1	L1MA7	2259	0.025744	2346	0.0230127	1.11869	1524	0.0212772	2439	0.0266589	0.798129	1280	0.0279617	1604	0.0224535	1.24531
LINE	L1	L1MA8	5470	0.0623372	1792	0.0175783	3.54625	3185	0.0444672	2157	0.0235765	1.88608	1693	0.0369837	3782	0.0529421	0.698568
LINE	L1	L1MA9	15230	0.173564	2511	0.0246313	7.0465	7828	0.10929	2407	0.0263091	4.15408	4258	0.0930162	2511	0.0351501	2.64626
LINE	L1	L1MB1	1286	0.0146555	1430	0.0140274	1.04478	1123	0.0156787	1709	0.0186798	0.83934	856	0.0186994	1247	0.0174561	1.07123
LINE	L1	L1MB2	1673	0.0190659	1668	0.016362	1.16525	1571	0.0219334	2429	0.0265496	0.826131	726	0.0158595	1572	0.0220055	0.720705
LINE	L1	L1MB3	4386	0.0499838	2582	0.0253277	1.97348	2726	0.0380589	2937	0.0321021	1.18556	1685	0.0368089	2182	0.0305446	1.20509
LINE	L1	L1MB4	3558	0.0405477	2258	0.0221495	1.83064	2331	0.0325441	1978	0.02162	1.50528	1325	0.0289447	1478	0.0206897	1.39899
LINE	L1	L1MB5	3636	0.0414366	1604	0.0157342	2.63354	2569	0.0358669	2287	0.0249975	1.43482	4322	0.0944143	2990	0.0418553	2.25573
LINE	L1	L1MB7	4201	0.0478755	2908	0.0285256	1.67833	2368	0.0330607	3366	0.0367912	0.898602	1712	0.0373987	3389	0.0474407	0.788326
LINE	L1	L1MB8	10578	0.120549	2658	0.0260732	4.62348	6752	0.0942676	11333	0.123872	0.761005	3943	0.086135	5845	0.0818209	1.05273
LINE	L1	L1MC	5556	0.0633173	2622	0.0257201	2.46178	3519	0.0491303	3615	0.0395128	1.2434	2795	0.0610569	2492	0.0348841	1.75028
LINE	L1	L1MC1	12793	0.145792	2531	0.0248275	5.8722	8350	0.116578	4208	0.0459945	2.53461	3648	0.0796907	5574	0.0780273	1.02132
LINE	L1	L1MC2	2005	0.0228494	1286	0.0126148	1.81131	1232	0.0172005	1477	0.016144	1.06544	743	0.0162309	1995	0.0279269	0.581192
LINE	L1	L1MC3	2703	0.0308039	2581	0.0253179	1.21669	2463	0.034387	4045	0.0442128	0.77776	1695	0.0370274	2307	0.0322944	1.14656
LINE	L1	L1MC4	4209	0.0479666	2117	0.0207664	2.30982	2751	0.0384079	2587	0.0282765	1.3583	1788	0.039059	1894	0.026513	1.4732
LINE	L1	L1MC4a	10863	0.123797	14499	0.142226	0.870426	1452	0.020272	2698	0.0294898	0.687424	3695	0.0807175	7888	0.11042	0.731006
LINE	L1	L1MC5	1612	0.0183707	1772	0.0173822	1.05687	967	0.0135007	1753	0.0191607	0.704603	888	0.0193984	1201	0.0168121	1.15383
LINE	L1	L1MCa	2519	0.028707	2328	0.0228362	1.25709	1385	0.0193366	2244	0.0245275	0.788364	1128	0.0246412	1764	0.0246932	0.997893
LINE	L1	L1MCb	2720	0.0309977	1070	0.010496	2.95328	520	0.00725994	2926	0.0319819	0.227002	2889	0.0631104	4373	0.0612152	1.03096
LINE	L1	L1MCc	86	0.000980074	32	0.000313899	3.12226	72	0.00100522	85	0.000929071	1.08197	108	0.00235927	87	0.00121786	1.93722
LINE	L1	L1MD	3124	0.0356017	2613	0.0256318	1.38897	1637	0.0228549	2286	0.0249865	0.914687	1551	0.0338817	2409	0.0337222	1.00473
LINE	L1	L1Md_A	149626	1.70517	4213	0.0413268	41.2606	95763	1.33699	4891	0.0534598	25.0092	43614	0.95275	4275	0.0598433	15.9207
LINE	L1	L1Md_F	120871	1.37747	3671	0.0360101	38.2523	77137	1.07694	4790	0.0523559	20.5697	31685	0.69216	6024	0.0843266	8.20809
LINE	L1	L1Md_F2	207137	2.36058	8188	0.0803189	29.39	157347	2.19679	20658	0.225797	9.72904	70217	1.53389	15572	0.217984	7.03674
LINE	L1	L1Md_F3	140064	1.5962	6017	0.0590228	27.0437	94626	1.32111	7403	0.0809166	16.3269	39236	0.857112	6166	0.0863144	9.93012
LINE	L1	L1Md_Gf	87833	1.00096	455	0.00446325	224.268	50789	0.709087	991	0.0108319	65.463	20877	0.456059	1249	0.0174841	26.0843
LINE	L1	L1Md_T	158754	1.80919	11663	0.114406	15.8137	103722	1.44811	11252	0.122987	11.7745	47120	1.02934	8840	0.123746	8.31814
LINE	L1	L1MD1	31882	0.363334	2417	0.0237092	15.3246	18336	0.255997	2256	0.0246586	10.3816	8416	0.183848	4807	0.0672905	2.73215
LINE	L1	L1MD2	2288	0.0260745	2075	0.0203544	1.28103	1421	0.0198392	2027	0.0221556	0.895448	1591	0.0347555	1609	0.0225235	1.54308
LINE	L1	L1MD3	36412	0.414959	1782	0.0174803	23.7387	19725	0.275389	1863	0.0203631	13.524	8462	0.184853	1578	0.0220895	8.36834
LINE	L1	L1MDa	2918	0.0332541	2415	0.0236896	1.40375	1700	0.0237344	2542	0.0277847	0.854227	1240	0.0270879	2571	0.03599	0.75265
LINE	L1	L1MDb	213	0.00242739	23	0.000225615	10.759	247	0.00344847	78	0.000852559	4.04485	89	0.00194421	87	0.00121786	1.59641
LINE	L1	L1ME1	4667	0.0531861	2711	0.0265931	1.99999	2366	0.0330327	3645	0.0398408	0.82912	2012	0.0439522	3752	0.0525221	0.836833
LINE	L1	L1ME2	1916	0.0218351	1942	0.0190497	1.14622	1285	0.0179404	2205	0.0241012	0.74438	1020	0.022282	1854	0.0259531	0.858547
LINE	L1	L1ME2z	1199	0.013664	1414	0.0138704	0.985122	704	0.00982885	1303	0.0142421	0.690126	422	0.00921861	1026	0.0143624	0.641857
LINE	L1	L1ME3	8590	0.0978934	223	0.00218748	44.7516	4543	0.0634268	802	0.00876606	7.2355	2427	0.0530179	442	0.00618731	8.56882
LINE	L1	L1ME3A	1656	0.0188721	833	0.00817118	2.30959	991	0.0138358	800	0.0087442	1.58228	520	0.0113594	1301	0.018212	0.623734
LINE	L1	L1ME3B	2705	0.0308267	1806	0.0177157	1.74008	2250	0.0314132	2243	0.0245165	1.28131	1195	0.0261048	1090	0.0152583	1.71086
LINE	L1	L1ME4a	1669	0.0190203	1793	0.0175882	1.08142	1309	0.0182755	1553	0.0169747	1.07663	901	0.0196824	875	0.0122486	1.6069
LINE	L1	L1ME5	2435	0.0277498	275	0.00269757	10.2869	1918	0.026778	229	0.00250303	10.6983	671	0.014658	173	0.00242173	6.05271
LINE	L1	L1MEa	48	0.000547018	37	0.000362946	1.50716	42	0.00058638	50	0.000546512	1.07295	11	0.000240296	58	0.00081191	0.295963
LINE	L1	L1MEb	448	0.0051055	104	0.00102017	5.00455	160	0.00223383	162	0.0017707	1.26155	68	0.00148546	128	0.0017918	0.829034
LINE	L1	L1MEc	3194	0.0363995	2624	0.0257397	1.41414	1720	0.0240137	2795	0.03055	0.786044	1596	0.0348647	3315	0.0464048	0.751316
LINE	L1	L1MEd	887	0.0101084	1554	0.0152437	0.663121	712	0.00994054	1510	0.0165047	0.602286	746	0.0162964	765	0.0107088	1.52178
LINE	L1	L1MEe	724	0.00825085	459	0.00450249	1.83251	371	0.00517969	581	0.00635047	0.815639	201	0.00439086	1164	0.0162942	0.269474
LINE	L1	L1MEf	3021	0.0344279	1540	0.0151064	2.27903	1551	0.0216542	1636	0.0178819	1.21096	1164	0.0254276	1098	0.0153703	1.65434
LINE	L1	L1MEg	2418	0.027556	2336	0.0229146	1.20255	1540	0.0215006	2591	0.0283203	0.759195	1292	0.0282238	1645	0.0230274	1.22566
LINE	L1	L1MEg1	8	9.11696e-05	4	3.92374e-05	2.32354	12	0.000167537	7	7.65117e-05	2.18969	4	8.73802e-05	6	8.39906e-05	1.04036
LINE	L1	L1MEg2	8	9.11696e-05	6	5.88561e-05	1.54903	12	0.000167537	16	0.000174884	0.957991	9	0.000196605	9	0.000125986	1.56053
LINE	L1	L1P5	15	0.000170943	2	1.96187e-05	8.71328	9	0.000125653	12	0.000131163	0.957991	7	0.000152915	12	0.000167981	0.910312
LINE	L1	L1PB4	2049	0.0233508	31	0.00030409	76.7893	1599	0.0223243	42	0.00045907	48.6294	512	0.0111847	87	0.00121786	9.18384
LINE	L1	L1VL1	79195	0.902522	3714	0.0364319	24.7729	46464	0.648704	3580	0.0391303	16.5781	18948	0.41392	3608	0.0505064	8.1954
LINE	L1	L1VL2	63627	0.725106	3313	0.0324984	22.3121	36878	0.51487	3629	0.0396659	12.9802	15005	0.327785	7885	0.110378	2.96967
LINE	L1	L1VL4	92146	1.05011	4068	0.0399044	26.3158	56052	0.782566	5420	0.0592419	13.2097	22999	0.502414	11506	0.161066	3.11931
LINE	L1	Lx	119516	1.36203	5919	0.0580615	23.4584	76000	1.06107	8456	0.0924262	11.4802	32409	0.707976	13891	0.194452	3.64087
LINE	L1	Lx2	114487	1.30472	6536	0.0641139	20.35	74984	1.04688	12445	0.136027	7.69615	31050	0.678289	14136	0.197882	3.42774
LINE	L1	Lx2A	44299	0.50484	4544	0.0445737	11.326	28365	0.396016	3013	0.0329328	12.025	10097	0.220569	2278	0.0318884	6.91691
LINE	L1	Lx2A1	61023	0.695431	1287	0.0126246	55.0852	36652	0.511714	1965	0.0214779	23.8251	14275	0.311838	1775	0.0248472	12.5502
LINE	L1	Lx2B	77243	0.880277	4536	0.0444952	19.7836	44579	0.622387	5928	0.0647945	9.60555	19123	0.417743	6637	0.0929076	4.49632
LINE	L1	Lx3_Mus	114704	1.30719	34682	0.340208	3.84233	52372	0.731188	12797	0.139874	5.22746	26744	0.584224	31718	0.444003	1.31581
LINE	L1	Lx3A	63628	0.725118	5800	0.0568942	12.745	36688	0.512217	12600	0.137721	3.71923	17433	0.380825	14167	0.198316	1.92029
LINE	L1	Lx3B	61778	0.704035	2379	0.0233364	30.1689	38306	0.534807	5331	0.0582691	9.17821	15101	0.329882	3950	0.0552938	5.96598
LINE	L1	Lx3C	73119	0.833279	4312	0.0422979	19.7002	43487	0.607141	5810	0.0635047	9.56056	17793	0.388689	5160	0.072232	5.38112
LINE	L1	Lx4A	79204	0.902625	5202	0.0510282	17.6887	44239	0.61764	7601	0.0830808	7.43421	19190	0.419207	10915	0.152793	2.74362
LINE	L1	Lx4B	71106	0.810339	3516	0.0344897	23.4951	43132	0.602184	5693	0.0622259	9.67739	17564	0.383686	7975	0.111638	3.43689
LINE	L1	Lx5	202136	2.30358	18761	0.184033	12.5172	63167	0.881902	44316	0.484385	1.82066	33344	0.728401	158727	2.22193	0.327824
LINE	L1	Lx6	102636	1.16966	11818	0.115927	10.0896	57411	0.80154	18315	0.200187	4.00395	26698	0.583219	25048	0.350633	1.66333
LINE	L1	Lx7	91346	1.041	14585	0.143069	7.27618	49339	0.688843	21540	0.235438	2.9258	26070	0.5695	32404	0.453605	1.2555
LINE	L1	Lx8	62773	0.715374	20852	0.204544	3.4974	43401	0.60594	28536	0.311906	1.9427	21818	0.476615	26731	0.374192	1.27372
LINE	L1	Lx9	58748	0.669504	20048	0.196658	3.40441	35892	0.501104	44574	0.487205	1.02853	22954	0.501431	36535	0.511433	0.980444
LINE	L1	MusHAL1	58536	0.667088	2557	0.0250825	26.5958	33140	0.462682	2828	0.0309107	14.9683	13829	0.302095	5031	0.0704262	4.28953
LINE	L2	L2	5266	0.0600124	2542	0.0249354	2.40672	5015	0.0700166	4768	0.0521154	1.34349	6605	0.144287	3879	0.0542999	2.65721
LINE	L2	L2a	6595	0.075158	5103	0.0500571	1.50145	5660	0.0790217	7734	0.0845345	0.934786	14275	0.311838	5737	0.0803091	3.88298
LINE	L2	L2b	2694	0.0307014	1835	0.0180001	1.70562	3128	0.0436714	2924	0.03196	1.36644	2541	0.0555083	2111	0.0295507	1.87841
LINE	L2	L2c	7569	0.0862579	9918	0.0972891	0.886614	5444	0.076006	8206	0.0896936	0.847396	6412	0.14007	8157	0.114185	1.22669
LINE	RTE	ALINE	19	0.000216528	3	2.9428e-05	7.35788	2	2.79229e-05	3	3.27907e-05	0.851547	11	0.000240296	16	0.000223975	1.07287
LINE	RTE	L4	1099	0.0125244	1333	0.0130759	0.957829	844	0.0117834	975	0.010657	1.1057	688	0.0150294	1566	0.0219216	0.685599
LINE	RTE	L5	9	0.000102566	1	9.80935e-06	10.4559	6	8.37686e-05	8	8.7442e-05	0.957991	4	8.73802e-05	10	0.000139984	0.624214
SINE	Alu	Alu	15	0.000170943	1	9.80935e-06	17.4266	1	1.39614e-05	2	2.18605e-05	0.63866	5	0.000109225	15	0.000209977	0.520178
SINE	Alu	Alu_5	1	1.13962e-05	1	9.80935e-06	1.16177	5	6.98072e-05	2	2.18605e-05	3.1933	1	2.18451e-05	1	1.39984e-05	1.56053
SINE	Alu	AluF_3	22	0.000250717	15	0.00014714	1.70393	29	0.000404882	26	0.000284186	1.4247	17	0.000371366	17	0.000237973	1.56053
SINE	Alu	AluG_3	31	0.000353282	27	0.000264852	1.33388	44	0.000614303	47	0.000513722	1.19579	19	0.000415056	31	0.000433952	0.956457
SINE	Alu	B1_Mm	113447	1.29287	36791	0.360896	3.58238	154518	2.15729	84321	0.921649	2.34069	59716	1.3045	65215	0.912908	1.42895
SINE	Alu	B1_Mur1	99270	1.1313	39706	0.38949	2.90457	117537	1.64098	72858	0.796356	2.06062	53544	1.16967	63768	0.892653	1.31033
SINE	Alu	B1_Mur2	95549	1.0889	30306	0.297282	3.66284	123762	1.72789	70444	0.76997	2.24411	49293	1.07681	51773	0.724741	1.48578
SINE	Alu	B1_Mur3	102203	1.16473	39924	0.391628	2.97406	128668	1.79639	81433	0.890083	2.01823	58880	1.28624	70668	0.989242	1.30022
SINE	Alu	B1_Mur4	118224	1.3473	42607	0.417947	3.22363	162145	2.26378	99112	1.08332	2.08967	70317	1.53608	83585	1.17006	1.31282
SINE	Alu	B1_Mus1	174905	1.99325	81586	0.800305	2.49062	277246	3.87075	190110	2.07795	1.86277	150478	3.2872	186864	2.6158	1.25667
SINE	Alu	B1_Mus2	151185	1.72294	48717	0.477882	3.60536	204234	2.8514	107540	1.17544	2.42582	88671	1.93702	96149	1.34594	1.43916
SINE	Alu	B1F	53689	0.611851	6319	0.0619853	9.87091	47508	0.66328	18970	0.207347	3.19889	20417	0.44601	29220	0.409034	1.0904
SINE	Alu	B1F1	33154	0.37783	16364	0.16052	2.35378	39066	0.545417	34171	0.373497	1.4603	18164	0.396793	22848	0.319836	1.24061
SINE	Alu	B1F2	54598	0.62221	22954	0.225164	2.76337	64111	0.895081	48852	0.533964	1.67629	28877	0.63082	36968	0.517494	1.21899
SINE	Alu	FAM	651	0.00741893	80	0.000784748	9.4539	824	0.0115042	214	0.00233907	4.91828	404	0.0088254	275	0.00384957	2.29257
SINE	Alu	FLAM_A	10	0.000113962	4	3.92374e-05	2.90443	14	0.00019546	14	0.000153023	1.27732	9	0.000196605	2	2.79969e-05	7.02241
SINE	Alu	PB1	5549	0.0632375	3005	0.0294771	2.14531	5697	0.0795383	3620	0.0395675	2.01019	2683	0.0586103	3502	0.0490225	1.19558
SINE	Alu	PB1D10	115836	1.32009	17663	0.173262	7.61902	33953	0.474033	24511	0.267911	1.76936	17201	0.375757	147265	2.06148	0.182275
SINE	Alu	PB1D7	49733	0.566767	4600	0.045123	12.5605	43523	0.607643	14677	0.160423	3.78775	17856	0.390065	15775	0.220825	1.7664
SINE	Alu	PB1D9	78633	0.896118	34464	0.338069	2.65069	94224	1.3155	60342	0.659553	1.99454	46213	1.00953	58549	0.819595	1.23174
SINE	B2	B2_Mm1a	45876	0.522812	5460	0.053559	9.76142	39152	0.546618	9923	0.108461	5.03977	14919	0.325906	10317	0.144422	2.25663
SINE	B2	B2_Mm1t	34285	0.390719	5706	0.0559721	6.9806	30658	0.42803	8820	0.0964048	4.43992	11592	0.253228	8164	0.114283	2.21579
SINE	B2	B2_Mm2	75294	0.858066	11080	0.108688	7.89479	65570	0.915451	19048	0.208199	4.39699	26723	0.583765	19219	0.269036	2.16984
SINE	B2	B3	68705	0.782976	16009	0.157038	4.98591	60526	0.84503	28507	0.311589	2.712	27092	0.591826	28946	0.405199	1.46058
SINE	B2	B3A	46750	0.532773	11564	0.113435	4.69671	39038	0.545026	20499	0.224059	2.43251	19287	0.421325	22409	0.313691	1.34312
SINE	B4	B4	98082	1.11776	30804	0.302167	3.69915	110609	1.54426	68882	0.752897	2.05109	46442	1.01453	53918	0.754768	1.34416
SINE	B4	B4A	106250	1.21085	37498	0.367831	3.29186	109284	1.52576	71474	0.781228	1.95303	50720	1.10798	59802	0.837135	1.32354
SINE	B4	ID_B1	112432	1.2813	41497	0.407058	3.1477	126065	1.76005	79195	0.865621	2.03328	54863	1.19849	66018	0.924149	1.29685
SINE	B4	RSINE1	62690	0.714428	8566	0.0840269	8.50238	57741	0.806147	27070	0.295882	2.72456	24667	0.538852	24599	0.344348	1.56485
SINE	ID	ID	6429	0.0732662	4283	0.0420134	1.74388	5237	0.073116	5828	0.0637015	1.14779	2450	0.0535204	2988	0.0418273	1.27955
SINE	ID	ID2	3660	0.0417101	2876	0.0282117	1.47847	4330	0.060453	4040	0.0441582	1.36901	1368	0.029884	2042	0.0285848	1.04545
SINE	ID	ID4	10214	0.116401	7198	0.0706077	1.64856	11243	0.156968	10873	0.118845	1.32079	4892	0.106866	8927	0.124964	0.855174
SINE	ID	ID4_	11704	0.133381	5842	0.0573062	2.32752	12909	0.180228	9764	0.106723	1.68875	5205	0.113703	7727	0.108166	1.05119
SINE	MIR	MIR	7519	0.0856881	4610	0.0452211	1.89487	6958	0.0971436	6807	0.0744022	1.30566	8464	0.184897	7380	0.103308	1.78975
SINE	MIR	MIR3	2193	0.0249919	1598	0.0156753	1.59434	2251	0.0314272	2153	0.0235328	1.33546	2866	0.0626079	1439	0.0201438	3.10806
SINE	MIR	MIRb	13469	0.153495	7995	0.0784257	1.95721	7206	0.100606	8558	0.0935411	1.07553	7585	0.165695	20860	0.292007	0.567433
SINE	MIR	MIRc	8853	0.100891	8821	0.0865282	1.16598	5628	0.0785749	6198	0.0677457	1.15985	8193	0.178976	5763	0.080673	2.21854
SINE	MIR	MIRm	1400	0.0159547	537	0.00526762	3.02882	1251	0.0174658	900	0.00983722	1.77548	615	0.0134347	920	0.0128786	1.04318
SINE	SINE	AmnSINE1	2020	0.0230203	471	0.0046202	4.98254	3070	0.0428616	173	0.00189093	22.6669	867	0.0189397	259	0.0036256	5.22387
SINE	SINE	LFSINE_Vert	33	0.000376075	13	0.000127521	2.94911	44	0.000614303	69	0.000754187	0.814523	13	0.000283986	16	0.000223975	1.26793
DNA	AcHobo	BLACKJACK	2770	0.0315675	365	0.00358041	8.81672	2146	0.0299612	736	0.00804466	3.72436	920	0.0200974	861	0.0120527	1.66747
DNA	AcHobo	MER63A	178	0.00202852	107	0.0010496	1.93266	161	0.00224779	270	0.00295117	0.761662	95	0.00207528	193	0.0027017	0.768139
DNA	AcHobo	MER63B	301	0.00343026	716	0.00702349	0.488398	280	0.0039092	597	0.00652536	0.599078	465	0.0101579	328	0.00459149	2.21234
DNA	AcHobo	MER63C	59	0.000672376	29	0.000284471	2.3636	56	0.00078184	87	0.000950931	0.822184	30	0.000655352	75	0.00104988	0.624214
DNA	AcHobo	MER63D	325	0.00370377	684	0.00670959	0.552011	272	0.00379751	492	0.00537768	0.706161	175	0.00382288	383	0.0053614	0.713038
DNA	AcHobo	MER81	49	0.000558414	14	0.000137331	4.0662	52	0.000725994	19	0.000207675	3.49583	38	0.000830112	10	0.000139984	5.93003
DNA	AcHobo	MER94	25	0.000284905	6	5.88561e-05	4.84071	13	0.000181499	15	0.000163954	1.10701	18	0.000393211	24	0.000335963	1.1704
DNA	Charlie	Charlie13a	79	0.0009003	17	0.000166759	5.39881	37	0.000516573	60	0.000655815	0.787681	18	0.000393211	86	0.00120387	0.326624
DNA	Charlie	Charlie13b	11	0.000125358	7	6.86654e-05	1.82564	4	5.58457e-05	9	9.83722e-05	0.567698	6	0.00013107	13	0.00018198	0.720247
DNA	Charlie	Charlie19a	132	0.0015043	274	0.00268776	0.559685	97	0.00135426	223	0.00243745	0.555606	57	0.00124517	151	0.00211376	0.589076
DNA	Charlie	Charlie20a	32	0.000364679	8	7.84748e-05	4.64708	40	0.000558457	99	0.00108209	0.516089	9	0.000196605	23	0.000321964	0.610644
DNA	DNA	MER103	64	0.000729357	11	0.000107903	6.75939	78	0.00108899	39	0.00042628	2.55464	39	0.000851957	43	0.000601933	1.41537
DNA	DNA	MER105	8	9.11696e-05	0	0	8	14	0.00019546	12	0.000131163	1.49021	6	0.00013107	18	0.000251972	0.520178
DNA	hAT	MamRep1894	0	0	2	1.96187e-05	0	1	1.39614e-05	0	0	1	3	6.55352e-05	0	0	3
DNA	hAT	MamRep38	62	0.000706565	22	0.000215806	3.27408	38	0.000530534	27	0.000295117	1.79771	63	0.00137624	84	0.00117587	1.1704
DNA	hAT	MamRep488	46	0.000524225	106	0.00103979	0.504164	36	0.000502612	72	0.000786978	0.63866	18	0.000393211	74	0.00103588	0.379589
DNA	hAT	MER53	722	0.00822806	312	0.00306052	2.68846	971	0.0135566	404	0.00441582	3.07	316	0.00690304	195	0.0027297	2.52887
DNA	hAT	MER96	5	5.6981e-05	0	0	5	7	9.773e-05	3	3.27907e-05	2.98042	4	8.73802e-05	5	6.99922e-05	1.24843
DNA	hAT	MER96B	43	0.000490037	14	0.000137331	3.56829	65	0.000907493	44	0.000480931	1.88695	28	0.000611661	25	0.000349961	1.7478
DNA	hAT?	MamRep1879	19	0.000216528	5	4.90467e-05	4.41473	17	0.000237344	7	7.65117e-05	3.10206	11	0.000240296	14	0.000195978	1.22613
DNA	hAT?	MamRep4096	45	0.000512829	16	0.00015695	3.26748	30	0.000418843	26	0.000284186	1.47383	10	0.000218451	26	0.000363959	0.600206
DNA	hAT?	MER99	102	0.00116241	16	0.00015695	7.40628	296	0.00413258	37	0.000404419	10.2186	109	0.00238111	35	0.000489945	4.85995
DNA	Mariner	MADE2	11	0.000125358	2	1.96187e-05	6.38974	6	8.37686e-05	5	5.46512e-05	1.53278	8	0.00017476	17	0.000237973	0.734369
DNA	Mariner	MARNA	25244	0.287686	12356	0.121204	2.37356	19998	0.279201	13977	0.152772	1.82756	9713	0.212181	15022	0.210285	1.00902
DNA	Mariner	MMAR1	20448	0.23303	2003	0.0196481	11.8601	16700	0.233156	5421	0.0592529	3.93493	6764	0.14776	5208	0.0729039	2.02678
DNA	MER1	Charlie1	1299	0.0148037	1150	0.0112807	1.3123	1367	0.0190853	1636	0.0178819	1.0673	629	0.0137405	818	0.0114507	1.19997
DNA	MER1	Charlie10	166	0.00189177	122	0.00119674	1.58077	102	0.00142407	150	0.00163954	0.868578	40	0.000873802	119	0.00166581	0.524549
DNA	MER1	Charlie10a	3	3.41886e-05	1	9.80935e-06	3.48531	20	0.000279229	2	2.18605e-05	12.7732	1	2.18451e-05	3	4.19953e-05	0.520178
DNA	MER1	Charlie10b	1	1.13962e-05	1	9.80935e-06	1.16177	2	2.79229e-05	3	3.27907e-05	0.851547	0	0	1	1.39984e-05	0
DNA	MER1	Charlie11	22	0.000250717	3	2.9428e-05	8.51965	3	4.18843e-05	3	3.27907e-05	1.27732	0	0	12	0.000167981	0
DNA	MER1	Charlie12	4645	0.0529354	2181	0.0213942	2.47429	3490	0.0487254	3322	0.0363103	1.34192	2326	0.0508116	2826	0.0395596	1.28443
DNA	MER1	Charlie14a	16	0.000182339	11	0.000107903	1.68985	10	0.000139614	5	5.46512e-05	2.55464	1	2.18451e-05	10	0.000139984	0.156053
DNA	MER1	Charlie15a	29	0.00033049	22	0.000215806	1.53142	63	0.00087957	27	0.000295117	2.98042	13	0.000283986	14	0.000195978	1.44907
DNA	MER1	Charlie16a	67	0.000763546	32	0.000313899	2.43246	35	0.00048865	56	0.000612094	0.798326	23	0.000502436	48	0.000671925	0.747756
DNA	MER1	Charlie17a	3	3.41886e-05	3	2.9428e-05	1.16177	4	5.58457e-05	4	4.3721e-05	1.27732	2	4.36901e-05	7	9.79891e-05	0.445867
DNA	MER1	Charlie18a	271	0.00308837	671	0.00658207	0.46921	220	0.00307152	463	0.0050607	0.606934	573	0.0125172	269	0.00376558	3.32411
DNA	MER1	Charlie1a	3077	0.0350661	2515	0.0246705	1.42138	2058	0.0287326	2239	0.0244728	1.17406	2073	0.0452848	1569	0.0219636	2.06182
DNA	MER1	Charlie1b	515	0.00586905	849	0.00832813	0.704725	383	0.00534723	691	0.0075528	0.70798	218	0.00476222	409	0.00572536	0.831776
DNA	MER1	Charlie21a	8200	0.0934489	10442	0.102429	0.912327	115	0.00160556	192	0.00209861	0.765062	2168	0.0473601	5708	0.0799031	0.592719
DNA	MER1	Charlie22a	17	0.000193735	9	8.82841e-05	2.19445	27	0.000376959	22	0.000240465	1.56762	17	0.000371366	15	0.000209977	1.76861
DNA	MER1	Charlie23a	35	0.000398867	55	0.000539514	0.739308	19	0.000265267	56	0.000612094	0.433377	36	0.000786422	37	0.000517942	1.51836
DNA	MER1	Charlie24	258	0.00294022	42	0.000411993	7.13659	150	0.00209421	32	0.000349768	5.98744	87	0.00190052	65	0.000909899	2.08872
DNA	MER1	Charlie25	90	0.00102566	61	0.00059837	1.71409	55	0.000767879	95	0.00103837	0.739502	37	0.000808267	79	0.00110588	0.730883
DNA	MER1	Charlie26a	10	0.000113962	2	1.96187e-05	5.80885	3	4.18843e-05	4	4.3721e-05	0.957991	13	0.000283986	17	0.000237973	1.19335
DNA	MER1	Charlie2a	83	0.000945885	49	0.000480658	1.9679	62	0.000865609	82	0.00089628	0.965779	45	0.000983027	90	0.00125986	0.780267
DNA	MER1	Charlie2b	1058	0.0120572	1722	0.0168917	0.713794	869	0.0121325	1461	0.0159691	0.759748	760	0.0166022	706	0.0098829	1.6799
DNA	MER1	Charlie4	9	0.000102566	3	2.9428e-05	3.48531	6	8.37686e-05	9	9.83722e-05	0.851547	7	0.000152915	10	0.000139984	1.09237
DNA	MER1	Charlie4a	983	0.0112025	1180	0.011575	0.967814	540	0.00753917	996	0.0108865	0.692523	640	0.0139808	629	0.00880502	1.58783
DNA	MER1	Charlie4z	22	0.000250717	10	9.80935e-05	2.55589	60	0.000837686	89	0.000972792	0.861115	19	0.000415056	29	0.000405955	1.02242
DNA	MER1	Charlie5	15590	0.177667	1905	0.0186868	9.50761	13202	0.184319	2953	0.032277	5.71053	5542	0.121065	3407	0.0476927	2.53845
DNA	MER1	Charlie6	285	0.00324792	785	0.00770034	0.421789	232	0.00323905	478	0.00522466	0.619955	151	0.0032986	256	0.0035836	0.920472
DNA	MER1	Charlie7	168	0.00191456	48	0.000470849	4.0662	143	0.00199648	222	0.00242651	0.822779	96	0.00209712	153	0.00214176	0.979159
DNA	MER1	Charlie7a	13	0.000148151	7	6.86654e-05	2.15757	7	9.773e-05	6	6.55815e-05	1.49021	11	0.000240296	15	0.000209977	1.14439
DNA	MER1	Charlie8	1730	0.0197154	897	0.00879898	2.24065	1508	0.0210538	708	0.00773861	2.72062	1136	0.024816	591	0.00827308	2.99961
DNA	MER1	Charlie9	65	0.000740753	23	0.000225615	3.28326	43	0.000600342	33	0.000360698	1.66439	26	0.000567971	106	0.00148383	0.382773
DNA	MER1	Cheshire	1188	0.0135387	2072	0.020325	0.666111	853	0.0119091	1680	0.0183628	0.648544	882	0.0192673	842	0.0117867	1.63467
DNA	MER1	Cheshire_Mars	0	0	0	0	0	0	0	0	0	0	0	0	1	1.39984e-05	0
DNA	MER1	MER102a	92	0.00104845	11	0.000107903	9.71662	153	0.0021361	33	0.000360698	5.92212	63	0.00137624	15	0.000209977	6.55425
DNA	MER1	MER102b	558	0.00635908	218	0.00213844	2.97371	453	0.00632453	377	0.0041207	1.53482	155	0.00338598	138	0.00193178	1.75277
DNA	MER1	MER102c	65	0.000740753	11	0.000107903	6.86501	71	0.000991262	29	0.000316977	3.12723	33	0.000720887	42	0.000587934	1.22613
DNA	MER1	MER106A	8	9.11696e-05	3	2.9428e-05	3.09805	10	0.000139614	4	4.3721e-05	3.1933	5	0.000109225	9	0.000125986	0.866964
DNA	MER1	MER106B	17	0.000193735	1	9.80935e-06	19.7501	17	0.000237344	57	0.000623024	0.380955	2	4.36901e-05	12	0.000167981	0.260089
DNA	MER1	MER112	31	0.000353282	5	4.90467e-05	7.20297	23	0.000321113	13	0.000142093	2.25988	200	0.00436901	38	0.000531941	8.21334
DNA	MER1	MER113	149	0.00169803	203	0.0019913	0.852728	86	0.00120068	144	0.00157396	0.762844	68	0.00148546	95	0.00132985	1.11701
DNA	MER1	MER113A	50	0.00056981	30	0.00029428	1.93628	29	0.000404882	26	0.000284186	1.4247	11	0.000240296	16	0.000223975	1.07287
DNA	MER1	MER117	171	0.00194875	290	0.00284471	0.685044	205	0.00286209	340	0.00371628	0.770149	74	0.00161653	175	0.00244973	0.659883
DNA	MER1	MER119	79	0.0009003	56	0.000549323	1.63893	63	0.00087957	60	0.000655815	1.34119	26	0.000567971	54	0.000755916	0.751369
DNA	MER1	MER20	1278	0.0145643	1258	0.0123402	1.18024	1840	0.025689	1873	0.0204724	1.25482	1924	0.0420299	949	0.0132845	3.16382
DNA	MER1	MER20B	133	0.0015157	31	0.00030409	4.98437	115	0.00160556	149	0.00162861	0.985852	55	0.00120148	106	0.00148383	0.809711
DNA	MER1	MER3	2538	0.0289236	804	0.00788671	3.66738	1277	0.0178287	814	0.00889722	2.00386	1101	0.0240514	534	0.00747517	3.21751
DNA	MER1	MER33	1435	0.0163536	2039	0.0200013	0.817626	992	0.0138497	1783	0.0194886	0.710657	878	0.01918	993	0.0139005	1.37981
DNA	MER1	MER58A	1375	0.0156698	1435	0.0140764	1.11319	1223	0.0170748	1850	0.020221	0.844413	1012	0.0221072	1361	0.0190519	1.16037
DNA	MER1	MER58B	1954	0.0222682	2346	0.0230127	0.967647	1339	0.0186944	2568	0.0280689	0.666017	1144	0.0249907	1279	0.017904	1.39582
DNA	MER1	MER58C	51	0.000581206	23	0.000225615	2.5761	90	0.00125653	139	0.0015193	0.827042	24	0.000524281	43	0.000601933	0.870996
DNA	MER1	MER58D	42	0.000478641	2	1.96187e-05	24.3972	61	0.000851647	33	0.000360698	2.36111	45	0.000983027	13	0.00018198	5.40185
DNA	MER1	MER5A	2243	0.0255617	2251	0.0220808	1.15764	1638	0.0228688	2169	0.0237077	0.964616	1186	0.0259082	1904	0.026653	0.972056
DNA	MER1	MER5A1	893	0.0101768	519	0.00509105	1.99896	810	0.0113088	809	0.00884257	1.2789	722	0.0157721	517	0.00723719	2.17932
DNA	MER1	MER5B	1042	0.0118748	1075	0.010545	1.12611	1695	0.0236646	2845	0.0310966	0.761005	1016	0.0221946	730	0.0102189	2.17192
DNA	MER1	MER5C	57	0.000649584	4	3.92374e-05	16.5552	64	0.000893532	71	0.000776048	1.15139	27	0.000589816	26	0.000363959	1.62056
DNA	MER1	MER5C1	9	0.000102566	11	0.000107903	0.950539	5	6.98072e-05	2	2.18605e-05	3.1933	5	0.000109225	14	0.000195978	0.557334
DNA	MER1	RCHARR1	23647	0.269486	3848	0.0377464	7.13939	18979	0.264974	7197	0.078665	3.36839	8174	0.178561	8139	0.113933	1.56725
DNA	MER1	RMER30	2060	0.0234762	2188	0.0214628	1.09381	1285	0.0179404	2154	0.0235438	0.762004	1059	0.0231339	1590	0.0222575	1.03937
DNA	MER1	URR1A	24322	0.277178	3963	0.0388744	7.1301	19999	0.279215	6881	0.075211	3.71242	8712	0.190314	7582	0.106136	1.79311
DNA	MER1	URR1B	25245	0.287697	3570	0.0350194	8.21537	21318	0.29763	7422	0.0811243	3.66881	8997	0.19654	6919	0.0968552	2.02921
DNA	MER1	MER97a	11	0.000125358	3	2.9428e-05	4.25982	12	0.000167537	12	0.000131163	1.27732	7	0.000152915	12	0.000167981	0.910312
DNA	MER1	MER97b	224	0.00255275	670	0.00657226	0.388413	197	0.0027504	530	0.00579303	0.474778	434	0.00948075	248	0.00347161	2.73094
DNA	MER1	MER97c	315	0.0035898	797	0.00781805	0.459169	238	0.00332282	494	0.00539954	0.615389	161	0.00351705	279	0.00390556	0.900524
DNA	MER2	MER2	3582	0.0408212	2900	0.0284471	1.43499	2591	0.0361741	3252	0.0355452	1.01769	1911	0.0417459	3524	0.0493305	0.846249
DNA	MER2	MER2B	115	0.00131056	28	0.000274662	4.77156	83	0.0011588	66	0.000721396	1.60633	58	0.00126701	97	0.00135785	0.933103
DNA	MER2	MER44A	982	0.0111911	891	0.00874013	1.28042	546	0.00762294	1008	0.0110177	0.691882	227	0.00495883	464	0.00649528	0.763451
DNA	MER2	MER44B	1081	0.0123193	1154	0.01132	1.08828	659	0.00920058	1073	0.0117282	0.784487	1207	0.026367	660	0.00923897	2.85389
DNA	MER2	MER44C	87	0.00099147	37	0.000362946	2.73173	56	0.00078184	88	0.000961862	0.812841	35	0.000764577	62	0.000867903	0.880947
DNA	MER2	MER44D	292	0.00332769	80	0.000784748	4.24046	150	0.00209421	211	0.00230628	0.908048	95	0.00207528	179	0.00250572	0.828217
DNA	MER2	MER46C	322	0.00366958	168	0.00164797	2.22673	163	0.00227571	320	0.00349768	0.650635	70	0.00152915	262	0.00366759	0.416937
DNA	MER2	MER47A	11	0.000125358	2	1.96187e-05	6.38974	23	0.000321113	8	8.7442e-05	3.6723	9	0.000196605	9	0.000125986	1.56053
DNA	MER2	MER47B	407	0.00463826	815	0.00799462	0.580172	295	0.00411862	655	0.00715931	0.575282	236	0.00515543	449	0.0062853	0.820236
DNA	MER2	MER47C	0	0	1	9.80935e-06	0	0	0	0	0	0	0	0	0	0	0
DNA	MER2	MER82	1574	0.0179376	1831	0.0179609	0.998704	961	0.0134169	1733	0.0189421	0.708312	938	0.0204907	1288	0.01803	1.13648
DNA	MER2	Tigger1	633	0.0072138	862	0.00845566	0.853133	565	0.00788821	941	0.0102854	0.766935	324	0.0070778	1151	0.0161122	0.439282
DNA	MER2	Tigger11a	3	3.41886e-05	8	7.84748e-05	0.435664	7	9.773e-05	2	2.18605e-05	4.47062	9	0.000196605	7	9.79891e-05	2.0064
DNA	MER2	Tigger12	16	0.000182339	5	4.90467e-05	3.71766	15	0.000209421	12	0.000131163	1.59665	9	0.000196605	5	6.99922e-05	2.80896
DNA	MER2	Tigger12A	9	0.000102566	0	0	9	8	0.000111691	11	0.000120233	0.928961	6	0.00013107	6	8.39906e-05	1.56053
DNA	MER2	Tigger12c	5	5.6981e-05	2	1.96187e-05	2.90443	10	0.000139614	9	9.83722e-05	1.41925	1	2.18451e-05	14	0.000195978	0.111467
DNA	MER2	Tigger13a	427	0.00486618	787	0.00771995	0.630338	285	0.00397901	640	0.00699536	0.568807	216	0.00471853	517	0.00723719	0.651984
DNA	MER2	Tigger14a	28	0.000319094	0	0	28	16	0.000223383	5	5.46512e-05	4.08743	7	0.000152915	57	0.000797911	0.191645
DNA	MER2	Tigger2b	40	0.000455848	30	0.00029428	1.54903	27	0.000376959	37	0.000404419	0.932099	15	0.000327676	42	0.000587934	0.557334
DNA	MER2	Tigger5	1259	0.0143478	1844	0.0180884	0.793204	1012	0.014129	5794	0.0633299	0.223101	889	0.0194202	1297	0.018156	1.06963
DNA	MER2	Tigger6a	335	0.00381773	83	0.000814176	4.68907	354	0.00494235	130	0.00142093	3.47824	163	0.00356074	167	0.00233774	1.52316
DNA	MER2	Tigger6b	242	0.00275788	672	0.00659188	0.418376	209	0.00291794	546	0.00596791	0.488938	442	0.00965551	266	0.00372359	2.59307
DNA	MER2	Tigger7	3678	0.0419152	3037	0.029791	1.40698	2398	0.0334795	3106	0.0339493	0.986161	1565	0.0341875	2506	0.0350801	0.974556
DNA	MER2	Tigger8	9	0.000102566	2	1.96187e-05	5.22797	5	6.98072e-05	3	3.27907e-05	2.12887	5	0.000109225	18	0.000251972	0.433482
DNA	MER2	Tigger9b	343	0.0039089	651	0.00638588	0.612115	303	0.00423031	541	0.00591326	0.715394	175	0.00382288	319	0.0044655	0.856093
DNA	MuDR	Ricksha	649	0.00739614	911	0.00893631	0.82765	389	0.005431	812	0.00887536	0.611918	538	0.0117526	404	0.00565537	2.07814
DNA	MuDR	Ricksha_0	21	0.00023932	14	0.000137331	1.74266	13	0.000181499	8	8.7442e-05	2.07565	12	0.000262141	13	0.00018198	1.44049
DNA	MuDR	Ricksha_a	256	0.00291743	139	0.0013635	2.13966	96	0.0013403	166	0.00181442	0.738692	38	0.000830112	76	0.00106388	0.780267
DNA	MuDR	Ricksha_c	34	0.000387471	5	4.90467e-05	7.90004	36	0.000502612	22	0.000240465	2.09016	395	0.00862879	23	0.000321964	26.8005
DNA	PiggyBac	Looper	413	0.00470663	877	0.0086028	0.547105	277	0.00386732	580	0.00633954	0.610031	176	0.00384473	306	0.00428352	0.897562
DNA	Tc2	Kanga1	118	0.00134475	59	0.000578751	2.32354	98	0.00136822	69	0.000754187	1.81417	43	0.000939337	88	0.00123186	0.762534
DNA	Tc2	Kanga11a	16	0.000182339	12	0.000117712	1.54903	11	0.000153576	22	0.000240465	0.63866	11	0.000240296	22	0.000307966	0.780267
DNA	Tc2	Kanga1a	15	0.000170943	5	4.90467e-05	3.48531	25	0.000349036	23	0.000251396	1.38839	2	4.36901e-05	11	0.000153983	0.283734
DNA	Tc2	Kanga1b	1367	0.0155786	209	0.00205015	7.59876	940	0.0131237	406	0.00443768	2.95734	346	0.00755839	328	0.00459149	1.64617
DNA	Tc2	Kanga1c	12	0.000136754	1	9.80935e-06	13.9412	2	2.79229e-05	11	0.000120233	0.23224	14	0.000305831	10	0.000139984	2.18475
DNA	Tc2	Kanga1d	10	0.000113962	0	0	10	8	0.000111691	8	8.7442e-05	1.27732	7	0.000152915	13	0.00018198	0.840288
DNA	Tc2	Kanga2_a	339	0.00386331	14	0.000137331	28.1314	478	0.00667356	570	0.00623024	1.07116	121	0.00264325	70	0.000979891	2.6975
DNA	Tc2	MER104	55	0.000626791	28	0.000274662	2.28205	59	0.000823724	29	0.000316977	2.59869	26	0.000567971	42	0.000587934	0.966045
DNA	TcMar	MamRep1161	39	0.000444452	17	0.000166759	2.66524	42	0.00058638	10	0.000109302	5.36475	19	0.000415056	26	0.000363959	1.14039
DNA	TcMar	MamRep434	104	0.00118521	11	0.000107903	10.984	40	0.000558457	36	0.000393489	1.41925	38	0.000830112	162	0.00226775	0.366051
DNA	TcMar	Tigger15a	155	0.00176641	55	0.000539514	3.27408	146	0.00203837	111	0.00121326	1.68008	91	0.0019879	88	0.00123186	1.61373
DNA	TcMar	Tigger16b	11	0.000125358	0	0	11	3	4.18843e-05	8	8.7442e-05	0.478995	1	2.18451e-05	31	0.000433952	0.0503398
DNA	TcMar?	MamRep137	61	0.000695168	7	6.86654e-05	10.124	39	0.000544496	20	0.000218605	2.49078	34	0.000742732	47	0.000657927	1.1289
DNA	Tigger	MamRep1161	2	2.27924e-05	1	9.80935e-06	2.32354	0	0	0	0	0	1	2.18451e-05	0	0	1
DNA	Tigger	Tigger10	94	0.00107124	21	0.000205996	5.2003	90	0.00125653	42	0.00045907	2.73712	32	0.000699042	38	0.000531941	1.31413
DNA	Tigger	Tigger16a	12	0.000136754	3	2.9428e-05	4.64708	13	0.000181499	8	8.7442e-05	2.07565	6	0.00013107	13	0.00018198	0.720247
DNA	Tigger	Tigger16b	176	0.00200573	3	2.9428e-05	68.1572	249	0.0034764	20	0.000218605	15.9026	87	0.00190052	40	0.000559938	3.39416
DNA	Tigger	Tigger9a	48	0.000547018	13	0.000127521	4.28961	40	0.000558457	260	0.00284186	0.196511	15	0.000327676	61	0.000853905	0.383738
DNA	Tip100	Arthur1	612	0.00697448	170	0.00166759	4.18237	333	0.00464916	567	0.00619745	0.750173	288	0.00629137	486	0.00680324	0.924761
DNA	Tip100	Arthur1A	25	0.000284905	7	6.86654e-05	4.14918	12	0.000167537	9	9.83722e-05	1.70309	11	0.000240296	9	0.000125986	1.90732
DNA	Tip100	Arthur1B	272	0.00309977	282	0.00276624	1.12057	186	0.00259683	262	0.00286372	0.9068	319	0.00696857	324	0.00453549	1.53645
DNA	Tip100	Arthur1C	18	0.000205132	10	9.80935e-05	2.09119	9	0.000125653	4	4.3721e-05	2.87397	12	0.000262141	31	0.000433952	0.604078
DNA	Tip100	FordPrefect	5739	0.0654028	4439	0.0435437	1.502	4838	0.0675454	6625	0.0724129	0.932782	2475	0.0540665	5642	0.0789792	0.684566
DNA	Tip100	FordPrefect_a	4	4.55848e-05	2	1.96187e-05	2.32354	6	8.37686e-05	8	8.7442e-05	0.957991	2	4.36901e-05	2	2.79969e-05	1.56053
DNA	Tip100	MER115	118	0.00134475	37	0.000362946	3.7051	141	0.00196856	183	0.00200024	0.984165	93	0.00203159	90	0.00125986	1.61255
DNA	Tip100	MER45A	307	0.00349863	185	0.00181473	1.92791	145	0.00202441	223	0.00243745	0.830545	63	0.00137624	130	0.0018198	0.756259
DNA	Tip100	MER45B	350	0.00398867	191	0.00187359	2.1289	177	0.00247117	274	0.00299489	0.825131	105	0.00229373	200	0.00279969	0.819281
DNA	Tip100	MER45C	28	0.000319094	20	0.000196187	1.62648	89	0.00124257	221	0.00241558	0.514396	35	0.000764577	40	0.000559938	1.36547
DNA	Tip100	MER45R	396	0.0045129	838	0.00822023	0.548999	248	0.00346244	567	0.00619745	0.558687	171	0.0037355	336	0.00470348	0.794201
DNA	Tip100	MER91A	102	0.00116241	98	0.000961316	1.20919	161	0.00224779	321	0.00350861	0.64065	109	0.00238111	326	0.00456349	0.521774
DNA	Tip100	MER91B	84	0.000957281	58	0.000568942	1.68256	36	0.000502612	50	0.000546512	0.919671	10	0.000218451	98	0.00137185	0.159238
DNA	Tip100	MER91C	226	0.00257554	274	0.00268776	0.958248	115	0.00160556	293	0.00320256	0.501338	86	0.00187867	237	0.00331763	0.56627
DNA	Tip100	ORSL	159	0.001812	157	0.00154007	1.17657	105	0.00146595	150	0.00163954	0.894125	52	0.00113594	112	0.00156783	0.724534
DNA	Tip100	ORSL-2a	30	0.000341886	12	0.000117712	2.90443	18	0.000251306	28	0.000306047	0.821135	2	4.36901e-05	16	0.000223975	0.195067
DNA	Tip100	ORSL-2b	142	0.00161826	101	0.000990744	1.63338	88	0.00122861	166	0.00181442	0.677134	39	0.000851957	73	0.00102189	0.83371
DNA	Tip100	Zaphod	599	0.00682633	190	0.00186378	3.66263	264	0.00368582	236	0.00257954	1.42887	134	0.00292724	191	0.0026737	1.09483
DNA	Tip100	Zaphod2	492	0.00560693	807	0.00791614	0.708291	301	0.00420239	709	0.00774955	0.542276	483	0.0105512	208	0.00291168	3.62374
Other	Other	C573_MM	6	6.83772e-05	1	9.80935e-06	6.97062	4	5.58457e-05	4	4.3721e-05	1.27732	3	6.55352e-05	7	9.79891e-05	0.668801
Other	Other	RMER1A	4917	0.0560351	2883	0.0282803	1.98142	4167	0.0581773	4140	0.0452512	1.28565	2153	0.0470324	2297	0.0321544	1.4627
Other	Other	RMER1B	4429	0.0504738	3046	0.0298793	1.68926	3871	0.0540447	4550	0.0497326	1.08671	2304	0.050331	4693	0.0656947	0.766135
Other	Other	RMER1C	3960	0.045129	2417	0.0237092	1.90344	2410	0.0336471	2825	0.0308779	1.08968	1585	0.0346244	1656	0.0231814	1.49363
RC	Helitron	Helitron1Na_Mam	6	6.83772e-05	1	9.80935e-06	6.97062	6	8.37686e-05	3	3.27907e-05	2.55464	0	0	4	5.59938e-05	0
RC	Helitron	Helitron1Nb_Mam	109	0.00124219	70	0.000686654	1.80904	54	0.000753917	86	0.000940001	0.802039	13	0.000283986	49	0.000685924	0.414019
RC	Helitron	Helitron3Na_Mam	17	0.000193735	2	1.96187e-05	9.87505	11	0.000153576	10	0.000109302	1.40505	9	0.000196605	11	0.000153983	1.2768
RC	Helitron?	Helitron2Na_Mam	1	1.13962e-05	0	0	1	1	1.39614e-05	3	3.27907e-05	0.425774	2	4.36901e-05	3	4.19953e-05	1.04036
RNA	RNA	7SK	345	0.00393169	308	0.00302128	1.30133	418	0.00583588	463	0.0050607	1.15318	189	0.00412871	440	0.00615931	0.670321
rRNA	rRNA	5S	11391	0.129814	4045	0.0396788	3.27163	17416	0.243152	3152	0.0344521	7.05768	6107	0.133408	2175	0.0304466	4.38169
rRNA	rRNA	LSU-rRNA_Hsa	33966	0.387083	28129	0.275927	1.40285	48432	0.67618	45041	0.492309	1.37349	17202	0.375779	22770	0.318744	1.17893
rRNA	rRNA	SSU-rRNA_Hsa	26301	0.299732	17651	0.173145	1.7311	26574	0.371011	16047	0.175398	2.11526	10523	0.229875	14436	0.202081	1.13754
Satellite	centr	CENSAT_MC	0	0	0	0	0	0	0	1	1.09302e-05	0	1	2.18451e-05	0	0	1
Satellite	Satellite	(CATTC)n	0	0	0	0	0	0	0	1	1.09302e-05	0	0	0	2	2.79969e-05	0
Satellite	Satellite	GSAT_MM	454	0.00517388	47	0.000461039	11.2222	212	0.00295982	257	0.00280907	1.05367	109	0.00238111	267	0.00373758	0.637072
Satellite	Satellite	MMSAT4	2472	0.0281714	238	0.00233462	12.0668	2841	0.0396644	313	0.00342117	11.5938	988	0.0215829	1866	0.0261211	0.826264
Satellite	Satellite	MurSAT1	22	0.000250717	3	2.9428e-05	8.51965	22	0.000307152	44	0.000480931	0.63866	11	0.000240296	14	0.000195978	1.22613
Satellite	Satellite	SUBTEL_sa	1	1.13962e-05	0	0	1	9	0.000125653	7	7.65117e-05	1.64227	3	6.55352e-05	4	5.59938e-05	1.1704
Satellite	Satellite	SYNREP_MM	17	0.000193735	4	3.92374e-05	4.93752	12	0.000167537	15	0.000163954	1.02186	5	0.000109225	10	0.000139984	0.780267
Satellite	Satellite	ZP3AR	5725	0.0652433	5589	0.0548244	1.19004	6570	0.0917266	7746	0.0846657	1.0834	2261	0.0493917	3295	0.0461249	1.07083
scRNA	scRNA	4.5SRNA	57848	0.659248	4006	0.0392962	16.7764	56191	0.784507	17370	0.189858	4.13206	21679	0.473579	16383	0.229336	2.065
scRNA	scRNA	BC1_Mm	4741	0.0540294	4478	0.0439262	1.23	3325	0.0464218	5472	0.0598103	0.77615	1918	0.0418988	3363	0.0470768	0.890011
scRNA	scRNA	HY1	1469	0.016741	1726	0.0169309	0.988784	1229	0.0171586	1729	0.0188984	0.907939	637	0.0139153	1736	0.0243013	0.572616
scRNA	scRNA	HY3	1772	0.0201941	2395	0.0234934	0.859564	855	0.011937	1156	0.0126354	0.944731	323	0.00705595	871	0.0121926	0.578706
scRNA	scRNA	HY4	1	1.13962e-05	0	0	1	0	0	0	0	0	0	0	0	0	0
scRNA	scRNA	HY5	0	0	0	0	0	1	1.39614e-05	0	0	1	0	0	0	0	0
snRNA	snRNA	U1	1932	0.0220175	1235	0.0121145	1.81744	2687	0.0375144	555	0.00606629	6.18407	706	0.0154226	553	0.00774114	1.99229
snRNA	snRNA	U13	65	0.000740753	110	0.00107903	0.686501	79	0.00110295	83	0.000907211	1.21576	43	0.000939337	95	0.00132985	0.706347
snRNA	snRNA	U13_	6	6.83772e-05	6	5.88561e-05	1.16177	7	9.773e-05	3	3.27907e-05	2.98042	3	6.55352e-05	3	4.19953e-05	1.56053
snRNA	snRNA	U14	204	0.00232483	302	0.00296242	0.784772	163	0.00227571	330	0.00360698	0.630919	113	0.00246849	226	0.00316365	0.780267
snRNA	snRNA	U17	6	6.83772e-05	16	0.00015695	0.435664	4	5.58457e-05	10	0.000109302	0.510928	3	6.55352e-05	7	9.79891e-05	0.668801
snRNA	snRNA	U2	2769	0.0315561	3481	0.0341463	0.924143	7393	0.103217	8420	0.0920327	1.12152	3477	0.0759552	7885	0.110378	0.688139
snRNA	snRNA	U3	8014	0.0913292	15144	0.148553	0.614793	6475	0.0904003	13006	0.142159	0.635911	7619	0.166437	21021	0.294261	0.565611
snRNA	snRNA	U4	270	0.00307698	147	0.00144197	2.13386	633	0.00883759	266	0.00290745	3.03964	427	0.00932784	332	0.00464748	2.00707
snRNA	snRNA	U5	286	0.00325931	108	0.00105941	3.07654	423	0.00590569	113	0.00123512	4.78148	185	0.00404133	85	0.00118987	3.39646
snRNA	snRNA	U6	1943	0.0221428	242	0.00237386	9.32777	1230	0.0171726	309	0.00337745	5.08448	521	0.0113813	276	0.00386357	2.94579
snRNA	snRNA	U7	19	0.000216528	18	0.000176568	1.22631	9	0.000125653	8	8.7442e-05	1.43699	10	0.000218451	9	0.000125986	1.73393
snRNA	snRNA	U8	917	0.0104503	722	0.00708235	1.47554	996	0.0139056	1190	0.013007	1.06909	583	0.0127357	1264	0.017694	0.719772
srpRNA	srpRNA	7SLRNA	1094	0.0124674	703	0.00689597	1.80793	1665	0.0232458	667	0.00729047	3.18851	893	0.0195076	547	0.00765715	2.54764
tRNA	tRNA	MamSINE1	1157	0.0131854	1972	0.019344	0.681627	1531	0.021375	2628	0.0287247	0.744132	891	0.0194639	2192	0.0306846	0.634323
tRNA	tRNA	tRNA-Ala-GCA	6485	0.0739044	6384	0.0626229	1.18015	6281	0.0876918	7094	0.0775392	1.13093	2185	0.0477314	3906	0.0546779	0.872957
tRNA	tRNA	tRNA-Ala-GCG	11548	0.131603	11684	0.114612	1.14825	6780	0.0946585	11228	0.122725	0.771307	3274	0.0715207	5070	0.0709721	1.00773
tRNA	tRNA	tRNA-Ala-GCY	3061	0.0348838	3824	0.0375109	0.929963	1103	0.0153995	2370	0.0259047	0.594466	1246	0.0272189	2029	0.0284028	0.958317
tRNA	tRNA	tRNA-Ala-GCY_	5196	0.0592147	5179	0.0508026	1.16558	3963	0.0553292	3687	0.0402998	1.37294	1152	0.0251655	3699	0.0517802	0.486006
tRNA	tRNA	tRNA-Arg-AGA	466	0.00531063	453	0.00444363	1.19511	351	0.00490046	343	0.00374907	1.30711	211	0.00460931	287	0.00401755	1.14729
tRNA	tRNA	tRNA-Arg-AGG	9103	0.10374	12312	0.120773	0.858966	3571	0.0498563	6041	0.0660296	0.755059	2118	0.0462678	5108	0.071504	0.647066
tRNA	tRNA	tRNA-Arg-CGA	389	0.00443312	494	0.00484582	0.914835	136	0.00189875	237	0.00259047	0.732977	109	0.00238111	258	0.0036116	0.659296
tRNA	tRNA	tRNA-Arg-CGA_	447	0.0050941	543	0.00532647	0.956374	176	0.00245721	278	0.00303861	0.808664	154	0.00336414	272	0.00380758	0.883538
tRNA	tRNA	tRNA-Arg-CGG	819	0.00933349	985	0.00966221	0.965979	261	0.00364393	470	0.00513722	0.709321	234	0.00511174	500	0.00699922	0.73033
tRNA	tRNA	tRNA-Arg-CGY_	449	0.0051169	522	0.00512048	0.9993	188	0.00262475	324	0.0035414	0.741161	173	0.00377919	290	0.00405955	0.93094
tRNA	tRNA	tRNA-Asn-AAC	692	0.00788617	906	0.00888727	0.887356	618	0.00862817	1123	0.0122747	0.702925	263	0.00574525	362	0.00506744	1.13376
tRNA	tRNA	tRNA-Asp-GAY	2374	0.0270546	3793	0.0372068	0.72714	2995	0.0418145	4774	0.052181	0.801336	1748	0.0381851	2863	0.0400775	0.952782
tRNA	tRNA	tRNA-Cys-TGY	5723	0.0652205	6960	0.068273	0.955289	3461	0.0483205	5560	0.0607722	0.795109	2266	0.0495009	4054	0.0567497	0.872267
tRNA	tRNA	tRNA-Gln-CAA	323	0.00368097	508	0.00498315	0.738685	180	0.00251306	258	0.00282	0.891154	154	0.00336414	276	0.00386357	0.870733
tRNA	tRNA	tRNA-Gln-CAA_	49	0.000558414	69	0.000676845	0.825025	36	0.000502612	55	0.000601164	0.836065	19	0.000415056	51	0.00071392	0.581376
tRNA	tRNA	tRNA-Gln-CAG	899	0.0102452	1066	0.0104568	0.979767	615	0.00858628	707	0.00772768	1.11111	355	0.00775499	583	0.00816109	0.95024
tRNA	tRNA	tRNA-Glu-GAA	1040	0.0118521	1011	0.00991725	1.19509	4108	0.0573536	864	0.00944373	6.07319	229	0.00500252	265	0.00370959	1.34854
tRNA	tRNA	tRNA-Glu-GAG	161	0.00183479	43	0.000421802	4.34988	204	0.00284813	84	0.000918141	3.10206	183	0.00399764	153	0.00214176	1.86652
tRNA	tRNA	tRNA-Glu-GAG_	43897	0.500259	32430	0.318117	1.57256	51607	0.720508	22715	0.248281	2.90199	14668	0.320423	15821	0.221469	1.44681
tRNA	tRNA	tRNA-Gly-GGA	1397	0.0159205	554	0.00543438	2.92959	3002	0.0419122	1120	0.0122419	3.42368	1282	0.0280054	518	0.00725119	3.86217
tRNA	tRNA	tRNA-Gly-GGG	880	0.0100287	953	0.00934831	1.07278	963	0.0134449	886	0.0096842	1.38833	204	0.00445639	420	0.00587934	0.757974
tRNA	tRNA	tRNA-Gly-GGY	1674	0.0190772	2104	0.0206389	0.924336	1926	0.0268897	1847	0.0201882	1.33195	486	0.0106167	957	0.0133965	0.792497
tRNA	tRNA	tRNA-His-CAY_	648	0.00738474	1010	0.00990744	0.745373	554	0.00773463	876	0.0095749	0.807803	293	0.0064006	468	0.00655127	0.977001
tRNA	tRNA	tRNA-Ile-ATA	142	0.00161826	173	0.00169702	0.953592	96	0.0013403	137	0.00149744	0.895057	76	0.00166022	111	0.00155383	1.06847
tRNA	tRNA	tRNA-Ile-ATT	542	0.00617674	459	0.00450249	1.37185	354	0.00494235	379	0.00414256	1.19306	236	0.00515543	262	0.00366759	1.40567
tRNA	tRNA	tRNA-Leu-CTA	213	0.00242739	275	0.00269757	0.899844	155	0.00216402	254	0.00277628	0.779467	104	0.00227189	151	0.00211376	1.07481
tRNA	tRNA	tRNA-Leu-CTA_	259	0.00295162	380	0.00372755	0.791838	192	0.00268059	262	0.00286372	0.936052	92	0.00200974	190	0.0026597	0.755627
tRNA	tRNA	tRNA-Leu-CTG	1472	0.0167752	2296	0.0225223	0.744828	1614	0.0225338	2472	0.0270196	0.833979	804	0.0175634	1296	0.018142	0.968109
tRNA	tRNA	tRNA-Leu-CTY	383	0.00436475	538	0.00527743	0.827059	288	0.00402089	455	0.00497326	0.808502	139	0.00303646	301	0.00421353	0.720646
tRNA	tRNA	tRNA-Leu-TTA	715	0.00814829	732	0.00718044	1.13479	340	0.00474689	559	0.00611001	0.776904	229	0.00500252	293	0.00410154	1.21967
tRNA	tRNA	tRNA-Leu-TTA(m)	141	0.00160686	150	0.0014714	1.09206	71	0.000991262	101	0.00110395	0.897919	104	0.00227189	206	0.00288368	0.787843
tRNA	tRNA	tRNA-Leu-TTG	853	0.00972096	1198	0.0117516	0.827204	991	0.0138358	1627	0.0177835	0.778012	336	0.00733994	638	0.008931	0.821849
tRNA	tRNA	tRNA-Lys-AAA	6366	0.0725482	9400	0.0922078	0.78679	3054	0.0426382	6399	0.0699427	0.609617	2488	0.0543505	5088	0.0712241	0.763092
tRNA	tRNA	tRNA-Lys-AAG	6836	0.0779045	7689	0.0754241	1.03289	4236	0.0591406	6043	0.0660515	0.895372	1817	0.0396925	3556	0.0497785	0.797382
tRNA	tRNA	tRNA-Met	45	0.000512829	68	0.000667035	0.768818	56	0.00078184	134	0.00146465	0.533806	30	0.000655352	32	0.00044795	1.463
tRNA	tRNA	tRNA-Met_	176	0.00200573	260	0.00255043	0.786429	84	0.00117276	225	0.00245931	0.476866	88	0.00192236	130	0.0018198	1.05636
tRNA	tRNA	tRNA-Met-i	8381	0.0955116	12141	0.119095	0.801976	4496	0.0627706	8850	0.0967327	0.648908	3334	0.0728314	5277	0.0738698	0.985943
tRNA	tRNA	tRNA-Phe-TTY	1033	0.0117723	995	0.0097603	1.20614	582	0.00812555	690	0.00754187	1.07739	359	0.00784237	548	0.00767115	1.02232
tRNA	tRNA	tRNA-Pro-CCA	23992	0.273418	18617	0.182621	1.49719	6530	0.0911682	6140	0.0671117	1.35845	4216	0.0920987	10087	0.141202	0.652247
tRNA	tRNA	tRNA-Pro-CCG	17453	0.198898	14179	0.139087	1.43003	4152	0.0579679	4034	0.0440926	1.31468	2833	0.061887	6694	0.0937056	0.660441
tRNA	tRNA	tRNA-Pro-CCY	16986	0.193576	12054	0.118242	1.63712	3373	0.0470919	3177	0.0347254	1.35612	2839	0.0620181	6891	0.0964633	0.642919
tRNA	tRNA	tRNA-SeC(e)-TGA	85	0.000968677	56	0.000549323	1.7634	30	0.000418843	50	0.000546512	0.766392	34	0.000742732	64	0.0008959	0.829034
tRNA	tRNA	tRNA-Ser-AGY	2681	0.0305532	3557	0.0348918	0.875655	1039	0.0145059	1986	0.0217075	0.668246	1232	0.0269131	1772	0.0248052	1.08498
tRNA	tRNA	tRNA-Ser-TCA	146	0.00166385	216	0.00211882	0.785271	78	0.00108899	116	0.00126791	0.858888	88	0.00192236	109	0.00152583	1.25988
tRNA	tRNA	tRNA-Ser-TCA(m)	104	0.00118521	69	0.000676845	1.75107	98	0.00136822	48	0.000524652	2.60786	67	0.00146362	86	0.00120387	1.21577
tRNA	tRNA	tRNA-Ser-TCA_	1563	0.0178123	2281	0.0223751	0.796075	652	0.00910285	1292	0.0141219	0.644592	1204	0.0263014	1839	0.0257431	1.02169
tRNA	tRNA	tRNA-Ser-TCG	1049	0.0119546	1412	0.0138508	0.8631	519	0.00724598	860	0.00940001	0.770848	513	0.0112065	729	0.0102049	1.09815
tRNA	tRNA	tRNA-Ser-TCY	1694	0.0193052	2400	0.0235424	0.820016	1329	0.0185547	2346	0.0256424	0.723597	1268	0.0276995	1968	0.0275489	1.00547
tRNA	tRNA	tRNA-Thr-ACA	404	0.00460407	180	0.00176568	2.60753	341	0.00476085	198	0.00216419	2.19983	170	0.00371366	218	0.00305166	1.21693
tRNA	tRNA	tRNA-Thr-ACG	194	0.00221086	293	0.00287414	0.769227	74	0.00103315	160	0.00174884	0.590761	65	0.00141993	80	0.00111988	1.26793
tRNA	tRNA	tRNA-Thr-ACG_	82	0.000934489	90	0.000882841	1.0585	51	0.000712033	77	0.000841629	0.846018	16	0.000349521	47	0.000657927	0.531246
tRNA	tRNA	tRNA-Thr-ACY	116	0.00132196	82	0.000804366	1.64348	70	0.0009773	75	0.000819769	1.19217	26	0.000567971	62	0.000867903	0.654418
tRNA	tRNA	tRNA-Thr-ACY_	120	0.00136754	102	0.00100055	1.36679	88	0.00122861	112	0.00122419	1.00361	40	0.000873802	97	0.00135785	0.643519
tRNA	tRNA	tRNA-Trp-TGG	3348	0.0381545	5790	0.0567961	0.67178	1342	0.0187362	2485	0.0271617	0.689805	2357	0.0514888	2414	0.0337922	1.52369
tRNA	tRNA	tRNA-Tyr-TAC	3512	0.0400235	3152	0.0309191	1.29446	8519	0.118937	11231	0.122758	0.96888	1851	0.0404352	2973	0.0416174	0.971594
tRNA	tRNA	tRNA-Tyr-TAT	43	0.000490037	31	0.00030409	1.61149	16	0.000223383	24	0.000262326	0.851547	20	0.000436901	24	0.000335963	1.30045
tRNA	tRNA	tRNA-Val-GTA	220	0.00250717	272	0.00266814	0.939667	127	0.0017731	202	0.00220791	0.803068	91	0.0019879	157	0.00219776	0.904514
tRNA	tRNA	tRNA-Val-GTG	2759	0.0314421	2519	0.0247097	1.27246	11835	0.165234	17649	0.192908	0.856541	1154	0.0252092	1744	0.0244133	1.0326
tRNA	tRNA	tRNA-Val-GTY	23059	0.262785	32635	0.320128	0.820875	12403	0.173164	17320	0.189312	0.9147	10885	0.237783	10011	0.140138	1.69678
SR	SR	(A)n	4955	0.0564682	3732	0.0366085	1.54249	2746	0.0383381	2858	0.0312386	1.22726	2084	0.0455251	2661	0.0372498	1.22215
SR	SR	(AAATG)n	12	0.000136754	0	0	12	10	0.000139614	6	6.55815e-05	2.12887	5	0.000109225	6	8.39906e-05	1.30045
SR	SR	(AACTG)n	3	3.41886e-05	1	9.80935e-06	3.48531	6	8.37686e-05	3	3.27907e-05	2.55464	0	0	1	1.39984e-05	0
SR	SR	(AAGTG)n	1	1.13962e-05	0	0	1	2	2.79229e-05	2	2.18605e-05	1.27732	1	2.18451e-05	1	1.39984e-05	1.56053
SR	SR	(AATAG)n	64	0.000729357	0	0	64	169	0.00235948	645	0.00705001	0.334678	29	0.000633506	37	0.000517942	1.22312
SR	SR	(AATTG)n	369	0.0042052	0	0	369	265	0.00369978	1	1.09302e-05	338.49	112	0.00244665	3	4.19953e-05	58.26
SR	SR	(ACATG)n	0	0	0	0	0	4	5.58457e-05	0	0	4	3	6.55352e-05	1	1.39984e-05	4.6816
SR	SR	(ACCG)n	20	0.000227924	11	0.000107903	2.11231	195	0.00272248	304	0.0033228	0.819334	7	0.000152915	7	9.79891e-05	1.56053
SR	SR	(ACCTG)n	0	0	0	0	0	3	4.18843e-05	0	0	3	0	0	0	0	0
SR	SR	(ACTAG)n	2	2.27924e-05	0	0	2	1	1.39614e-05	2	2.18605e-05	0.63866	1	2.18451e-05	4	5.59938e-05	0.390134
SR	SR	(ACTG)n	19	0.000216528	6	5.88561e-05	3.67894	38	0.000530534	73	0.000797908	0.664907	13	0.000283986	11	0.000153983	1.84427
SR	SR	(ACTTG)n	1	1.13962e-05	0	0	1	1	1.39614e-05	0	0	1	0	0	0	0	0
SR	SR	(AGATG)n	1	1.13962e-05	0	0	1	3	4.18843e-05	2	2.18605e-05	1.91598	1	2.18451e-05	0	0	1
SR	SR	(AGCTG)n	9	0.000102566	3	2.9428e-05	3.48531	10	0.000139614	6	6.55815e-05	2.12887	3	6.55352e-05	1	1.39984e-05	4.6816
SR	SR	(AGGGGG)n	93	0.00105985	70	0.000686654	1.54349	86	0.00120068	81	0.00088535	1.35617	79	0.00172576	75	0.00104988	1.64376
SR	SR	(AGGTG)n	5	5.6981e-05	3	2.9428e-05	1.93628	11	0.000153576	37	0.000404419	0.379744	1	2.18451e-05	0	0	1
SR	SR	(AGTAG)n	2	2.27924e-05	2	1.96187e-05	1.16177	5	6.98072e-05	2	2.18605e-05	3.1933	3	6.55352e-05	4	5.59938e-05	1.1704
SR	SR	(AGTTG)n	0	0	1	9.80935e-06	0	0	0	0	0	0	0	0	0	0	0
SR	SR	(ATAAG)n	0	0	1	9.80935e-06	0	4	5.58457e-05	1	1.09302e-05	5.10928	6	0.00013107	1	1.39984e-05	9.36321
SR	SR	(ATAGG)n	236	0.0026895	0	0	236	395	0.00551477	1	1.09302e-05	504.542	169	0.00369181	6	8.39906e-05	43.9551
SR	SR	(ATATG)n	8	9.11696e-05	9	8.82841e-05	1.03268	4	5.58457e-05	3	3.27907e-05	1.70309	20	0.000436901	33	0.000461949	0.945779
SR	SR	(ATCTG)n	0	0	0	0	0	0	0	1	1.09302e-05	0	0	0	0	0	0
SR	SR	(ATG)n	510	0.00581206	217	0.00212863	2.73043	516	0.0072041	329	0.00359605	2.00334	312	0.00681566	202	0.00282768	2.41033
SR	SR	(ATGGTG)n	79	0.0009003	24	0.000235424	3.82416	108	0.00150783	88	0.000961862	1.56762	44	0.000961182	51	0.00071392	1.34634
SR	SR	(ATGTG)n	8	9.11696e-05	2	1.96187e-05	4.64708	13	0.000181499	9	9.83722e-05	1.84502	3	6.55352e-05	12	0.000167981	0.390134
SR	SR	(ATTAG)n	2	2.27924e-05	0	0	2	1	1.39614e-05	0	0	1	0	0	4	5.59938e-05	0
SR	SR	(ATTG)n	232	0.00264392	52	0.000510086	5.18328	174	0.00242929	87	0.000950931	2.55464	72	0.00157284	72	0.00100789	1.56053
SR	SR	(ATTTG)n	11	0.000125358	0	0	11	9	0.000125653	0	0	9	2	4.36901e-05	3	4.19953e-05	1.04036
SR	SR	(C)n	892	0.0101654	758	0.00743548	1.36715	768	0.0107224	471	0.00514815	2.08277	345	0.00753654	281	0.00393356	1.91596
SR	SR	(CA)n	17437	0.198716	3836	0.0376286	5.28097	12331	0.172158	19966	0.218233	0.788873	6920	0.151168	24008	0.336075	0.449804
SR	SR	(CAA)n	2340	0.0266671	497	0.00487524	5.4699	1108	0.0154693	1963	0.0214561	0.720974	1099	0.0240077	2902	0.0406235	0.590981
SR	SR	(CAAA)n	7747	0.0882864	1493	0.0146454	6.02829	4902	0.0684389	2935	0.0320803	2.13337	3120	0.0681566	6287	0.0880082	0.774434
SR	SR	(CAAAA)n	3278	0.0373568	1448	0.0142039	2.63003	1838	0.0256611	1985	0.0216965	1.18273	1093	0.0238766	4489	0.062839	0.379965
SR	SR	(CAAAAA)n	1421	0.016194	736	0.00721968	2.24304	629	0.00878174	719	0.00785885	1.11743	384	0.0083885	804	0.0112547	0.74533
SR	SR	(CAAAC)n	1376	0.0156812	296	0.00290357	5.40066	566	0.00790217	1212	0.0132475	0.596505	669	0.0146143	2141	0.0299707	0.487622
SR	SR	(CAAAG)n	73	0.000831923	21	0.000205996	4.03853	47	0.000656187	29	0.000316977	2.07014	35	0.000764577	17	0.000237973	3.21287
SR	SR	(CAAAT)n	288	0.00328211	42	0.000411993	7.96642	70	0.0009773	72	0.000786978	1.24184	19	0.000415056	49	0.000685924	0.605105
SR	SR	(CAACC)n	54	0.000615395	11	0.000107903	5.70324	43	0.000600342	72	0.000786978	0.762844	27	0.000589816	29	0.000405955	1.45291
SR	SR	(CAACG)n	1	1.13962e-05	0	0	1	0	0	1	1.09302e-05	0	0	0	0	0	0
SR	SR	(CAACT)n	2960	0.0337328	2	1.96187e-05	1719.42	2277	0.0317902	2	2.18605e-05	1454.23	815	0.0178037	5	6.99922e-05	254.367
SR	SR	(CAAG)n	128	0.00145871	36	0.000353136	4.13074	107	0.00149387	51	0.000557443	2.67987	52	0.00113594	49	0.000685924	1.65608
SR	SR	(CAAGA)n	9	0.000102566	3	2.9428e-05	3.48531	11	0.000153576	3	3.27907e-05	4.68351	2	4.36901e-05	5	6.99922e-05	0.624214
SR	SR	(CAAGC)n	9	0.000102566	0	0	9	21	0.00029319	3	3.27907e-05	8.94125	2	4.36901e-05	4	5.59938e-05	0.780267
SR	SR	(CAAGG)n	3	3.41886e-05	2	1.96187e-05	1.74266	4	5.58457e-05	1	1.09302e-05	5.10928	2	4.36901e-05	0	0	2
SR	SR	(CAAT)n	263	0.0029972	43	0.000421802	7.10571	262	0.0036579	138	0.00150837	2.42506	105	0.00229373	87	0.00121786	1.8834
SR	SR	(CAATA)n	219	0.00249577	37	0.000362946	6.87642	28	0.00039092	161	0.00175977	0.222143	97	0.00211897	562	0.00786712	0.269345
SR	SR	(CAATC)n	7	7.97734e-05	0	0	7	3	4.18843e-05	1	1.09302e-05	3.83196	1	2.18451e-05	1	1.39984e-05	1.56053
SR	SR	(CAATG)n	0	0	0	0	0	1	1.39614e-05	0	0	1	0	0	0	0	0
SR	SR	(CAATT)n	2940	0.0335048	1	9.80935e-06	3415.6	2260	0.0315528	2	2.18605e-05	1443.37	806	0.0176071	6	8.39906e-05	209.632
SR	SR	(CACAA)n	78	0.000888904	47	0.000461039	1.92804	47	0.000656187	147	0.00160675	0.408395	34	0.000742732	155	0.00216976	0.342311
SR	SR	(CACAC)n	985	0.0112253	742	0.00727853	1.54224	634	0.00885155	1121	0.0122528	0.72241	302	0.00659721	818	0.0114507	0.576139
SR	SR	(CACAG)n	28	0.000319094	4	3.92374e-05	8.13239	111	0.00154972	103	0.00112582	1.37653	23	0.000502436	11	0.000153983	3.26294
SR	SR	(CACAT)n	22	0.000250717	2	1.96187e-05	12.7795	55	0.000767879	10	0.000109302	7.02526	10	0.000218451	13	0.00018198	1.20041
SR	SR	(CACCAT)n	57	0.000649584	33	0.000323708	2.00669	78	0.00108899	77	0.000841629	1.29391	48	0.00104856	83	0.00116187	0.902478
SR	SR	(CACCC)n	745	0.00849017	1694	0.016617	0.510932	802	0.0111971	1534	0.016767	0.667804	753	0.0164493	619	0.00866503	1.89836
SR	SR	(CACCG)n	0	0	0	0	0	1	1.39614e-05	0	0	1	0	0	0	0	0
SR	SR	(CACCT)n	12	0.000136754	1	9.80935e-06	13.9412	21	0.00029319	31	0.000338838	0.865282	7	0.000152915	4	5.59938e-05	2.73094
SR	SR	(CACG)n	57	0.000649584	11	0.000107903	6.02008	72	0.00100522	80	0.00087442	1.14959	35	0.000764577	51	0.00071392	1.07096
SR	SR	(CACGA)n	0	0	0	0	0	0	0	0	0	0	0	0	1	1.39984e-05	0
SR	SR	(CACGC)n	4	4.55848e-05	0	0	4	4	5.58457e-05	3	3.27907e-05	1.70309	0	0	0	0	0
SR	SR	(CACGT)n	0	0	0	0	0	0	0	0	0	0	0	0	1	1.39984e-05	0
SR	SR	(CACTA)n	179	0.00203992	91	0.00089265	2.28524	103	0.00143803	287	0.00313698	0.458411	41	0.000895647	148	0.00207177	0.43231
SR	SR	(CACTC)n	1	1.13962e-05	1	9.80935e-06	1.16177	7	9.773e-05	4	4.3721e-05	2.23531	2	4.36901e-05	4	5.59938e-05	0.780267
SR	SR	(CACTG)n	4	4.55848e-05	1	9.80935e-06	4.64708	11	0.000153576	16	0.000174884	0.878158	4	8.73802e-05	1	1.39984e-05	6.24214
SR	SR	(CAG)n	317	0.0036126	72	0.000706273	5.11502	533	0.00744144	193	0.00210954	3.52752	807	0.017629	67	0.000937895	18.7963
SR	SR	(CAGA)n	1068	0.0121711	284	0.00278585	4.36891	1187	0.0165722	732	0.00800094	2.07128	784	0.0171265	442	0.00618731	2.76801
SR	SR	(CAGAA)n	45	0.000512829	19	0.000186378	2.75156	70	0.0009773	17	0.000185814	5.25956	30	0.000655352	17	0.000237973	2.75388
SR	SR	(CAGAC)n	2	2.27924e-05	2	1.96187e-05	1.16177	8	0.000111691	19	0.000207675	0.537819	1	2.18451e-05	2	2.79969e-05	0.780267
SR	SR	(CAGAG)n	35	0.000398867	6	5.88561e-05	6.77699	31	0.000432804	12	0.000131163	3.29975	23	0.000502436	15	0.000209977	2.39282
SR	SR	(CAGAGA)n	714	0.00813689	283	0.00277604	2.93111	670	0.00935416	421	0.00460163	2.03279	464	0.0101361	423	0.00592134	1.71179
SR	SR	(CAGC)n	76	0.000866112	101	0.000990744	0.874203	67	0.000935416	62	0.000677675	1.38033	30	0.000655352	33	0.000461949	1.41867
SR	SR	(CAGCC)n	195	0.00222226	12	0.000117712	18.8788	233	0.00325301	45	0.000491861	6.61368	97	0.00211897	40	0.000559938	3.7843
SR	SR	(CAGCG)n	0	0	0	0	0	3	4.18843e-05	3	3.27907e-05	1.27732	0	0	0	0	0
SR	SR	(CAGCT)n	3	3.41886e-05	3	2.9428e-05	1.16177	14	0.00019546	9	9.83722e-05	1.98694	2	4.36901e-05	1	1.39984e-05	3.12107
SR	SR	(CAGG)n	296	0.00337328	318	0.00311937	1.0814	467	0.00651999	351	0.00383652	1.69946	241	0.00526466	158	0.00221175	2.38031
SR	SR	(CAGGA)n	13	0.000148151	4	3.92374e-05	3.77575	13	0.000181499	9	9.83722e-05	1.84502	8	0.00017476	12	0.000167981	1.04036
SR	SR	(CAGGC)n	2	2.27924e-05	0	0	2	2	2.79229e-05	1	1.09302e-05	2.55464	0	0	0	0	0
SR	SR	(CAGGG)n	69	0.000786338	31	0.00030409	2.58588	208	0.00290398	54	0.000590233	4.92005	61	0.00133255	16	0.000223975	5.94954
SR	SR	(CAGGT)n	1	1.13962e-05	0	0	1	2	2.79229e-05	0	0	2	0	0	1	1.39984e-05	0
SR	SR	(CAGT)n	10	0.000113962	3	2.9428e-05	3.87257	19	0.000265267	6	6.55815e-05	4.04485	7	0.000152915	5	6.99922e-05	2.18475
SR	SR	(CAGTA)n	11	0.000125358	1	9.80935e-06	12.7795	13	0.000181499	15	0.000163954	1.10701	10	0.000218451	5	6.99922e-05	3.12107
SR	SR	(CAGTC)n	1	1.13962e-05	0	0	1	3	4.18843e-05	1	1.09302e-05	3.83196	1	2.18451e-05	3	4.19953e-05	0.520178
SR	SR	(CAGTG)n	1202	0.0136982	786	0.00771015	1.77665	188	0.00262475	548	0.00598978	0.438205	538	0.0117526	1622	0.0227055	0.517613
SR	SR	(CAGTT)n	3	3.41886e-05	2	1.96187e-05	1.74266	6	8.37686e-05	0	0	6	2	4.36901e-05	1	1.39984e-05	3.12107
SR	SR	(CAT)n	943	0.0107466	1308	0.0128306	0.837576	1142	0.015944	1037	0.0113347	1.40665	862	0.0188304	1069	0.0149643	1.25835
SR	SR	(CATA)n	6986	0.0796139	529	0.00518914	15.3424	5061	0.0706588	2088	0.0228224	3.09603	2249	0.0491295	4087	0.0572116	0.858733
SR	SR	(CATAA)n	12	0.000136754	3	2.9428e-05	4.64708	4	5.58457e-05	11	0.000120233	0.46448	6	0.00013107	20	0.000279969	0.46816
SR	SR	(CATAC)n	199	0.00226784	3	2.9428e-05	77.0641	119	0.00166141	170	0.00185814	0.894125	66	0.00144177	454	0.00635529	0.226862
SR	SR	(CATAG)n	2	2.27924e-05	0	0	2	5	6.98072e-05	33	0.000360698	0.193533	2	4.36901e-05	5	6.99922e-05	0.624214
SR	SR	(CATAT)n	56	0.000638187	5	4.90467e-05	13.0118	63	0.00087957	36	0.000393489	2.23531	29	0.000633506	85	0.00118987	0.532418
SR	SR	(CATATA)n	948	0.0108036	303	0.00297223	3.63485	529	0.0073856	658	0.0071921	1.0269	495	0.0108133	1912	0.026765	0.404009
SR	SR	(CATCC)n	20	0.000227924	27	0.000264852	0.86057	26	0.000362997	16	0.000174884	2.07565	21	0.000458746	23	0.000321964	1.42484
SR	SR	(CATCG)n	1	1.13962e-05	0	0	1	0	0	0	0	0	0	0	0	0	0
SR	SR	(CATCT)n	0	0	0	0	0	4	5.58457e-05	0	0	4	2	4.36901e-05	0	0	2
SR	SR	(CATG)n	139	0.00158407	148	0.00145178	1.09112	126	0.00175914	113	0.00123512	1.42427	35	0.000764577	119	0.00166581	0.458981
SR	SR	(CATGC)n	1	1.13962e-05	1	9.80935e-06	1.16177	2	2.79229e-05	1	1.09302e-05	2.55464	1	2.18451e-05	2	2.79969e-05	0.780267
SR	SR	(CATGT)n	1	1.13962e-05	0	0	1	2	2.79229e-05	0	0	2	0	0	0	0	0
SR	SR	(CATTA)n	13	0.000148151	2	1.96187e-05	7.55151	6	8.37686e-05	8	8.7442e-05	0.957991	5	0.000109225	4	5.59938e-05	1.95067
SR	SR	(CATTC)n	7	7.97734e-05	5	4.90467e-05	1.62648	8	0.000111691	5	5.46512e-05	2.04371	10	0.000218451	8	0.000111988	1.95067
SR	SR	(CATTG)n	0	0	4	3.92374e-05	0	3	4.18843e-05	4	4.3721e-05	0.957991	0	0	0	0	0
SR	SR	(CATTT)n	8	9.11696e-05	1	9.80935e-06	9.29416	4	5.58457e-05	2	2.18605e-05	2.55464	3	6.55352e-05	0	0	3
SR	SR	(CCA)n	2052	0.023385	1548	0.0151849	1.54002	2699	0.0376819	2160	0.0236093	1.59606	1665	0.036372	1146	0.0160422	2.26727
SR	SR	(CCAA)n	1096	0.0124902	436	0.00427687	2.92041	981	0.0136962	1461	0.0159691	0.857667	553	0.0120803	1615	0.0226075	0.53435
SR	SR	(CCCA)n	348	0.00396588	272	0.00266814	1.48638	397	0.00554269	401	0.00438303	1.26458	210	0.00458746	348	0.00487146	0.941702
SR	SR	(CCCCAA)n	5	5.6981e-05	11	0.000107903	0.528077	10	0.000139614	19	0.000207675	0.672274	3	6.55352e-05	3	4.19953e-05	1.56053
SR	SR	(CCCCAG)n	278	0.00316814	404	0.00396298	0.799436	276	0.00385336	524	0.00572745	0.672787	140	0.00305831	229	0.00320564	0.954039
SR	SR	(CCCCCA)n	799	0.00910557	1214	0.0119085	0.764625	865	0.0120766	1111	0.0121435	0.994494	716	0.0156411	468	0.00655127	2.38748
SR	SR	(CCCCCG)n	58	0.00066098	83	0.000814176	0.811839	100	0.00139614	135	0.00147558	0.946164	30	0.000655352	49	0.000685924	0.955429
SR	SR	(CCCCCT)n	129	0.00147011	50	0.000490467	2.99737	213	0.00297379	203	0.00221884	1.34024	56	0.00122332	70	0.000979891	1.24843
SR	SR	(CCCCG)n	281	0.00320233	371	0.00363927	0.879939	315	0.00439785	516	0.00564001	0.77976	114	0.00249034	180	0.00251972	0.988339
SR	SR	(CCCG)n	303	0.00345305	570	0.00559133	0.617573	261	0.00364393	352	0.00384745	0.947104	106	0.00231558	181	0.00253372	0.913904
SR	SR	(CCCGA)n	0	0	1	9.80935e-06	0	2	2.79229e-05	0	0	2	0	0	1	1.39984e-05	0
SR	SR	(CCCGAA)n	1	1.13962e-05	1	9.80935e-06	1.16177	0	0	2	2.18605e-05	0	0	0	2	2.79969e-05	0
SR	SR	(CCCGG)n	23	0.000262113	47	0.000461039	0.568526	60	0.000837686	97	0.00106023	0.790095	12	0.000262141	8	0.000111988	2.3408
SR	SR	(CCCTA)n	2	2.27924e-05	1	9.80935e-06	2.32354	2	2.79229e-05	3	3.27907e-05	0.851547	1	2.18451e-05	6	8.39906e-05	0.260089
SR	SR	(CCCTAA)n	503	0.00573229	1021	0.0100153	0.572351	402	0.0056125	1004	0.010974	0.511437	597	0.0130415	429	0.00600533	2.17165
SR	SR	(CCCTAG)n	4	4.55848e-05	2	1.96187e-05	2.32354	19	0.000265267	45	0.000491861	0.539313	3	6.55352e-05	3	4.19953e-05	1.56053
SR	SR	(CCCTG)n	65	0.000740753	42	0.000411993	1.79798	117	0.00163349	63	0.000688606	2.37217	38	0.000830112	35	0.000489945	1.69429
SR	SR	(CCG)n	410	0.00467244	601	0.00589542	0.792555	629	0.00878174	824	0.00900652	0.975042	171	0.0037355	269	0.00376558	0.992013
SR	SR	(CCGAA)n	1	1.13962e-05	0	0	1	11	0.000153576	0	0	11	3	6.55352e-05	0	0	3
SR	SR	(CCGAG)n	3	3.41886e-05	9	8.82841e-05	0.387257	11	0.000153576	11	0.000120233	1.27732	6	0.00013107	5	6.99922e-05	1.87264
SR	SR	(CCGCG)n	60	0.000683772	45	0.000441421	1.54903	205	0.00286209	196	0.00214233	1.33597	29	0.000633506	44	0.000615931	1.02853
SR	SR	(CCGG)n	8	9.11696e-05	4	3.92374e-05	2.32354	8	0.000111691	14	0.000153023	0.729898	3	6.55352e-05	4	5.59938e-05	1.1704
SR	SR	(CCGGA)n	1	1.13962e-05	1	9.80935e-06	1.16177	1	1.39614e-05	11	0.000120233	0.11612	1	2.18451e-05	0	0	1
SR	SR	(CCGGG)n	159	0.001812	333	0.00326651	0.554719	75	0.00104711	145	0.00158489	0.660683	35	0.000764577	88	0.00123186	0.620667
SR	SR	(CCGTA)n	0	0	0	0	0	0	0	0	0	0	1	2.18451e-05	1	1.39984e-05	1.56053
SR	SR	(CCTA)n	169	0.00192596	120	0.00117712	1.63616	117	0.00163349	137	0.00149744	1.09085	81	0.00176945	188	0.00263171	0.672358
SR	SR	(CCTAA)n	3	3.41886e-05	1	9.80935e-06	3.48531	1	1.39614e-05	1	1.09302e-05	1.27732	0	0	0	0	0
SR	SR	(CCTAG)n	1	1.13962e-05	0	0	1	1	1.39614e-05	0	0	1	0	0	1	1.39984e-05	0
SR	SR	(CCTAT)n	4	4.55848e-05	2	1.96187e-05	2.32354	9	0.000125653	3	3.27907e-05	3.83196	3	6.55352e-05	6	8.39906e-05	0.780267
SR	SR	(CCTCG)n	1	1.13962e-05	3	2.9428e-05	0.387257	3	4.18843e-05	2	2.18605e-05	1.91598	0	0	1	1.39984e-05	0
SR	SR	(CCTG)n	746	0.00850157	162	0.00158911	5.34988	639	0.00892136	204	0.00222977	4.00102	306	0.00668459	160	0.00223975	2.98452
SR	SR	(CCTTG)n	1	1.13962e-05	1	9.80935e-06	1.16177	6	8.37686e-05	0	0	6	1	2.18451e-05	1	1.39984e-05	1.56053
SR	SR	(CG)n	46	0.000524225	28	0.000274662	1.90862	56	0.00078184	85	0.000929071	0.841529	18	0.000393211	26	0.000363959	1.08037
SR	SR	(CGA)n	39	0.000444452	19	0.000186378	2.38469	66	0.000921455	36	0.000393489	2.34175	27	0.000589816	21	0.000293967	2.0064
SR	SR	(CGAA)n	19	0.000216528	20	0.000196187	1.10368	13	0.000181499	32	0.000349768	0.518912	24	0.000524281	17	0.000237973	2.20311
SR	SR	(CGAAA)n	2	2.27924e-05	2	1.96187e-05	1.16177	4	5.58457e-05	3	3.27907e-05	1.70309	4	8.73802e-05	8	0.000111988	0.780267
SR	SR	(CGAAG)n	4	4.55848e-05	0	0	4	8	0.000111691	0	0	8	1	2.18451e-05	0	0	1
SR	SR	(CGAG)n	34	0.000387471	64	0.000627798	0.61719	38	0.000530534	57	0.000623024	0.851547	29	0.000633506	18	0.000251972	2.51419
SR	SR	(CGAGA)n	557	0.00634769	569	0.00558152	1.13727	248	0.00346244	497	0.00543233	0.637375	179	0.00391026	284	0.00397556	0.983576
SR	SR	(CGAGG)n	2	2.27924e-05	2	1.96187e-05	1.16177	6	8.37686e-05	14	0.000153023	0.547423	1	2.18451e-05	2	2.79969e-05	0.780267
SR	SR	(CGAGT)n	0	0	0	0	0	0	0	0	0	0	0	0	2	2.79969e-05	0
SR	SR	(CGAT)n	3	3.41886e-05	0	0	3	0	0	0	0	0	0	0	0	0	0
SR	SR	(CGATG)n	1	1.13962e-05	0	0	1	2	2.79229e-05	0	0	2	1	2.18451e-05	0	0	1
SR	SR	(CGCGG)n	23	0.000262113	33	0.000323708	0.809719	59	0.000823724	84	0.000918141	0.897166	13	0.000283986	20	0.000279969	1.01435
SR	SR	(CGCTG)n	2	2.27924e-05	2	1.96187e-05	1.16177	0	0	0	0	0	0	0	1	1.39984e-05	0
SR	SR	(CGG)n	970	0.0110543	1812	0.0177745	0.621919	957	0.0133611	1089	0.011903	1.12249	321	0.00701226	608	0.00851105	0.823901
SR	SR	(CGGA)n	145	0.00165245	131	0.00128502	1.28593	175	0.00244325	51	0.000557443	4.38296	55	0.00120148	41	0.000573936	2.0934
SR	SR	(CGGAA)n	13	0.000148151	18	0.000176568	0.839056	29	0.000404882	17	0.000185814	2.17896	11	0.000240296	16	0.000223975	1.07287
SR	SR	(CGGAG)n	9	0.000102566	8	7.84748e-05	1.30699	4	5.58457e-05	5	5.46512e-05	1.02186	1	2.18451e-05	2	2.79969e-05	0.780267
SR	SR	(CGGG)n	292	0.00332769	563	0.00552266	0.602552	217	0.00302963	380	0.00415349	0.729417	76	0.00166022	139	0.00194578	0.853242
SR	SR	(CGGGA)n	18	0.000205132	16	0.00015695	1.30699	31	0.000432804	41	0.00044814	0.965779	11	0.000240296	26	0.000363959	0.660226
SR	SR	(CGGGG)n	332	0.00378354	387	0.00379622	0.996661	524	0.00731579	696	0.00760745	0.961661	140	0.00305831	252	0.00352761	0.866964
SR	SR	(CGGGGG)n	73	0.000831923	130	0.00127521	0.652379	148	0.00206629	161	0.00175977	1.17418	36	0.000786422	46	0.000643928	1.22129
SR	SR	(CGGT)n	2895	0.032992	4649	0.0456036	0.723451	1158	0.0161673	1788	0.0195433	0.827258	294	0.00642244	742	0.0103868	0.618325
SR	SR	(CGGTG)n	2	2.27924e-05	1	9.80935e-06	2.32354	7	9.773e-05	5	5.46512e-05	1.78825	1	2.18451e-05	1	1.39984e-05	1.56053
SR	SR	(CGTG)n	153	0.00174362	37	0.000362946	4.80408	218	0.00304359	112	0.00122419	2.48621	111	0.0024248	69	0.000965892	2.51043
SR	SR	(CGTTG)n	0	0	0	0	0	0	0	0	0	0	0	0	1	1.39984e-05	0
SR	SR	(CTA)n	84	0.000957281	55	0.000539514	1.77434	89	0.00124257	102	0.00111489	1.11453	33	0.000720887	69	0.000965892	0.746343
SR	SR	(CTAA)n	33	0.000376075	6	5.88561e-05	6.38974	45	0.000628264	52	0.000568373	1.10537	17	0.000371366	30	0.000419953	0.884303
SR	SR	(CTAAA)n	26	0.000296301	0	0	26	20	0.000279229	7	7.65117e-05	3.64949	3	6.55352e-05	15	0.000209977	0.312107
SR	SR	(CTAAG)n	0	0	0	0	0	0	0	1	1.09302e-05	0	0	0	0	0	0
SR	SR	(CTAAT)n	0	0	0	0	0	0	0	0	0	0	3	6.55352e-05	1	1.39984e-05	4.6816
SR	SR	(CTACT)n	0	0	0	0	0	3	4.18843e-05	4	4.3721e-05	0.957991	2	4.36901e-05	2	2.79969e-05	1.56053
SR	SR	(CTAG)n	3	3.41886e-05	2	1.96187e-05	1.74266	2	2.79229e-05	6	6.55815e-05	0.425774	2	4.36901e-05	2	2.79969e-05	1.56053
SR	SR	(CTAGGG)n	555	0.00632489	1158	0.0113592	0.556807	444	0.00619888	1130	0.0123512	0.501885	594	0.012976	500	0.00699922	1.85392
SR	SR	(CTAGT)n	4	4.55848e-05	0	0	4	2	2.79229e-05	3	3.27907e-05	0.851547	1	2.18451e-05	0	0	1
SR	SR	(CTATA)n	295	0.00336188	12	0.000117712	28.5602	63	0.00087957	153	0.00167233	0.525956	66	0.00144177	610	0.00853905	0.168845
SR	SR	(CTATG)n	2	2.27924e-05	1	9.80935e-06	2.32354	2	2.79229e-05	5	5.46512e-05	0.510928	7	0.000152915	23	0.000321964	0.474945
SR	SR	(CTATT)n	27	0.000307698	5	4.90467e-05	6.27356	15	0.000209421	11	0.000120233	1.7418	23	0.000502436	31	0.000433952	1.15782
SR	SR	(CTCA)n	47	0.000535622	45	0.000441421	1.2134	48	0.000670149	43	0.000470001	1.42585	20	0.000436901	20	0.000279969	1.56053
SR	SR	(CTCCG)n	10	0.000113962	6	5.88561e-05	1.93628	18	0.000251306	17	0.000185814	1.35246	2	4.36901e-05	5	6.99922e-05	0.624214
SR	SR	(CTCG)n	97	0.00110543	56	0.000549323	2.01235	123	0.00171726	63	0.000688606	2.49382	82	0.00179129	61	0.000853905	2.09777
SR	SR	(CTCGG)n	10	0.000113962	9	8.82841e-05	1.29086	12	0.000167537	11	0.000120233	1.39344	7	0.000152915	8	0.000111988	1.36547
SR	SR	(CTCTG)n	21	0.00023932	5	4.90467e-05	4.87943	30	0.000418843	11	0.000120233	3.4836	13	0.000283986	9	0.000125986	2.25411
SR	SR	(CTG)n	365	0.00415961	113	0.00110846	3.75262	544	0.00759502	166	0.00181442	4.18592	218	0.00476222	98	0.00137185	3.47139
SR	SR	(CTGGGG)n	452	0.00515108	793	0.00777881	0.662194	432	0.00603134	809	0.00884257	0.68208	301	0.00657536	406	0.00568337	1.15695
SR	SR	(CTGTG)n	20	0.000227924	6	5.88561e-05	3.87257	35	0.00048865	38	0.000415349	1.17648	14	0.000305831	10	0.000139984	2.18475
SR	SR	(CTTA)n	246	0.00280347	673	0.00660169	0.424659	194	0.00270852	457	0.00499512	0.542232	137	0.00299277	253	0.00354161	0.845033
SR	SR	(CTTAG)n	1	1.13962e-05	0	0	1	1	1.39614e-05	0	0	1	0	0	0	0	0
SR	SR	(CTTAT)n	1	1.13962e-05	1	9.80935e-06	1.16177	10	0.000139614	2	2.18605e-05	6.3866	7	0.000152915	0	0	7
SR	SR	(CTTG)n	96	0.00109404	10	9.80935e-05	11.153	100	0.00139614	32	0.000349768	3.99163	35	0.000764577	36	0.000503944	1.51719
SR	SR	(CTTTG)n	50	0.00056981	2	1.96187e-05	29.0443	37	0.000516573	25	0.000273256	1.89043	18	0.000393211	17	0.000237973	1.65233
SR	SR	(G)n	1423	0.0162168	2517	0.0246901	0.656813	995	0.0138916	1729	0.0188984	0.735069	856	0.0186994	758	0.0106108	1.76229
SR	SR	(GA)n	4608	0.0525137	1939	0.0190203	2.76093	4092	0.0571302	2793	0.0305282	1.87139	3030	0.0661905	2503	0.0350381	1.8891
SR	SR	(GAA)n	1691	0.019271	611	0.00599351	3.21531	1109	0.0154832	1653	0.0180677	0.856956	723	0.015794	1760	0.0246373	0.641061
SR	SR	(GAAA)n	16466	0.18765	1530	0.0150083	12.5031	13743	0.191872	2857	0.0312277	6.14428	5546	0.121153	3465	0.0485046	2.49776
SR	SR	(GAAAA)n	1203	0.0137096	385	0.0037766	3.63015	602	0.00840478	633	0.00691885	1.21477	324	0.0070778	352	0.00492745	1.4364
SR	SR	(GAATG)n	11	0.000125358	2	1.96187e-05	6.38974	6	8.37686e-05	10	0.000109302	0.766392	3	6.55352e-05	6	8.39906e-05	0.780267
SR	SR	(GACTG)n	1	1.13962e-05	0	0	1	1	1.39614e-05	2	2.18605e-05	0.63866	0	0	2	2.79969e-05	0
SR	SR	(GAGAA)n	592	0.00674655	1015	0.00995649	0.677604	428	0.00597549	817	0.00893001	0.669147	539	0.0117745	374	0.00523542	2.24901
SR	SR	(GAGTG)n	7	7.97734e-05	18	0.000176568	0.4518	11	0.000153576	3	3.27907e-05	4.68351	4	8.73802e-05	2	2.79969e-05	3.12107
SR	SR	(GATTG)n	0	0	0	0	0	0	0	3	3.27907e-05	0	0	0	1	1.39984e-05	0
SR	SR	(GCATG)n	4	4.55848e-05	3	2.9428e-05	1.54903	11	0.000153576	25	0.000273256	0.562021	9	0.000196605	19	0.00026597	0.739201
SR	SR	(GCCTAA)n	3	3.41886e-05	1	9.80935e-06	3.48531	0	0	4	4.3721e-05	0	0	0	1	1.39984e-05	0
SR	SR	(GCCTG)n	20	0.000227924	16	0.00015695	1.45221	18	0.000251306	21	0.000229535	1.09485	16	0.000349521	20	0.000279969	1.24843
SR	SR	(GCGTG)n	2	2.27924e-05	3	2.9428e-05	0.774513	9	0.000125653	4	4.3721e-05	2.87397	1	2.18451e-05	1	1.39984e-05	1.56053
SR	SR	(GCTG)n	38	0.000433056	53	0.000519895	0.832967	49	0.00068411	51	0.000557443	1.22723	16	0.000349521	33	0.000461949	0.756623
SR	SR	(GCTTG)n	3	3.41886e-05	1	9.80935e-06	3.48531	11	0.000153576	5	5.46512e-05	2.81011	1	2.18451e-05	2	2.79969e-05	0.780267
SR	SR	(GGA)n	1853	0.0211172	2585	0.0253572	0.832789	1319	0.0184151	1916	0.0209424	0.879325	1266	0.0276558	1695	0.0237274	1.16557
SR	SR	(GGAA)n	689	0.00785199	459	0.00450249	1.74392	627	0.00875382	434	0.00474373	1.84535	376	0.00821374	373	0.00522142	1.57309
SR	SR	(GGAAA)n	3877	0.0441831	1487	0.0145865	3.02904	3738	0.0521878	2146	0.0234563	2.2249	2114	0.0461804	2045	0.0286268	1.61319
SR	SR	(GGAGA)n	2726	0.0310661	55	0.000539514	57.5816	2027	0.0282998	316	0.00345396	8.19345	750	0.0163838	150	0.00209977	7.80267
SR	SR	(GGAGAA)n	105	0.0011966	149	0.00146159	0.818697	64	0.000893532	63	0.000688606	1.2976	51	0.0011141	77	0.00107788	1.0336
SR	SR	(GGATG)n	24	0.000273509	6	5.88561e-05	4.64708	55	0.000767879	56	0.000612094	1.25451	20	0.000436901	37	0.000517942	0.843532
SR	SR	(GGCTG)n	613	0.00698587	1188	0.0116535	0.599466	479	0.00668753	1042	0.0113893	0.587175	599	0.0130852	511	0.0071532	1.82928
SR	SR	(GGGA)n	314	0.00357841	208	0.00204034	1.75383	321	0.00448162	207	0.00226256	1.98077	206	0.00450008	205	0.00286968	1.56815
SR	SR	(GGGAA)n	61	0.000695168	81	0.000794557	0.874913	42	0.00058638	16	0.000174884	3.35297	47	0.00102672	20	0.000279969	3.66726
SR	SR	(GGGAGA)n	577	0.00657561	375	0.0036785	1.78758	427	0.00596153	422	0.00461256	1.29245	296	0.00646613	331	0.00463348	1.39552
SR	SR	(GGGGA)n	261	0.00297441	33	0.000323708	9.18855	205	0.00286209	90	0.000983722	2.90945	151	0.0032986	82	0.00114787	2.87367
SR	SR	(GGGTG)n	321	0.00365818	568	0.00557171	0.656564	379	0.00529138	577	0.00630675	0.839003	226	0.00493698	278	0.00389157	1.26864
SR	SR	(GGTTG)n	38	0.000433056	20	0.000196187	2.20736	53	0.000739956	49	0.000535582	1.38159	24	0.000524281	36	0.000503944	1.04036
SR	SR	(GTATG)n	256	0.00291743	17	0.000166759	17.4949	316	0.00441181	702	0.00767303	0.574976	258	0.00563602	362	0.00506744	1.1122
SR	SR	(GTCTG)n	37	0.00042166	1	9.80935e-06	42.9855	58	0.000809763	5	5.46512e-05	14.8169	20	0.000436901	2	2.79969e-05	15.6053
SR	SR	(GTGTG)n	466	0.00531063	65	0.000637607	8.329	728	0.0101639	1403	0.0153351	0.662787	146	0.00318938	956	0.0133825	0.238324
SR	SR	(GTTTG)n	1388	0.0158179	246	0.0024131	6.55503	461	0.00643622	512	0.00559629	1.15009	715	0.0156192	2624	0.0367319	0.425222
SR	SR	(T)n	6573	0.0749073	4525	0.0443873	1.68758	4252	0.059364	3567	0.0389882	1.52262	2457	0.0536733	3438	0.0481266	1.11525
SR	SR	(TA)n	18170	0.207069	2362	0.0231697	8.93707	12569	0.175481	2787	0.0304626	5.76055	5735	0.125281	5137	0.07191	1.7422
SR	SR	(TAA)n	1847	0.0210488	370	0.00362946	5.79943	1052	0.0146874	724	0.0079135	1.856	446	0.00974289	547	0.00765715	1.27239
SR	SR	(TAAA)n	5111	0.058246	597	0.00585618	9.94608	3818	0.0533047	1121	0.0122528	4.35041	1445	0.0315661	841	0.0117727	2.6813
SR	SR	(TAAAA)n	927	0.0105643	254	0.00249157	4.24	676	0.00943793	333	0.00363977	2.593	274	0.00598554	187	0.00261771	2.28656
SR	SR	(TAAAAA)n	343	0.0039089	58	0.000568942	6.87047	121	0.00168933	89	0.000972792	1.73658	38	0.000830112	69	0.000965892	0.859425
SR	SR	(TAAAG)n	0	0	1	9.80935e-06	0	0	0	0	0	0	1	2.18451e-05	1	1.39984e-05	1.56053
SR	SR	(TAAG)n	36	0.000410263	2	1.96187e-05	20.9119	33	0.000460727	8	8.7442e-05	5.26895	15	0.000327676	9	0.000125986	2.60089
SR	SR	(TAATG)n	2	2.27924e-05	0	0	2	3	4.18843e-05	0	0	3	1	2.18451e-05	0	0	1
SR	SR	(TACTG)n	3	3.41886e-05	2	1.96187e-05	1.74266	7	9.773e-05	17	0.000185814	0.525956	1	2.18451e-05	3	4.19953e-05	0.520178
SR	SR	(TAG)n	228	0.00259833	77	0.00075532	3.44005	117	0.00163349	205	0.0022407	0.729007	51	0.0011141	373	0.00522142	0.213371
SR	SR	(TAGA)n	3610	0.0411403	1798	0.0176372	2.33259	2624	0.0366348	2739	0.0299379	1.22369	1939	0.0423576	2239	0.0313425	1.35144
SR	SR	(TAGG)n	423	0.00482059	159	0.00155969	3.09075	142	0.00198252	149	0.00162861	1.21731	244	0.00533019	437	0.00611732	0.871328
SR	SR	(TAGGG)n	4	4.55848e-05	3	2.9428e-05	1.54903	5	6.98072e-05	6	6.55815e-05	1.06443	0	0	4	5.59938e-05	0
SR	SR	(TAGTG)n	29	0.00033049	7	6.86654e-05	4.81305	22	0.000307152	22	0.000240465	1.27732	10	0.000218451	34	0.000475947	0.458981
SR	SR	(TATAA)n	435	0.00495735	29	0.000284471	17.4266	157	0.00219194	89	0.000972792	2.25325	116	0.00253403	551	0.00771314	0.328534
SR	SR	(TATAG)n	455	0.00518527	56	0.000549323	9.43938	87	0.00121464	170	0.00185814	0.653688	126	0.00275248	707	0.0098969	0.278115
SR	SR	(TATATG)n	657	0.00748731	286	0.00280547	2.66882	500	0.00698072	728	0.00795722	0.877281	479	0.0104638	1220	0.0170781	0.612702
SR	SR	(TATCG)n	0	0	0	0	0	1	1.39614e-05	0	0	1	0	0	0	0	0
SR	SR	(TATG)n	2827	0.0322171	440	0.00431611	7.46437	1923	0.0268478	1379	0.0150728	1.78121	1343	0.0293379	4358	0.0610052	0.480908
SR	SR	(TATTG)n	171	0.00194875	25	0.000245234	7.94651	95	0.00132634	56	0.000612094	2.16688	52	0.00113594	17513	0.245155	0.00463358
SR	SR	(TC)n	4483	0.0510892	1827	0.0179217	2.85069	4267	0.0595734	4088	0.0446829	1.33325	3007	0.0656881	3317	0.0464328	1.41469
SR	SR	(TCC)n	1221	0.0139148	1302	0.0127718	1.08949	807	0.0112669	882	0.00964048	1.16871	669	0.0146143	1099	0.0153843	0.949952
SR	SR	(TCCA)n	1159	0.0132082	423	0.00414935	3.1832	962	0.0134309	502	0.00548698	2.44777	811	0.0177163	604	0.00845506	2.09535
SR	SR	(TCCC)n	1093	0.0124561	727	0.00713139	1.74665	482	0.00672941	622	0.00679861	0.989821	584	0.0127575	531	0.00743317	1.71629
SR	SR	(TCCCC)n	830	0.00945885	1040	0.0102017	0.927182	720	0.0100522	1589	0.0173682	0.578773	659	0.0143959	444	0.00621531	2.3162
SR	SR	(TCCCG)n	456	0.00519667	436	0.00427687	1.21506	620	0.00865609	297	0.00324628	2.66646	290	0.00633506	164	0.00229574	2.75948
SR	SR	(TCCG)n	96	0.00109404	105	0.00102998	1.06219	88	0.00122861	73	0.000797908	1.53978	30	0.000655352	39	0.000545939	1.20041
SR	SR	(TCCGG)n	1	1.13962e-05	0	0	1	0	0	0	0	0	0	0	0	0	0
SR	SR	(TCCTG)n	190	0.00216528	36	0.000353136	6.13156	229	0.00319717	36	0.000393489	8.12518	108	0.00235927	29	0.000405955	5.81165
SR	SR	(TCG)n	32	0.000364679	25	0.000245234	1.48707	81	0.00113088	45	0.000491861	2.29918	23	0.000502436	29	0.000405955	1.23767
SR	SR	(TCGGG)n	0	0	1	9.80935e-06	0	4	5.58457e-05	2	2.18605e-05	2.55464	1	2.18451e-05	1	1.39984e-05	1.56053
SR	SR	(TCGTG)n	0	0	0	0	0	0	0	0	0	0	0	0	1	1.39984e-05	0
SR	SR	(TCTA)n	1922	0.0219035	524	0.0051401	4.2613	1018	0.0142127	976	0.0106679	1.33229	981	0.02143	1591	0.0222715	0.962215
SR	SR	(TCTCC)n	40	0.000455848	34	0.000333518	1.36679	63	0.00087957	43	0.000470001	1.87142	51	0.0011141	24	0.000335963	3.31614
SR	SR	(TCTCCC)n	568	0.00647304	913	0.00895593	0.722766	454	0.00633849	895	0.00978257	0.647937	631	0.0137842	501	0.00701322	1.96546
SR	SR	(TCTCG)n	6	6.83772e-05	17	0.000166759	0.410037	3	4.18843e-05	5	5.46512e-05	0.766392	3	6.55352e-05	9	0.000125986	0.520178
SR	SR	(TCTCTG)n	892	0.0101654	210	0.00205996	4.93476	553	0.00772067	411	0.00449233	1.71863	326	0.00712149	357	0.00499744	1.42503
SR	SR	(TCTG)n	702	0.00800014	317	0.00310956	2.57275	912	0.0127328	777	0.0084928	1.49925	501	0.0109444	333	0.00466148	2.34783
SR	SR	(TCTTG)n	65	0.000740753	9	8.82841e-05	8.39056	18	0.000251306	10	0.000109302	2.29918	14	0.000305831	37	0.000517942	0.590473
SR	SR	(TG)n	18582	0.211764	5062	0.0496549	4.26472	15271	0.213205	22551	0.246488	0.864971	12836	0.280403	27713	0.387939	0.722802
SR	SR	(TGAA)n	433	0.00493456	113	0.00110846	4.45174	369	0.00515177	128	0.00139907	3.68228	1620	0.035389	182	0.00254772	13.8905
SR	SR	(TGAG)n	48	0.000547018	32	0.000313899	1.74266	72	0.00100522	43	0.000470001	2.13877	27	0.000589816	23	0.000321964	1.83193
SR	SR	(TGG)n	4284	0.0488213	541	0.00530686	9.19967	2411	0.033661	1856	0.0202865	1.65928	828	0.0180877	5137	0.07191	0.251533
SR	SR	(TGGA)n	1738	0.0198066	1342	0.0131641	1.50459	1236	0.0172563	1375	0.0150291	1.1482	1484	0.0324181	2113	0.0295787	1.09599
SR	SR	(TGGG)n	599	0.00682633	270	0.00264852	2.57741	350	0.0048865	457	0.00499512	0.978254	334	0.00729625	538	0.00753116	0.968808
SR	SR	(TGGGGG)n	504	0.00574369	635	0.00622893	0.922098	490	0.0068411	671	0.0073342	0.932768	258	0.00563602	276	0.00386357	1.45876
SR	SR	(TTA)n	2426	0.0276472	552	0.00541476	5.1059	1704	0.0237903	746	0.00815396	2.91763	698	0.0152478	393	0.00550139	2.77164
SR	SR	(TTAA)n	477	0.00543599	153	0.00150083	3.62199	316	0.00441181	211	0.00230628	1.91295	128	0.00279617	123	0.00172181	1.62397
SR	SR	(TTAAA)n	27	0.000307698	3	2.9428e-05	10.4559	15	0.000209421	13	0.000142093	1.47383	13	0.000283986	15	0.000209977	1.35246
SR	SR	(TTACG)n	0	0	0	0	0	0	0	0	0	0	0	0	1	1.39984e-05	0
SR	SR	(TTAG)n	106	0.001208	5	4.90467e-05	24.6295	74	0.00103315	30	0.000327907	3.15072	28	0.000611661	20	0.000279969	2.18475
SR	SR	(TTAGG)n	1	1.13962e-05	0	0	1	2	2.79229e-05	1	1.09302e-05	2.55464	0	0	2	2.79969e-05	0
SR	SR	(TTAGGC)n	2	2.27924e-05	1	9.80935e-06	2.32354	3	4.18843e-05	1	1.09302e-05	3.83196	1	2.18451e-05	1	1.39984e-05	1.56053
SR	SR	(TTAGGG)n	577	0.00657561	681	0.00668016	0.984349	501	0.00699468	699	0.00764024	0.915505	496	0.0108351	486	0.00680324	1.59264
SR	SR	(TTATA)n	529	0.00602859	825	0.00809271	0.744941	265	0.00369978	554	0.00605536	0.610993	238	0.00519912	665	0.00930896	0.558507
SR	SR	(TTATG)n	4	4.55848e-05	2	1.96187e-05	2.32354	4	5.58457e-05	16	0.000174884	0.31933	3	6.55352e-05	12	0.000167981	0.390134
SR	SR	(TTC)n	1229	0.0140059	1324	0.0129876	1.07841	822	0.0114763	927	0.0101323	1.13264	546	0.0119274	672	0.00940695	1.26793
SR	SR	(TTCA)n	298	0.00339607	156	0.00153026	2.21928	238	0.00332282	173	0.00189093	1.75724	1228	0.0268257	164	0.00229574	11.685
SR	SR	(TTCC)n	1200	0.0136754	412	0.00404145	3.3838	1241	0.0173261	472	0.00515908	3.35838	574	0.0125391	325	0.00454949	2.75614
SR	SR	(TTCCC)n	31	0.000353282	11	0.000107903	3.27408	46	0.000642226	15	0.000163954	3.91712	35	0.000764577	41	0.000573936	1.33216
SR	SR	(TTCCG)n	14	0.000159547	3	2.9428e-05	5.42159	20	0.000279229	5	5.46512e-05	5.10928	11	0.000240296	13	0.00018198	1.32045
SR	SR	(TTCG)n	333	0.00379494	2	1.96187e-05	193.435	188	0.00262475	70	0.000765117	3.43052	73	0.00159469	27	0.000377958	4.21922
SR	SR	(TTCGG)n	1	1.13962e-05	0	0	1	0	0	0	0	0	0	0	1	1.39984e-05	0
SR	SR	(TTCGGG)n	1	1.13962e-05	3	2.9428e-05	0.387257	6	8.37686e-05	5	5.46512e-05	1.53278	1	2.18451e-05	4	5.59938e-05	0.390134
SR	SR	(TTCTC)n	1133	0.0129119	1689	0.016568	0.779328	715	0.00998242	1436	0.0156958	0.635992	770	0.0168207	727	0.0101769	1.65284
SR	SR	(TTCTCC)n	583	0.00664399	890	0.00873032	0.761025	360	0.00502612	744	0.0081321	0.618058	527	0.0115123	391	0.00547339	2.10333
SR	SR	(TTCTG)n	34	0.000387471	72	0.000706273	0.548614	23	0.000321113	27	0.000295117	1.08809	3	6.55352e-05	14	0.000195978	0.3344
SR	SR	(TTG)n	2493	0.0284107	2050	0.0201092	1.41283	1519	0.0212074	2169	0.0237077	0.894537	1184	0.0258645	2199	0.0307826	0.840233
SR	SR	(TTGG)n	2248	0.0256187	2546	0.0249746	1.02579	1247	0.0174099	2759	0.0301566	0.577318	768	0.016777	2414	0.0337922	0.496475
SR	SR	(TTGGGG)n	22	0.000250717	10	9.80935e-05	2.55589	94	0.00131237	130	0.00142093	0.923601	4	8.73802e-05	32	0.00044795	0.195067
SR	SR	(TTGTG)n	948	0.0108036	58	0.000568942	18.9889	250	0.00349036	1048	0.0114549	0.304704	49	0.00107041	1938	0.027129	0.0394562
SR	SR	(TTTA)n	2610	0.0297441	1084	0.0106333	2.79725	1852	0.0258566	1077	0.0117719	2.19647	770	0.0168207	790	0.0110588	1.52103
SR	SR	(TTTAA)n	31	0.000353282	1	9.80935e-06	36.0149	28	0.00039092	4	4.3721e-05	8.94125	11	0.000240296	6	8.39906e-05	2.86098
SR	SR	(TTTAG)n	18	0.000205132	0	0	18	14	0.00019546	7	7.65117e-05	2.55464	3	6.55352e-05	8	0.000111988	0.5852
SR	SR	(TTTC)n	3116	0.0355106	2348	0.0230323	1.54177	2038	0.0284534	2533	0.0276863	1.02771	1392	0.0304083	1298	0.01817	1.67355
SR	SR	(TTTCC)n	388	0.00442173	844	0.00827909	0.534084	286	0.00399297	586	0.00640512	0.623402	209	0.00456562	334	0.00467548	0.976502
SR	SR	(TTTCG)n	3	3.41886e-05	0	0	3	1	1.39614e-05	2	2.18605e-05	0.63866	0	0	1	1.39984e-05	0
SR	SR	(TTTG)n	5823	0.0663601	3278	0.032155	2.06375	3416	0.0476923	4599	0.0502682	0.948756	2536	0.055399	4868	0.0681444	0.812965
SR	SR	(TTTTA)n	1874	0.0213565	1662	0.0163031	1.30996	1317	0.0183872	1393	0.0152258	1.20763	903	0.0197261	747	0.0104568	1.88643
SR	SR	(TTTTC)n	1444	0.0164561	472	0.00463001	3.55423	829	0.011574	602	0.00658001	1.75897	412	0.00900016	482	0.00674725	1.3339
SR	SR	(TTTTG)n	3574	0.04073	3211	0.0314978	1.29311	2414	0.0337029	3123	0.0341352	0.987337	1712	0.0373987	3322	0.0465028	0.804225
SR	SR	(TTTTTA)n	425	0.00484339	758	0.00743548	0.651388	278	0.00388128	574	0.00627396	0.618633	157	0.00342967	158	0.00221175	1.55066
SR	SR	(TTTTTG)n	1304	0.0148607	654	0.00641531	2.31643	825	0.0115182	662	0.00723582	1.59183	404	0.0088254	656	0.00918298	0.961061
LC	LC	A-rich	5767	0.0657219	3464	0.0339796	1.93416	4143	0.0578422	4103	0.0448468	1.28977	2453	0.0535859	4971	0.0695862	0.770065
LC	LC	AT_rich	16878	0.192345	12582	0.123421	1.55845	6775	0.0945887	9553	0.104417	0.905878	6265	0.136859	13316	0.186403	0.734211
LC	LC	C-rich	1534	0.0174818	1774	0.0174018	1.0046	1911	0.0266803	2116	0.0231284	1.15357	990	0.0216266	1125	0.0157482	1.37327
LC	LC	CT-rich	5891	0.067135	3994	0.0391785	1.71357	5510	0.0769275	4056	0.0443331	1.73522	5678	0.124036	4398	0.0615651	2.01471
LC	LC	GA-rich	5018	0.0571862	3341	0.032773	1.74492	4923	0.0687321	3798	0.0415131	1.65567	5320	0.116216	3929	0.0549999	2.11302
LC	LC	GC_rich	2656	0.0302683	3658	0.0358826	0.843538	3639	0.0508057	5130	0.0560722	0.906076	1315	0.0287262	1954	0.027353	1.05021
LC	LC	G-rich	1333	0.0151911	1417	0.0138998	1.0929	1852	0.0258566	1870	0.0204396	1.26503	968	0.021146	996	0.0139424	1.51666
LC	LC	polypurine	4219	0.0480806	776	0.00761205	6.31638	788	0.0110016	1474	0.0161112	0.682855	512	0.0111847	5143	0.071994	0.155356
LC	LC	polypyrimidine	2581	0.0294136	2870	0.0281528	1.04478	1372	0.0191551	2216	0.0242214	0.790832	1307	0.0285515	1139	0.0159442	1.79071
LC	LC	T-rich	5518	0.0628843	3914	0.0383938	1.63788	2748	0.038366	3049	0.0333263	1.15122	2118	0.0462678	4667	0.0653307	0.708209
UNK	UNK	MamRep564	11	0.000125358	3	2.9428e-05	4.25982	9	0.000125653	7	7.65117e-05	1.64227	8	0.00017476	10	0.000139984	1.24843
UNK	UNK	MamRep605	87	0.00099147	22	0.000215806	4.59427	83	0.0011588	53	0.000579303	2.00033	43	0.000939337	50	0.000699922	1.34206
UNK	UNK	MER121	77	0.000877508	39	0.000382564	2.29375	144	0.00201045	439	0.00479838	0.418985	44	0.000961182	89	0.00124586	0.7715
UNK	UNK	MurSatRep1	3365	0.0383482	2004	0.0196579	1.95078	3401	0.0474828	1799	0.0196635	2.41477	1559	0.0340564	936	0.0131025	2.59922
UNK	UNK	YREP_Mm	47838	0.545172	2157	0.0211588	25.7658	41717	0.582429	12904	0.141044	4.12942	16626	0.363196	12869	0.180146	2.01612
UNK	Y-chromo	CYRA11_Mm	5029	0.0573115	46	0.00045123	127.012	3920	0.0547288	107	0.00116954	46.7953	1290	0.0281801	147	0.00205777	13.6945
